# Supplementary material for: New insight into the catalytic -dependent and -independent roles of METTL3 in sustaining aberrant translation in chronic myeloid leukemia
Source: Cell Death Dis. 2021 Sep 24;12(10):870. doi: 10.1038/s41419-021-04169-7 (PMC8463696; doi:10.1038/s41419-021-04169-7)
Supplement: Supplementary file 13 — Supplemental Table 1A [file 41419_2021_4169_MOESM13_ESM.xlsx]

## Sheet: Sheet1
Table S1A. Differentially expressed genes in shMETTL3 vs shSCR K562 cells
Upregulated genes
Gene ID	logFC	P-value	FDR	Gene name
ENSG00000169894	1.45886	2.42998e-09	4.16783e-06	MUC3A
ENSG00000101210	1.43563	4.48556e-12	2.30804e-08	EEF1A2
ENSG00000168016	1.35494	4.36459e-10	8.98321e-07	TRANK1
ENSG00000065361	1.18578	1.89183e-07	0.000102468	ERBB3
ENSG00000102003	1.1794	9.27338e-07	0.000356074	SYP
ENSG00000060656	1.16253	1.63058e-06	0.000529115	PTPRU
ENSG00000179532	1.09822	2.37704e-08	3.05777e-05	DNHD1
ENSG00000173926	1.08666	4.28253e-07	0.000200325	MARCH3
ENSG00000104833	1.06581	1.31123e-05	0.00235291	TUBB4A
ENSG00000115414	1.05895	3.2389e-08	3.45888e-05	FN1
ENSG00000140961	1.02259	1.22115e-05	0.00228489	OSGIN1
ENSG00000119715	1.02079	9.07266e-08	5.83542e-05	ESRRB
ENSG00000127831	1.01713	1.3261e-05	0.00235291	VIL1
ENSG00000125462	1.00431	2.0078e-05	0.00313064	C1orf61
ENSG00000100196	0.995243	9.4008e-07	0.000356074	KDELR3
ENSG00000197694	0.991761	2.71759e-06	0.000755858	SPTAN1
ENSG00000167549	0.986926	5.49648e-05	0.00621585	CORO6
ENSG00000274012	0.970124	3.53374e-09	5.1951e-06	RN7SL2
ENSG00000052344	0.9649	7.7626e-05	0.00726226	PRSS8
ENSG00000160471	0.960205	6.68978e-05	0.00702495	COX6B2
ENSG00000210107	0.958136	7.65872e-05	0.00724746	MT-TQ
ENSG00000210127	0.953327	2.87384e-05	0.00405133	MT-TA
ENSG00000009950	0.947745	8.41471e-05	0.00759612	MLXIPL
ENSG00000130589	0.946646	7.64178e-05	0.00724746	HELZ2
ENSG00000092068	0.930053	1.26323e-07	7.22218e-05	SLC7A8
ENSG00000124006	0.91083	5.44319e-06	0.00121774	OBSL1
ENSG00000148180	0.909928	8.34215e-05	0.00759612	GSN
ENSG00000211459	0.909531	4.06988e-08	3.49026e-05	MT-RNR1
ENSG00000198695	0.901537	3.36107e-08	3.45888e-05	MT-ND6
ENSG00000130270	0.896924	8.90545e-05	0.00796921	ATP8B3
ENSG00000221890	0.895352	0.000112178	0.00962021	NPTXR
ENSG00000210151	0.89306	0.000251355	0.0171304	MT-TS1
ENSG00000161180	0.884215	4.81484e-05	0.00573048	CCDC116
ENSG00000185101	0.881287	4.15272e-05	0.00526994	ANO9
ENSG00000127585	0.877534	0.000311815	0.0194478	FBXL16
ENSG00000174080	0.864888	0.000308296	0.0193456	CTSF
ENSG00000168071	0.864747	0.000133086	0.0109567	CCDC88B
ENSG00000095637	0.86083	7.05068e-06	0.00151164	SORBS1
ENSG00000177106	0.858799	0.000250292	0.0171304	EPS8L2
ENSG00000026950	0.856882	0.000177815	0.0138628	BTN3A1
ENSG00000054690	0.845919	0.000384184	0.022552	PLEKHH1
ENSG00000141526	0.840127	0.000522601	0.0270826	SLC16A3
ENSG00000170379	0.834741	0.000496166	0.0263198	TCAF2
ENSG00000230666	0.832315	0.000605007	0.0296748	CEACAM22P
ENSG00000107331	0.831335	0.000154768	0.0123466	ABCA2
ENSG00000125730	0.831204	0.000554919	0.0284113	C3
ENSG00000110881	0.830336	0.00063758	0.0307219	ASIC1
ENSG00000250722	0.82966	0.000182552	0.0141252	SELENOP
ENSG00000137285	0.823485	0.000430243	0.0240632	TUBB2B
ENSG00000260725	0.821981	7.45735e-05	0.00724746	AC005307.1
ENSG00000007516	0.817992	0.000763494	0.0346129	BAIAP3
ENSG00000100504	0.812666	0.000274176	0.0180868	PYGL
ENSG00000099864	0.811496	0.000770333	0.0347697	PALM
ENSG00000143595	0.810279	0.00028959	0.0187432	AQP10
ENSG00000181218	0.797857	0.00018973	0.014571	HIST3H2A
ENSG00000100968	0.795796	0.00111742	0.0425904	NFATC4
ENSG00000167619	0.794804	0.00089096	0.0382036	TMEM145
ENSG00000182272	0.792518	4.84454e-05	0.00573048	B4GALNT4
ENSG00000026025	0.783667	4.14126e-06	0.000991109	VIM
ENSG00000154930	0.782617	0.000754284	0.0343466	ACSS1
ENSG00000158373	0.782213	1.96695e-05	0.00312135	HIST1H2BD
ENSG00000143434	0.778102	0.00144499	0.0494616	SEMA6C
ENSG00000187773	0.777208	0.00109616	0.0419354	FAM69C
ENSG00000128311	0.773514	0.000598709	0.0296217	TST
ENSG00000186591	0.773302	2.84416e-06	0.000770245	UBE2H
ENSG00000147872	0.766949	1.32368e-05	0.00235291	PLIN2
ENSG00000152527	0.762477	0.00114427	0.0429244	PLEKHH2
ENSG00000188559	0.755	0.00101516	0.0400404	RALGAPA2
ENSG00000179832	0.74832	0.000283603	0.0184719	MROH1
ENSG00000187010	0.747149	7.35276e-05	0.00724746	RHD
ENSG00000178802	0.738383	3.02472e-05	0.00420641	MPI
ENSG00000182795	0.727976	0.000648288	0.0308867	C1orf116
ENSG00000144560	0.725184	0.000877925	0.0380876	VGLL4
ENSG00000233822	0.715511	0.000247369	0.0171304	HIST1H2BN
ENSG00000166669	0.709805	9.29075e-06	0.00187473	ATF7IP2
ENSG00000153363	0.70707	0.000597255	0.0296217	LINC00467
ENSG00000188175	0.703253	0.000232981	0.016746	HEPACAM2
ENSG00000173821	0.703194	6.45931e-05	0.00689394	RNF213
ENSG00000264112	0.702082	0.000642269	0.0307423	AC015813.1
ENSG00000116586	0.687172	0.000620876	0.0302817	LAMTOR2
ENSG00000135821	0.680216	7.38734e-08	5.0682e-05	GLUL
ENSG00000156500	0.679919	0.00126624	0.0458833	FAM122C
ENSG00000230257	0.678852	0.000234324	0.016746	NFE4
ENSG00000143382	0.678393	8.26318e-05	0.00759253	ADAMTSL4
ENSG00000279669	0.675849	3.23253e-05	0.0043771	AC079801.1
ENSG00000262001	0.670356	0.00134323	0.0479971	DLGAP1-AS2
ENSG00000142949	0.668584	0.000816023	0.0361969	PTPRF
ENSG00000146416	0.665736	6.24731e-05	0.00676748	AIG1
ENSG00000066455	0.658198	0.000523705	0.0270826	GOLGA5
ENSG00000132688	0.645416	0.000932206	0.0386828	NES
ENSG00000044090	0.641677	0.00104557	0.040885	CUL7
ENSG00000112343	0.641647	0.00128031	0.0462304	TRIM38
ENSG00000135766	0.640963	0.000398866	0.0227473	EGLN1
ENSG00000173230	0.640888	7.09009e-05	0.00724582	GOLGB1
ENSG00000149177	0.638877	0.000994372	0.0397708	PTPRJ
ENSG00000278828	0.636063	0.000116711	0.0098449	HIST1H3H
ENSG00000142102	0.628263	0.000575868	0.0291934	PGGHG
ENSG00000185432	0.625712	0.000627511	0.0304609	METTL7A
ENSG00000170542	0.624002	0.000721474	0.033135	SERPINB9
ENSG00000172889	0.616535	0.000953496	0.0392617	EGFL7
ENSG00000099875	0.610302	0.000501262	0.0264538	MKNK2
ENSG00000133639	0.609409	0.000991781	0.0397708	BTG1
ENSG00000210082	0.606169	0.000207625	0.01561	MT-RNR2
ENSG00000171345	0.603963	0.00113795	0.0429244	KRT19
ENSG00000133606	0.59857	7.63029e-05	0.00724746	MKRN1
ENSG00000174804	0.592577	0.00142223	0.049323	FZD4
ENSG00000240583	0.591731	0.000912745	0.038339	AQP1
ENSG00000089289	0.590229	0.000470448	0.025752	IGBP1
ENSG00000214049	0.576632	0.00142258	0.049323	UCA1
ENSG00000137414	0.553793	0.000905171	0.038339	FAM8A1
ENSG00000234722	0.54737	0.000249378	0.0171304	LINC01287
ENSG00000142541	0.545143	0.000222428	0.0164676	RPL13A
ENSG00000104093	0.543559	0.000682291	0.0317713	DMXL2
ENSG00000141562	0.540603	0.00103047	0.0404754	NARF
ENSG00000021355	0.539941	0.00106771	0.0411528	SERPINB1
ENSG00000162522	0.535363	0.000901602	0.038339	KIAA1522
ENSG00000229117	0.531273	0.000224735	0.0165121	RPL41
ENSG00000162244	0.527171	0.000263071	0.0178087	RPL29
ENSG00000138756	0.51973	0.0010155	0.0400404	BMP2K
ENSG00000167658	0.516174	0.000344535	0.0213591	EEF2
ENSG00000135535	0.505255	0.000696231	0.0321296	CD164
ENSG00000163597	0.503235	0.000277575	0.0181944	SNHG16
ENSG00000143162	0.501377	0.000226237	0.0165121	CREG1
ENSG00000266976	0.491672	0.000110055	0.00951747	AC079466.1
ENSG00000017797	0.483994	0.000882348	0.0380876	RALBP1
ENSG00000140263	0.483013	0.00143983	0.0494616	SORD
ENSG00000175061	0.475567	0.000794099	0.0355307	LRRC75A-AS1
ENSG00000172795	0.474216	0.000516581	0.0269855	DCP2
ENSG00000198959	0.470024	0.0014467	0.0494616	TGM2
ENSG00000213931	0.453723	0.00105282	0.040885	HBE1
ENSG00000156976	0.452886	0.000926223	0.0386828	EIF4A2
