# Supplementary material for: New insight into the catalytic -dependent and -independent roles of METTL3 in sustaining aberrant translation in chronic myeloid leukemia
Source: Cell Death Dis. 2021 Sep 24;12(10):870. doi: 10.1038/s41419-021-04169-7 (PMC8463696; doi:10.1038/s41419-021-04169-7)
Supplement: Supplementary file 14 — Supplemental Table 1B [file 41419_2021_4169_MOESM14_ESM.xlsx]

## Sheet: Sheet1
Table S1B. Differentially expressed genes in shMETTL3 vs shSCR K562 cells
Dowregulated genes
Gene ID	logFC	P-value	FDR	Gene name
ENSG00000048740	-1.52008	4.42869e-12	2.30804e-08	CELF2
ENSG00000120800	-1.23767	2.4489e-10	6.30042e-07	UTP20
ENSG00000165272	-1.18013	3.93064e-08	3.49026e-05	AQP3
ENSG00000081237	-1.15137	3.14044e-11	1.07728e-07	PTPRC
ENSG00000148459	-1.01382	1.09351e-06	0.000388045	PDSS1
ENSG00000142507	-0.953842	2.86837e-07	0.000147592	PSMB6
ENSG00000196449	-0.928622	5.29193e-07	0.00023678	YRDC
ENSG00000169764	-0.914054	1.15543e-07	6.9944e-05	UGP2
ENSG00000168827	-0.90238	3.8314e-06	0.000938784	GFM1
ENSG00000131467	-0.897737	5.58447e-08	4.10499e-05	PSME3
ENSG00000133742	-0.891155	3.65182e-06	0.000916607	CA1
ENSG00000134627	-0.886017	8.02639e-05	0.0074414	PIWIL4
ENSG00000114767	-0.869788	1.20849e-05	0.00228489	RRP9
ENSG00000005100	-0.832949	8.18912e-06	0.00168549	DHX33
ENSG00000105173	-0.831083	3.18519e-05	0.0043705	CCNE1
ENSG00000117395	-0.822267	3.97368e-07	0.000194729	EBNA1BP2
ENSG00000184702	-0.816663	4.4397e-08	3.51454e-05	SEPT5
ENSG00000110104	-0.812094	3.5757e-06	0.000916607	CCDC86
ENSG00000204161	-0.809531	0.000423888	0.0238373	C10orf128
ENSG00000165819	-0.803676	3.13846e-06	0.000828151	METTL3
ENSG00000106635	-0.795803	5.2796e-05	0.00606719	BCL7B
ENSG00000069482	-0.78952	0.000227938	0.0165191	GAL
ENSG00000110172	-0.78369	8.60811e-07	0.000354344	CHORDC1
ENSG00000165271	-0.774078	2.07521e-06	0.00064715	NOL6
ENSG00000144635	-0.773968	1.64529e-06	0.000529115	DYNC1LI1
ENSG00000171793	-0.76204	1.0263e-05	0.00203109	CTPS1
ENSG00000116406	-0.759685	2.49109e-05	0.00371534	EDEM3
ENSG00000150990	-0.758946	6.77024e-05	0.00703763	DHX37
ENSG00000115758	-0.757255	9.68816e-07	0.000356074	ODC1
ENSG00000156697	-0.753478	1.92381e-05	0.00312135	UTP14A
ENSG00000112208	-0.751394	4.54395e-05	0.00556688	BAG2
ENSG00000125844	-0.746879	9.8239e-05	0.00864083	RRBP1
ENSG00000080608	-0.744449	3.77099e-05	0.00491231	PUM3
ENSG00000166166	-0.741155	0.000997072	0.0397708	TRMT61A
ENSG00000132768	-0.733041	3.36819e-05	0.00450157	DPH2
ENSG00000126067	-0.72638	8.34473e-07	0.000354344	PSMB2
ENSG00000116120	-0.722362	2.55919e-06	0.000732367	FARSB
ENSG00000155189	-0.719214	6.49803e-05	0.00689394	AGPAT5
ENSG00000138035	-0.717444	2.17297e-05	0.00328853	PNPT1
ENSG00000148300	-0.716733	0.000400083	0.0227473	REXO4
ENSG00000138614	-0.716398	5.65929e-05	0.00633041	INTS14
ENSG00000109971	-0.711505	2.5305e-06	0.000732367	HSPA8
ENSG00000166181	-0.708281	5.37997e-06	0.00121774	API5
ENSG00000120694	-0.704811	5.30607e-05	0.00606719	HSPH1
ENSG00000138074	-0.702142	3.87715e-05	0.00498746	SLC5A6
ENSG00000156052	-0.700269	0.000104272	0.00909374	GNAQ
ENSG00000018699	-0.699809	5.74033e-05	0.0063305	TTC27
ENSG00000067533	-0.699288	7.28632e-05	0.00724746	RRP15
ENSG00000164338	-0.699134	0.00030812	0.0193456	UTP15
ENSG00000145332	-0.695389	0.000241265	0.0169766	KLHL8
ENSG00000100714	-0.691376	2.56197e-06	0.000732367	MTHFD1
ENSG00000136819	-0.687826	1.47842e-05	0.00250747	C9orf78
ENSG00000187772	-0.687645	0.000387882	0.022552	LIN28B
ENSG00000151276	-0.68688	0.000605549	0.0296748	MAGI1
ENSG00000053372	-0.678904	2.14763e-05	0.00328853	MRTO4
ENSG00000167721	-0.676993	2.8522e-05	0.00405133	TSR1
ENSG00000138685	-0.673252	0.0013003	0.0467139	FGF2
ENSG00000068654	-0.671745	1.82574e-05	0.00303043	POLR1A
ENSG00000135763	-0.665559	0.000675966	0.0316199	URB2
ENSG00000108061	-0.660783	0.00113307	0.0429244	SHOC2
ENSG00000118985	-0.660087	0.000373613	0.0223538	ELL2
ENSG00000162688	-0.658832	0.000484987	0.0262684	AGL
ENSG00000212907	-0.658178	6.67882e-06	0.00146238	MT-ND4L
ENSG00000136718	-0.658086	0.0001183	0.00989777	IMP4
ENSG00000120438	-0.656711	7.4644e-06	0.00156768	TCP1
ENSG00000261236	-0.654662	2.79282e-05	0.00404801	BOP1
ENSG00000115946	-0.653825	0.000660855	0.0311966	PNO1
ENSG00000104907	-0.648756	9.4941e-05	0.00842274	TRMT1
ENSG00000122965	-0.646789	0.000242499	0.0169766	RBM19
ENSG00000153113	-0.64203	2.71538e-05	0.003992	CAST
ENSG00000147065	-0.641018	1.59666e-06	0.000529115	MSN
ENSG00000117877	-0.640171	0.0012242	0.0449102	CD3EAP
ENSG00000124571	-0.637885	5.01855e-06	0.00117377	XPO5
ENSG00000144744	-0.637834	0.000787624	0.0353949	UBA3
ENSG00000105447	-0.636124	0.000492481	0.0263089	GRWD1
ENSG00000048162	-0.634639	0.000398719	0.0227473	NOP16
ENSG00000149792	-0.633212	7.67635e-05	0.00724746	MRPL49
ENSG00000204574	-0.633195	7.11134e-05	0.00724582	ABCF1
ENSG00000052749	-0.631592	0.000264769	0.0178087	RRP12
ENSG00000184220	-0.631532	0.000456958	0.0251473	CMSS1
ENSG00000005302	-0.628173	0.000541127	0.0278437	MSL3
ENSG00000130204	-0.624375	0.000119431	0.00991177	TOMM40
ENSG00000138698	-0.620044	0.00116507	0.0433712	RAP1GDS1
ENSG00000166411	-0.616997	0.0002736	0.0180868	IDH3A
ENSG00000160193	-0.612064	0.00122858	0.0449102	WDR4
ENSG00000164934	-0.610802	0.00020781	0.01561	DCAF13
ENSG00000101935	-0.608894	0.000300259	0.0190738	AMMECR1
ENSG00000101811	-0.607272	0.000911961	0.038339	CSTF2
ENSG00000142227	-0.605331	0.000154581	0.0123466	EMP3
ENSG00000198162	-0.604466	0.00135225	0.0481524	MAN1A2
ENSG00000138795	-0.603631	0.00109047	0.0418732	LEF1
ENSG00000173145	-0.602343	0.00125583	0.0456668	NOC3L
ENSG00000198042	-0.601999	0.000353951	0.0216816	MAK16
ENSG00000113356	-0.600596	0.00130278	0.0467139	POLR3G
ENSG00000106799	-0.600514	0.000378958	0.022524	TGFBR1
ENSG00000048140	-0.599741	0.000664996	0.0312487	TSPAN17
ENSG00000131504	-0.598125	3.59376e-05	0.00474145	DIAPH1
ENSG00000130119	-0.597531	0.00141953	0.049323	GNL3L
ENSG00000165359	-0.594734	0.000931657	0.0386828	INTS6L
ENSG00000164163	-0.593261	0.000473976	0.0258079	ABCE1
ENSG00000135829	-0.591639	0.00038582	0.022552	DHX9
ENSG00000162368	-0.589686	5.7824e-05	0.0063305	CMPK1
ENSG00000198886	-0.587164	1.43072e-05	0.00249551	MT-ND4
ENSG00000065183	-0.586988	0.000579211	0.0292189	WDR3
ENSG00000112242	-0.58318	0.00086274	0.0377807	E2F3
ENSG00000157600	-0.582929	4.39302e-05	0.00544681	TMEM164
ENSG00000204394	-0.581714	1.48631e-05	0.00250747	VARS
ENSG00000178105	-0.579575	0.000806667	0.0359368	DDX10
ENSG00000131844	-0.579389	0.00059832	0.0296217	MCCC2
ENSG00000185551	-0.578584	0.000954092	0.0392617	NR2F2
ENSG00000086189	-0.578378	0.00144305	0.0494616	DIMT1
ENSG00000152102	-0.578059	0.000380835	0.022524	FAM168B
ENSG00000119285	-0.576946	0.00123066	0.0449102	HEATR1
ENSG00000143799	-0.575193	1.0738e-05	0.002085	PARP1
ENSG00000120833	-0.573143	0.000724457	0.033135	SOCS2
ENSG00000132507	-0.572958	0.000192037	0.0146389	EIF5A
ENSG00000110107	-0.572072	7.28648e-05	0.00724746	PRPF19
ENSG00000070785	-0.570872	0.000294787	0.0189451	EIF2B3
ENSG00000150753	-0.57078	5.04555e-05	0.00590042	CCT5
ENSG00000110321	-0.569074	0.000439663	0.0244571	EIF4G2
ENSG00000198938	-0.568969	0.000140854	0.0115042	MT-CO3
ENSG00000145833	-0.568321	0.000296392	0.0189451	DDX46
ENSG00000116957	-0.568299	0.00105109	0.040885	TBCE
ENSG00000116649	-0.568287	0.000419916	0.0237437	SRM
ENSG00000017483	-0.566973	0.000493403	0.0263089	SLC38A5
ENSG00000142168	-0.563592	4.19916e-05	0.00526994	SOD1
ENSG00000143851	-0.562936	0.00140066	0.0491953	PTPN7
ENSG00000138442	-0.562072	0.000822825	0.036342	WDR12
ENSG00000196419	-0.560864	4.6828e-05	0.00566949	XRCC6
ENSG00000120437	-0.560144	0.000268057	0.0179128	ACAT2
ENSG00000074696	-0.559188	0.000658804	0.0311966	HACD3
ENSG00000095319	-0.559174	0.000113366	0.00964169	NUP188
ENSG00000248527	-0.552228	0.00100924	0.0400404	MTATP6P1
ENSG00000082516	-0.545452	0.000961417	0.0392617	GEMIN5
ENSG00000132382	-0.545451	0.000573481	0.0291934	MYBBP1A
ENSG00000163554	-0.540583	0.000687314	0.031861	SPTA1
ENSG00000106028	-0.539316	0.000371399	0.0223513	SSBP1
ENSG00000135486	-0.538586	1.97151e-05	0.00312135	HNRNPA1
ENSG00000186432	-0.53788	0.00114704	0.0429244	KPNA4
ENSG00000114686	-0.537584	0.0010612	0.0410556	MRPL3
ENSG00000165732	-0.536886	0.000995611	0.0397708	DDX21
ENSG00000169045	-0.534152	0.000173447	0.0136255	HNRNPH1
ENSG00000145220	-0.53191	0.000960533	0.0392617	LYAR
ENSG00000228253	-0.529478	0.00145467	0.0495694	MT-ATP8
ENSG00000189403	-0.527513	0.000157512	0.0124689	HMGB1
ENSG00000164506	-0.525278	0.00119076	0.0440794	STXBP5
ENSG00000161057	-0.522763	0.000849483	0.0373591	PSMC2
ENSG00000108561	-0.522346	0.00114001	0.0429244	C1QBP
ENSG00000166226	-0.520518	0.000358088	0.0218015	CCT2
ENSG00000176890	-0.5191	0.000242187	0.0169766	TYMS
ENSG00000115053	-0.510585	0.000493172	0.0263089	NCL
ENSG00000198899	-0.507041	0.00146736	0.0498371	MT-ATP6
ENSG00000183527	-0.506194	0.000884553	0.0380876	PSMG1
ENSG00000136930	-0.506025	0.00116741	0.0433712	PSMB7
ENSG00000121691	-0.504477	0.00051246	0.0269068	CAT
ENSG00000158710	-0.504191	0.000214236	0.0159761	TAGLN2
ENSG00000168439	-0.501527	0.000360146	0.0218015	STIP1
ENSG00000136997	-0.499737	0.000398419	0.0227473	MYC
ENSG00000099783	-0.499236	0.000638858	0.0307219	HNRNPM
ENSG00000146731	-0.489265	0.00120289	0.0443689	CCT6A
ENSG00000065978	-0.477544	0.000149397	0.0121058	YBX1
ENSG00000138385	-0.477081	0.000448209	0.0247985	SSB
ENSG00000103194	-0.476687	0.00138615	0.048972	USP10
ENSG00000136261	-0.470035	0.000968571	0.0393975	BZW2
ENSG00000080824	-0.470011	0.000347311	0.0214023	HSP90AA1
ENSG00000170180	-0.467258	0.000880905	0.0380876	GYPA
ENSG00000172757	-0.458097	0.000910093	0.038339	CFL1
ENSG00000170515	-0.457878	0.000990349	0.0397708	PA2G4
ENSG00000143321	-0.453901	0.000595435	0.0296217	HDGF
ENSG00000134697	-0.453347	0.00138955	0.048972	GNL2
ENSG00000173726	-0.422739	0.00142347	0.049323	TOMM20
ENSG00000181163	-0.418534	0.00138087	0.048972	NPM1
