# Supplementary material for: New insight into the catalytic -dependent and -independent roles of METTL3 in sustaining aberrant translation in chronic myeloid leukemia
Source: Cell Death Dis. 2021 Sep 24;12(10):870. doi: 10.1038/s41419-021-04169-7 (PMC8463696; doi:10.1038/s41419-021-04169-7)
Supplement: Supplementary file 15 — Supplemental Table 2 [file 41419_2021_4169_MOESM15_ESM.xlsx]

## Sheet: ctrlPeaks
Supplementary Table S2 m6A peaks identified in shSCR K562 cells
chr	chromStart	chromEnd	name	score	strand	thickStart	thickEnd	itemRgb	blockCount	blockSizes	blockStarts	lg.p	lg.fdr	fold_enrchment	nearest_tx_name	distance_fromTSS	nearest_gene_id	nearest_gene_symbol	location	location_tx_id	location_gene_id	location_gene_symbol	X3UTR
chr1	789070	789281	643837	7.2e-10	+	789070	789281	0	1	211	0	-9.14	-7.89	3.44	uc001abt.4	23007	284593	FAM41C	genebody;genebody;genebody;genebody;genebody	uc001abp.2;uc009vjn.2;uc009vjo.2;uc021oem.2;uc031pjk.1	643837;643837;643837;643837;643837	LINC01128;LINC01128;LINC01128;LINC01128;LINC01128	0
chr1	990392	991021	375790	1e-160	+	990392	991021	0	1	629	0	-160	-158	7.64	uc009vjs.1	4377	NA	NULL	genebody	uc001ack.2	375790	AGRN	1
chr1	1168370	1168549	126792	3.2e-18	+	1168370	1168549	0	1	179	0	-17.5	-16	4.26	uc001adk.3	828	126792	B3GALT6	promoter;promoter;promoter;promoter	uc001adk.3;uc001adh.4;uc001adi.4;uc009vjw.3	126792;51150;51150;51150	B3GALT6;SDF4;SDF4;SDF4	0
chr1	1170241	1170301	126792	5.8e-06	+	1170241	1170301	0	1	60	0	-5.24	-4.12	8.03	uc001adk.3	2640	126792	B3GALT6	genebody	uc001adk.3	126792	B3GALT6	1
chr1	1336063	1336715	148413	1e-89	+	1336063	1336715	0	1	652	0	-89	-86.8	6.21	uc009vkd.3	1475	148413	MRPL20-AS1	genebody;genebody;promoter;promoter;promoter	uc001afm.3;uc009vkd.3;uc001afi.2;uc001afj.2;uc021oep.1	148413;148413;81669;81669;81669	MRPL20-AS1;MRPL20-AS1;CCNL2;CCNL2;CCNL2	1
chr1	1337159	1337337	148413	5e-17	+	1337159	1337337	0	1	178	0	-16.3	-14.8	3.51	uc009vkd.3	2334	148413	MRPL20-AS1	genebody;genebody	uc001afm.3;uc009vkd.3	148413;148413	MRPL20-AS1;MRPL20-AS1	1
chr1	1453146	1455651	55210	7.9e-42	+	1453146	1455651	0	3	9,70,131,	0,1154,2374	-41.1	-39.4	3.29	uc001agb.2	6486	55210	ATAD3A	genebody;genebody;genebody	uc001afz.2;uc001aga.2;uc001agb.2	55210;55210;55210	ATAD3A;ATAD3A;ATAD3A	0
chr1	2238126	2238216	6497	8.1e-08	+	2238126	2238216	0	1	90	0	-7.09	-5.91	2.19	uc001ajc.3	45929	100129534	LOC100129534	genebody	uc001aja.4	6497	SKI	0
chr1	2334474	2334683	11079	1e-30	+	2334474	2334683	0	1	209	0	-30	-28.4	2.86	uc001ajh.3	9432	5192	PEX10	genebody;genebody	uc001aje.2;uc001ajf.2	11079;11079	RER1;RER1	1
chr1	6640908	6641179	3104	2.5e-58	+	6640908	6641179	0	1	271	0	-57.6	-55.7	6.77	uc009vmd.2	972	3104	ZBTB48	promoter;promoter;promoter	uc009vmc.2;uc001anx.3;uc009vmd.2	3104;3104;3104	ZBTB48;ZBTB48;ZBTB48	0
chr1	6680006	6680365	148479	2e-25	+	6680006	6680365	0	1	359	0	-24.7	-23.2	5.45	uc001aoc.3	4740	90326	THAP3	genebody	uc001aob.4	148479	PHF13	0
chr1	6681616	6682035	148479	2.5e-69	+	6681616	6682035	0	1	419	0	-68.6	-66.6	14.8	uc001aoc.3	3100	90326	THAP3	genebody	uc001aob.4	148479	PHF13	1
chr1	6692980	6693337	90326	6.3e-67	+	6692980	6693337	0	1	357	0	-66.2	-64.2	9.49	uc001aoe.2	7946	90326	THAP3	genebody;genebody;genebody	uc001aoc.3;uc001aod.3;uc001aoe.2	90326;90326;90326	THAP3;THAP3;THAP3	1
chr1	6695496	6695646	90326	4e-21	+	6695496	6695646	0	1	150	0	-20.4	-18.9	7.46	uc001aoe.2	10359	90326	THAP3	genebody;genebody;genebody;genebody	uc001aoe.2;uc001aof.2;uc001aog.2;uc010nzu.1	90326;55735;55735;55735	THAP3;DNAJC11;DNAJC11;DNAJC11	1
chr1	9787076	9787257	5293	1e-10	+	9787076	9787257	0	1	181	0	-10	-8.77	5.75	uc001aqf.3	6438	22883	CLSTN1	genebody;genebody;genebody;genebody	uc001aqb.4;uc010oaf.2;uc021ogb.1;uc001aqe.4	5293;5293;5293;5293	PIK3CD;PIK3CD;PIK3CD;PIK3CD	1
chr1	10093339	10093519	10277	4e-16	+	10093339	10093519	0	1	180	0	-15.4	-14	2.85	uc021ogc.1	386	10277	UBE4B	promoter;promoter;promoter;promoter;promoter	uc001aqr.4;uc001aqs.4;uc010oai.2;uc010oaj.2;uc021ogc.1	10277;10277;10277;10277;10277	UBE4B;UBE4B;UBE4B;UBE4B;UBE4B	0
chr1	10491202	10491382	100526739	1.5e-09	+	10491202	10491382	0	1	180	0	-8.82	-7.58	3.84	uc021ogg.1	486	100526739	CENPS-CORT	genebody;genebody;genebody;genebody;promoter;promoter	uc001are.3;uc001arf.3;uc021ogd.1;uc031ple.1;uc021ogf.1;uc021ogg.1	378708;100526739;100526739;100526739;100526739;100526739	CENPS;CENPS-CORT;CENPS-CORT;CENPS-CORT;CENPS-CORT;CENPS-CORT	0
chr1	10689826	10690127	5195	1e-106	+	10689826	10690127	0	1	301	0	-106	-104	5.06	uc001arq.1	31479	54897	CASZ1	genebody;genebody;genebody;genebody;genebody	uc001arn.3;uc009vmv.3;uc010oam.2;uc010oan.2;uc009vmw.3	5195;5195;5195;5195;5195	PEX14;PEX14;PEX14;PEX14;PEX14	0
chr1	11082259	11082409	23435	1.3e-17	+	11082259	11082409	0	1	150	0	-16.9	-15.5	1.66	uc010oap.2	9653	23435	TARDBP	genebody;genebody	uc001art.3;uc010oap.2	23435;23435	TARDBP;TARDBP	0
chr1	11083395	11083725	23435	0	+	11083395	11083725	0	1	330	0	-407	#NAME?	6.68	uc010oap.2	10879	23435	TARDBP	genebody;genebody	uc001art.3;uc010oap.2	23435;23435	TARDBP;TARDBP	1
chr1	11083814	11084024	23435	2.5e-41	+	11083814	11084024	0	1	210	0	-40.6	-38.9	4.9	uc010oap.2	11238	23435	TARDBP	genebody;genebody	uc001art.3;uc010oap.2	23435;23435	TARDBP;TARDBP	1
chr1	12035119	12035360	5351	2e-27	+	12035119	12035360	0	1	241	0	-26.7	-25.2	4.82	uc001atn.4	4999	9927	MFN2	genebody;genebody	uc001atm.3;uc010obb.2	5351;5351	PLOD1;PLOD1	1
chr1	12071743	12071953	9927	1.3e-67	+	12071743	12071953	0	1	210	0	-66.9	-64.9	5.7	uc001ato.2	7451	60672	MIIP	genebody;genebody	uc001atn.4;uc009vni.3	9927;9927	MFN2;MFN2	1
chr1	12072642	12072793	9927	6.3e-17	+	12072642	12072793	0	1	151	0	-16.2	-14.8	2.62	uc001ato.2	6582	60672	MIIP	genebody;genebody	uc001atn.4;uc009vni.3	9927;9927	MFN2;MFN2	1
chr1	12202560	12202979	943	1e-28	+	12202560	12202979	0	1	419	0	-28	-26.4	4.99	uc001ats.3	16809	943	TNFRSF8	genebody;genebody;genebody;genebody	uc001atq.3;uc010obc.2;uc001atr.3;uc001ats.3	943;943;943;943	TNFRSF8;TNFRSF8;TNFRSF8;TNFRSF8	1
chr1	12203187	12203338	943	6.3e-13	+	12203187	12203338	0	1	151	0	-12.2	-10.9	7.86	uc001ats.3	17302	943	TNFRSF8	genebody;genebody;genebody;genebody	uc001atq.3;uc010obc.2;uc001atr.3;uc001ats.3	943;943;943;943	TNFRSF8;TNFRSF8;TNFRSF8;TNFRSF8	1
chr1	12203755	12203995	943	4e-24	+	12203755	12203995	0	1	240	0	-23.4	-21.9	6.95	uc001ats.3	17915	943	TNFRSF8	genebody;genebody;genebody;genebody	uc001atq.3;uc010obc.2;uc001atr.3;uc001ats.3	943;943;943;943	TNFRSF8;TNFRSF8;TNFRSF8;TNFRSF8	1
chr1	12268619	12269277	7133	1e-105	+	12268619	12269277	0	1	658	0	-105	-102	11.6	uc021ogi.1	17184	100616438	MIR4632	genebody;genebody;genebody	uc001att.3;uc001atu.3;uc009vnk.3	7133;7133;7133	TNFRSF1B;TNFRSF1B;TNFRSF1B	1
chr1	12336052	12336173	55187	4.6e-09	+	12336052	12336173	0	1	121	0	-8.34	-7.12	6.36	uc001atx.3	228	55187	VPS13D	genebody;genebody;promoter	uc001atv.3;uc001atw.3;uc001atx.3	55187;55187;55187	VPS13D;VPS13D;VPS13D	0
chr1	12568950	12569101	55187	3.2e-14	+	12568950	12569101	0	1	151	0	-13.5	-12.2	4.21	uc001atz.1	1723	677882	SNORA59B	genebody;genebody;genebody;genebody;genebody	uc001atv.3;uc001atw.3;uc001atx.3;uc009vnl.3;uc010obd.2	55187;55187;55187;55187;55187	VPS13D;VPS13D;VPS13D;VPS13D;VPS13D	0
chr1	14105113	14105264	7799	2e-14	+	14105113	14105264	0	1	151	0	-13.7	-12.3	4.1	uc009vof.3	29330	7799	PRDM2	genebody;genebody;genebody;genebody;genebody;genebody;genebody	uc001avg.3;uc001avh.3;uc001avi.3;uc021ogk.1;uc001avk.3;uc009voe.3;uc009vof.3	7799;7799;7799;7799;7799;7799;7799	PRDM2;PRDM2;PRDM2;PRDM2;PRDM2;PRDM2;PRDM2	0
chr1	14113196	14113376	7799	2.8e-10	+	14113196	14113376	0	1	180	0	-9.55	-8.29	3.98	uc001avl.1	33176	NA	NULL	genebody;genebody;genebody;genebody;genebody;genebody	uc001avg.3;uc001avh.3;uc001avi.3;uc001avk.3;uc009voe.3;uc009vof.3	7799;7799;7799;7799;7799;7799	PRDM2;PRDM2;PRDM2;PRDM2;PRDM2;PRDM2	1
chr1	15987469	15987709	6248	6.3e-53	+	15987469	15987709	0	1	240	0	-52.2	-50.3	19.8	uc010obn.2	1223	6248	RSC1A1	genebody	uc010obn.2	6248	RSC1A1	0
chr1	16199353	16199564	23013	6.3e-21	+	16199353	16199564	0	1	211	0	-20.2	-18.7	4.25	uc010obp.1	1152	23013	SPEN	genebody;promoter	uc001axk.1;uc010obp.1	23013;23013	SPEN;SPEN	0
chr1	16254649	16255490	23013	4e-67	+	16254649	16255490	0	1	841	0	-66.4	-64.4	14	uc009von.1	47558	7709	ZBTB17	genebody;genebody	uc001axk.1;uc010obp.1	23013;23013	SPEN;SPEN	0
chr1	16258758	16259059	23013	5e-11	+	16258758	16259059	0	1	301	0	-10.3	-8.98	3.19	uc009von.1	43719	7709	ZBTB17	genebody;genebody	uc001axk.1;uc010obp.1	23013;23013	SPEN;SPEN	0
chr1	16266229	16266440	23013	6.3e-19	+	16266229	16266440	0	1	211	0	-18.2	-16.7	7.54	uc009von.1	36293	7709	ZBTB17	genebody;genebody	uc001axk.1;uc010obp.1	23013;23013	SPEN;SPEN	1
chr1	16721603	16721872	26099	6.3e-99	+	16721603	16721872	0	1	269	0	-98.2	-96.1	4.85	uc021ogn.1	90	NA	NULL	genebody;genebody;genebody;genebody;genebody;promoter	uc010ocb.2;uc001ayi.5;uc001ayk.5;uc001aym.5;uc031plh.1;uc021ogn.1	26099;26099;26099;26099;26099;NA	SZRD1;SZRD1;SZRD1;SZRD1;SZRD1;NULL	1
chr1	16785576	16785755	55707	2.5e-18	+	16785576	16785755	0	1	179	0	-17.6	-16.2	3.65	uc021ogo.1	3373	55707	NECAP2	genebody;genebody;genebody;genebody	uc001ayo.3;uc001ayq.3;uc010ocd.2;uc021ogo.1	55707;55707;55707;55707	NECAP2;NECAP2;NECAP2;NECAP2	1
chr1	19585029	19585606	51154	1e-279	+	19585029	19585606	0	2	18,432,	0.145	-293	-290	6.86	uc001bbs.3	7240	51154	MRTO4	genebody	uc001bbs.3	51154	MRTO4	0
chr1	19655120	19657729	54896	1e-81	+	19655120	19657729	0	2	674,13,	0.2596	-81	-79	8.68	uc021ohq.1	17682	54896	PQLC2	genebody	uc021ohq.1	54896	PQLC2	0
chr1	22148810	22148991	401944	2.5e-14	+	22148810	22148991	0	1	181	0	-13.6	-12.2	3.53	uc001bfh.1	955	401944	LDLRAD2	genebody;genebody;genebody;genebody;promoter	uc001bfg.1;uc001bfi.3;uc001bfj.3;uc009vqd.3;uc001bfh.1	401944;3339;3339;3339;401944	LDLRAD2;HSPG2;HSPG2;HSPG2;LDLRAD2	1
chr1	22356877	22357177	29092	2e-27	+	22356877	22357177	0	1	300	0	-26.7	-25.1	5.72	uc001bfn.4	4983	29092	LINC00339	genebody;genebody	uc001bfm.4;uc001bfn.4	29092;29092	LINC00339;LINC00339	0
chr1	22853191	22853371	9923	2.1e-10	+	22853191	22853371	0	1	180	0	-9.68	-8.42	3.71	uc001bfv.1	25210	9923	ZBTB40	genebody;genebody;genebody	uc001bft.2;uc001bfu.2;uc009vqi.1	9923;9923;9923	ZBTB40;ZBTB40;ZBTB40	1
chr1	23357028	23357089	23028	1.1e-06	+	23357028	23357089	0	1	61	0	-5.97	-4.82	1.93	uc001bgj.2	11115	23028	KDM1A	genebody;genebody	uc001bgi.2;uc001bgj.2	23028;23028	KDM1A;KDM1A	0
chr1	24077436	24077527	6924	2.1e-07	+	24077436	24077527	0	1	91	0	-6.67	-5.49	2.28	uc001bho.3	7623	6924	ELOA	genebody	uc001bho.3	6924	ELOA	0
chr1	24077706	24078981	6924	1e-147	+	24077706	24078981	0	2	814,85,	0.119	-147	-145	8.94	uc001bho.3	8485	6924	ELOA	genebody	uc001bho.3	6924	ELOA	0
chr1	24086002	24086243	6924	6.3e-31	+	24086002	24086243	0	1	241	0	-30.2	-28.6	4.64	uc001bho.3	16264	6924	ELOA	genebody	uc001bho.3	6924	ELOA	1
chr1	24113837	24113985	57095	6.3e-32	+	24113837	24113985	0	1	148	0	-31.2	-29.5	2.43	uc001bht.3	3735	11313	LYPLA2	genebody;genebody	uc001bhq.3;uc010oeb.2	57095;57095	PITHD1;PITHD1	1
chr1	24287587	24288221	55629	1e-123	+	24287587	24288221	0	2	37,292,	0.342	-123	-121	4.61	uc021oil.1	44	NA	NULL	genebody;promoter	uc001big.3;uc021oil.1	55629;NA	PNRC2;NULL	0
chr1	24975398	24977962	10250	1.3e-100	+	24975398	24977962	0	3	122,116,63,	0,1063,2501	-99.9	-97.7	7.91	uc010oem.1	1328	10250	SRRM1	genebody;genebody;genebody;genebody;genebody	uc001bjm.3;uc010oel.2;uc009vrh.1;uc009vri.1;uc010oem.1	10250;10250;10250;10250;10250	SRRM1;SRRM1;SRRM1;SRRM1;SRRM1	0
chr1	24987278	24987879	10250	1.9e-06	+	24987278	24987879	0	2	12,79,	0.522	-5.72	-4.58	2.03	uc010oem.1	12226	10250	SRRM1	genebody;genebody;genebody;genebody;genebody	uc001bjm.3;uc010oel.2;uc009vrh.1;uc009vri.1;uc010oem.1	10250;10250;10250;10250;10250	SRRM1;SRRM1;SRRM1;SRRM1;SRRM1	0
chr1	24996707	24998723	10250	1e-108	+	24996707	24998723	0	3	99,210,51,	0,1169,1965	-108	-106	4.97	uc010oem.1	22363	10250	SRRM1	genebody;genebody;genebody	uc001bjm.3;uc010oel.2;uc009vri.1	10250;10250;10250	SRRM1;SRRM1;SRRM1	0
chr1	25784906	25785207	55219	3.2e-26	+	25784906	25785207	0	1	301	0	-25.5	-23.9	80.9	uc009vrv.3	27666	55219	MACO1	genebody;genebody;genebody;genebody	uc009vrt.2;uc001bkk.3;uc009vru.3;uc009vrv.3	55219;55219;55219;55219	MACO1;MACO1;MACO1;MACO1	0
chr1	25893474	25893683	26119	2e-13	+	25893474	25893683	0	1	209	0	-12.7	-11.4	3.53	uc009vrx.3	4278	26119	LDLRAP1	genebody;genebody;genebody	uc001bkl.4;uc009vrw.3;uc009vrx.3	26119;26119;26119	LDLRAP1;LDLRAP1;LDLRAP1	1
chr1	25893949	25894188	26119	2e-58	+	25893949	25894188	0	1	239	0	-57.7	-55.8	8.79	uc009vrx.3	4768	26119	LDLRAP1	genebody;genebody;genebody	uc001bkl.4;uc009vrw.3;uc009vrx.3	26119;26119;26119	LDLRAP1;LDLRAP1;LDLRAP1	1
chr1	26448693	26448993	149420	1e-43	+	26448693	26448993	0	1	300	0	-43	-41.2	11.7	uc009vsb.3	10573	149420	PDIK1L	genebody;genebody;genebody	uc010oew.2;uc001blj.4;uc009vsb.3	149420;149420;149420	PDIK1L;PDIK1L;PDIK1L	0
chr1	26497127	26497364	51042	1e-141	+	26497127	26497364	0	1	237	0	-141	-138	7.07	uc001bll.4	855	51042	ZNF593	promoter	uc001bll.4	51042	ZNF593	1
chr1	26581890	26582221	64793	1.3e-66	+	26581890	26582221	0	1	331	0	-65.9	-63.9	5.9	uc001blt.1	13726	64793	CEP85	genebody;genebody;genebody	uc001blr.3;uc001bls.1;uc010ofa.1	64793;64793;64793	CEP85;CEP85;CEP85	0
chr1	26595830	26603072	64793	4e-34	+	26595830	26603072	0	6	25,155,94,51,108,47,	0,120,1674,2681,5624,7195	-33.4	-31.7	3.13	uc001blt.1	3668	64793	CEP85	genebody;genebody;genebody;genebody	uc001blr.3;uc001bls.1;uc010ofa.1;uc001blt.1	64793;64793;64793;64793	CEP85;CEP85;CEP85;CEP85	0
chr1	26603623	26603863	64793	1.6e-44	+	26603623	26603863	0	1	240	0	-43.8	-42.1	4.56	uc001blu.3	2470	83442	SH3BGRL3	genebody;genebody;genebody;genebody	uc001blr.3;uc001bls.1;uc010ofa.1;uc001blt.1	64793;64793;64793;64793	CEP85;CEP85;CEP85;CEP85	0
chr1	26795491	26795612	79947	3e-09	+	26795491	26795612	0	1	121	0	-8.53	-7.3	3.85	uc001bmo.1	1521	NA	NULL	genebody;genebody;genebody;genebody;genebody;promoter	uc001bmk.3;uc001bml.3;uc001bmm.3;uc001bmn.3;uc010ofd.2;uc001bmo.1	79947;79947;79947;79947;79947;NA	DHDDS;DHDDS;DHDDS;DHDDS;DHDDS;NULL	0
chr1	26798990	26801702	3151	0	+	26798990	26801702	0	6	128,45,30,51,96,99,	0,983,1203,1585,2072,2613	-1000	#NAME?	6.23	uc001bmp.4	1442	3151	HMGN2	genebody	uc001bmp.4	3151	HMGN2	0
chr1	26900743	26900803	6195	6.3e-16	+	26900743	26900803	0	1	60	0	-15.2	-13.8	3.56	uc021ojp.1	19738	100302190	MIR1976	genebody;genebody;genebody;genebody	uc001bmr.1;uc010ofe.1;uc001bms.1;uc009vsl.1	6195;6195;6195;6195	RPS6KA1;RPS6KA1;RPS6KA1;RPS6KA1	1
chr1	26900922	26901072	6195	5.2e-10	+	26900922	26901072	0	1	150	0	-9.28	-8.03	4.17	uc021ojp.1	19962	100302190	MIR1976	genebody;genebody;genebody;genebody	uc001bmr.1;uc010ofe.1;uc001bms.1;uc009vsl.1	6195;6195;6195;6195	RPS6KA1;RPS6KA1;RPS6KA1;RPS6KA1	1
chr1	27023061	27023272	8289	1e-19	+	27023061	27023272	0	1	211	0	-19	-17.6	2.45	uc001bmv.1	642	8289	ARID1A	promoter;promoter;promoter	uc001bmt.1;uc001bmu.1;uc001bmv.1	8289;8289;8289	ARID1A;ARID1A;ARID1A	0
chr1	27105632	27106292	8289	1.3e-70	+	27105632	27106292	0	1	660	0	-69.9	-67.9	7.61	uc009vsn.1	5140	8289	ARID1A	genebody;genebody;genebody;genebody;genebody	uc001bmu.1;uc001bmv.1;uc001bmx.1;uc009vsm.1;uc009vsn.1	8289;8289;8289;8289;8289	ARID1A;ARID1A;ARID1A;ARID1A;ARID1A	0
chr1	27106381	27107132	8289	5e-73	+	27106381	27107132	0	1	751	0	-72.3	-70.3	12	uc009vsn.1	5934	8289	ARID1A	genebody;genebody;genebody;genebody;genebody	uc001bmu.1;uc001bmv.1;uc001bmx.1;uc009vsm.1;uc009vsn.1	8289;8289;8289;8289;8289	ARID1A;ARID1A;ARID1A;ARID1A;ARID1A	0
chr1	28208972	28209421	9473	1.3e-11	+	28208972	28209421	0	1	449	0	-10.9	-9.62	9.52	uc010ofo.2	10139	9473	THEMIS2	genebody;genebody;genebody;genebody;genebody	uc001boz.3;uc001bpa.3;uc001bpc.4;uc010ofn.2;uc010ofo.2	9473;9473;9473;9473;9473	THEMIS2;THEMIS2;THEMIS2;THEMIS2;THEMIS2	0
chr1	28564230	28564527	93974	1.6e-72	+	28564230	28564527	0	1	297	0	-71.8	-69.8	3.45	uc001bpr.3	1774	93974	ATP5IF1	genebody;genebody;genebody	uc001bpp.3;uc001bpq.3;uc001bpr.3	93974;93974;93974	ATP5IF1;ATP5IF1;ATP5IF1	1
chr1	28607477	28607657	83667	1.5e-09	+	28607477	28607657	0	1	180	0	-8.83	-7.59	2.84	uc001bps.3	21602	83667	SESN2	genebody	uc001bps.3	83667	SESN2	1
chr1	28661038	28661429	54797	4e-38	+	28661038	28661429	0	1	391	0	-37.4	-35.7	6.56	uc009vtg.3	5718	54797	MED18	genebody;genebody;genebody	uc021okc.1;uc001bpt.4;uc009vtg.3	54797;54797;54797	MED18;MED18;MED18	0
chr1	28864958	28865319	1104	2.5e-50	+	28864958	28865319	0	1	361	0	-49.6	-47.7	3.85	uc001bqh.4	14391	54952	TRNAU1AP	genebody;genebody;genebody;genebody;genebody;genebody	uc001bqa.2;uc001bqb.2;uc001bqc.2;uc001bqe.2;uc001bqf.2;uc001bqg.2	1104;1104;1104;1104;1104;1104	RCC1;RCC1;RCC1;RCC1;RCC1;RCC1	1
chr1	29069171	29069410	51441	1e-39	+	29069171	29069410	0	1	239	0	-39	-37.3	4.56	uc001bre.3	5826	51441	YTHDF2	genebody;genebody;genebody;genebody	uc021okf.1;uc001brc.3;uc010ofx.2;uc001bre.3	51441;51441;51441;51441	YTHDF2;YTHDF2;YTHDF2;YTHDF2	0
chr1	29069498	29069767	51441	1e-31	+	29069498	29069767	0	1	269	0	-31	-29.4	3.48	uc001bre.3	6168	51441	YTHDF2	genebody;genebody;genebody;genebody	uc021okf.1;uc001brc.3;uc010ofx.2;uc001bre.3	51441;51441;51441;51441	YTHDF2;YTHDF2;YTHDF2;YTHDF2	0
chr1	29315917	29319992	2035	2e-23	+	29315917	29319992	0	2	30,151,	0.3924	-22.7	-21.2	3.94	uc009vtm.2	3992	2035	EPB41	genebody;genebody;genebody;genebody;genebody;genebody;genebody;genebody;genebody;genebody;genebody	uc001brg.2;uc001brh.2;uc001bri.2;uc001brj.2;uc001brm.2;uc009vtk.2;uc001brk.3;uc001brl.2;uc021okg.1;uc009vtl.2;uc009vtm.2	2035;2035;2035;2035;2035;2035;2035;2035;2035;2035;2035	EPB41;EPB41;EPB41;EPB41;EPB41;EPB41;EPB41;EPB41;EPB41;EPB41;EPB41	0
chr1	29442278	29443354	2035	1.6e-08	+	29442278	29443354	0	2	37,24,	0.1052	-7.8	-6.59	1.96	uc021oki.1	5524	NA	NULL	genebody;genebody;genebody;genebody;genebody;genebody;genebody;genebody;genebody	uc001brg.2;uc001brh.2;uc001bri.2;uc001brj.2;uc001brm.2;uc001brl.2;uc009vtl.2;uc009vtm.2;uc009vtn.2	2035;2035;2035;2035;2035;2035;2035;2035;2035	EPB41;EPB41;EPB41;EPB41;EPB41;EPB41;EPB41;EPB41;EPB41	0
chr1	29445449	29445510	2035	3.4e-06	+	29445449	29445510	0	1	61	0	-5.47	-4.34	1.61	uc021oki.1	2861	NA	NULL	genebody;genebody;genebody;genebody;genebody;genebody;genebody;genebody;genebody	uc001brg.2;uc001brh.2;uc001bri.2;uc001brj.2;uc001brm.2;uc001brl.2;uc009vtl.2;uc009vtm.2;uc009vtn.2	2035;2035;2035;2035;2035;2035;2035;2035;2035	EPB41;EPB41;EPB41;EPB41;EPB41;EPB41;EPB41;EPB41;EPB41	1
chr1	31191796	31192035	100129196	1.6e-43	+	31191796	31192035	0	1	239	0	-42.8	-41	9.24	uc001bsb.1	294	100129196	MATN1-AS1	genebody;promoter	uc001brz.3;uc001bsb.1	4146;100129196	MATN1;MATN1-AS1	0
chr1	32503603	32508146	10657	1.3e-19	+	32503603	32508146	0	4	34,68,59,19,	0,549,1512,4524	-18.9	-17.5	2.1	uc001buc.2	26577	10657	KHDRBS1	genebody;genebody;genebody	uc001bua.2;uc001bub.4;uc001buc.2	10657;10657;10657	KHDRBS1;KHDRBS1;KHDRBS1	0
chr1	32646866	32653599	200081	5e-51	+	32646866	32653599	0	3	312,92,45,	0,3259,6688	-50.3	-48.5	4.89	uc001buj.3	4564	200081	TXLNA	genebody;genebody	uc001bui.3;uc001buj.3	200081;200081	TXLNA;TXLNA	0
chr1	32673393	32673573	55721	1e-09	+	32673393	32673573	0	1	180	0	-8.98	-7.74	4.09	uc001bun.2	1212	149069	DCDC2B	genebody;genebody;genebody;promoter	uc001bum.2;uc009vua.2;uc010ogz.1;uc001bun.2	55721;55721;55721;149069	IQCC;IQCC;IQCC;DCDC2B	0
chr1	32688018	32688172	8668	7.8e-07	+	32688018	32688172	0	2	27,34,	0.12	-6.11	-4.96	1.73	uc009vuc.3	134	8668	EIF3I	promoter;promoter;promoter;promoter;promoter;promoter;promoter	uc001bur.4;uc009vuc.3;uc001buo.3;uc001bup.3;uc009vub.1;uc010oha.2;uc001buq.4	8668;8668;56063;56063;56063;56063;56063	EIF3I;EIF3I;TMEM234;TMEM234;TMEM234;TMEM234;TMEM234	0
chr1	32697024	32697205	8668	3.2e-33	+	32697024	32697205	0	1	181	0	-32.5	-30.8	5.63	uc001but.3	9151	339483	MTMR9LP	genebody;genebody	uc001bur.4;uc009vuc.3	8668;8668	EIF3I;EIF3I	1
chr1	32797723	32798658	3065	2e-39	+	32797723	32798658	0	3	120,49,41,	0,578,894	-38.7	-37	3.45	uc001bvc.1	3107	3065	HDAC1	genebody;genebody;genebody	uc001bvb.1;uc010ohf.1;uc001bvc.1	3065;3065;3065	HDAC1;HDAC1;HDAC1	0
chr1	33292140	33292351	64766	2.5e-21	+	33292140	33292351	0	1	211	0	-20.6	-19.1	7.32	uc001bwd.4	544	64766	S100PBP	genebody;genebody;genebody;promoter	uc001bvz.4;uc001bwb.2;uc001bwc.4;uc001bwd.4	64766;64766;64766;64766	S100PBP;S100PBP;S100PBP;S100PBP	0
chr1	36026070	36026250	23154	2.5e-12	+	36026070	36026250	0	1	180	0	-11.6	-10.3	2.86	uc010ohw.2	2607	79932	KIAA0319L	genebody;genebody;genebody	uc001bza.3;uc001bzb.3;uc001bzc.3	23154;23154;23154	NCDN;NCDN;NCDN	0
chr1	36558791	36558970	54936	1.3e-17	+	36558791	36558970	0	1	179	0	-16.9	-15.5	3.15	uc001bzt.3	4425	54936	ADPRHL2	genebody	uc001bzt.3	54936	ADPRHL2	0
chr1	36559206	36559266	54936	1.1e-08	+	36559206	36559266	0	1	60	0	-7.97	-6.76	2.14	uc001bzt.3	4781	54936	ADPRHL2	genebody	uc001bzt.3	54936	ADPRHL2	1
chr1	36637162	36639020	55700	3.2e-13	+	36637162	36639020	0	3	20,164,56,	0,902,1802	-12.5	-11.2	2.05	uc001cac.3	24	55700	MAP7D1	genebody;genebody;genebody;promoter	uc001bzz.3;uc001caa.3;uc001cab.3;uc001cac.3	55700;55700;55700;55700	MAP7D1;MAP7D1;MAP7D1;MAP7D1	0
chr1	36644136	36645141	55700	1e-187	+	36644136	36645141	0	5	61,139,105,54,29,	0,149,385,726,976	-201	-199	4.82	uc001cad.3	1566	55700	MAP7D1	genebody;genebody;genebody;genebody;genebody	uc001bzz.3;uc001caa.3;uc001cab.3;uc001cac.3;uc001cad.3	55700;55700;55700;55700;55700	MAP7D1;MAP7D1;MAP7D1;MAP7D1;MAP7D1	0
chr1	36769426	36769877	9967	1e-200	+	36769426	36769877	0	1	451	0	-200	-197	7.08	uc010oia.1	2343	79729	SH3D21	genebody;genebody	uc001cae.4;uc001caf.4	9967;9967	THRAP3;THRAP3	1
chr1	38161614	38168960	55143	2.5e-41	+	38161614	38168960	0	5	8,73,86,65,37,	0,2962,4493,5811,7309	-40.6	-38.9	3.95	uc010oih.1	6759	55143	CDCA8	genebody;genebody;genebody	uc001cbr.4;uc001cbs.4;uc010oih.1	55143;55143;55143	CDCA8;CDCA8;CDCA8	0
chr1	38171231	38174138	55143	1.3e-50	+	38171231	38174138	0	3	8,87,145,	0,1418,2762	-49.9	-48.1	5.8	uc001cbt.3	13542	284656	EPHA10	genebody;genebody	uc001cbr.4;uc001cbs.4	55143;55143	CDCA8;CDCA8	0
chr1	38484961	38489220	51118	1e-12	+	38484961	38489220	0	3	94,111,4,	0,3409,4255	-12	-10.7	1.9	uc010oil.2	8704	51118	UTP11	genebody;genebody;genebody	uc001ccn.4;uc009vvm.3;uc010oil.2	51118;51118;51118	UTP11;UTP11;UTP11	0
chr1	39798345	39798496	23499	1.1e-05	+	39798345	39798496	0	1	151	0	-4.94	-3.83	17.9	uc031pmd.1	1562	23499	MACF1	genebody;genebody;genebody;genebody;genebody;genebody	uc001cdc.2;uc021olt.1;uc031pmc.1;uc001cda.1;uc001cdb.1;uc031pmd.1	23499;23499;23499;23499;23499;23499	MACF1;MACF1;MACF1;MACF1;MACF1;MACF1	0
chr1	39851337	39851398	23499	2.1e-08	+	39851337	39851398	0	1	61	0	-7.67	-6.47	6	uc009vvt.1	23809	643314	KIAA0754	genebody;genebody;genebody;genebody;genebody	uc001cdc.2;uc021olt.1;uc031pmc.1;uc001cda.1;uc031pmd.1	23499;23499;23499;23499;23499	MACF1;MACF1;MACF1;MACF1;MACF1	0
chr1	39875894	39876074	643314	2e-11	+	39875894	39876074	0	1	180	0	-10.7	-9.46	7.59	uc009vvt.1	806	643314	KIAA0754	genebody;genebody;genebody;genebody;genebody;promoter	uc001cdc.2;uc021olt.1;uc031pmc.1;uc001cda.1;uc031pmd.1;uc009vvt.1	23499;23499;23499;23499;23499;643314	MACF1;MACF1;MACF1;MACF1;MACF1;KIAA0754	0
chr1	40704769	40704979	6018	1.6e-29	+	40704769	40704979	0	1	210	0	-28.8	-27.2	25.8	uc001cfd.4	8396	6018	RLF	genebody;genebody	uc001cfc.4;uc001cfd.4	6018;6018	RLF;RLF	0
chr1	40747127	40756529	10269	2e-11	+	40747127	40756529	0	3	72,105,4,	0,4469,9398	-10.7	-9.4	2.8	uc001cfg.4	28104	10269	ZMPSTE24	genebody	uc001cfg.4	10269	ZMPSTE24	0
chr1	40887686	40887806	64744	1.3e-14	+	40887686	40887806	0	1	120	0	-13.9	-12.5	2.42	uc010ojj.2	8099	64744	SMAP2	genebody;genebody;genebody;genebody;genebody	uc001cfj.3;uc001cfk.3;uc021oma.1;uc010oji.2;uc010ojj.2	64744;64744;64744;64744;64744	SMAP2;SMAP2;SMAP2;SMAP2;SMAP2	0
chr1	40928256	40928317	65243	0.00025	+	40928256	40928317	0	1	61	0	-3.6	-2.55	3.71	uc001cfn.2	11947	65243	ZFP69B	genebody;genebody;genebody	uc001cfl.2;uc001cfm.2;uc001cfn.2	65243;65243;65243	ZFP69B;ZFP69B;ZFP69B	0
chr1	40928793	40928913	65243	1.2e-08	+	40928793	40928913	0	1	120	0	-7.92	-6.7	13.6	uc001cfn.2	12514	65243	ZFP69B	genebody;genebody;genebody	uc001cfl.2;uc001cfm.2;uc001cfn.2	65243;65243;65243	ZFP69B;ZFP69B;ZFP69B	0
chr1	43148065	43148244	4904	1e-68	+	43148065	43148244	0	1	179	0	-68	-66	2.75	uc001chs.3	86	4904	YBX1	promoter	uc001chs.3	4904	YBX1	0
chr1	43162854	43167782	4904	0	+	43162854	43167782	0	3	79,266,131,	0,3597,4797	-778	#NAME?	3.18	uc001chs.3	17250	4904	YBX1	genebody	uc001chs.3	4904	YBX1	0
chr1	43308269	43308837	114625	2.5e-57	+	43308269	43308837	0	1	568	0	-56.6	-54.7	10.9	uc001cig.3	3691	51058	ZNF691	genebody;genebody;genebody;genebody	uc001cic.1;uc001cid.1;uc001cie.1;uc001cif.1	114625;114625;114625;114625	ERMAP;ERMAP;ERMAP;ERMAP	0
chr1	43316681	43316921	51058	2.5e-25	+	43316681	43316921	0	1	240	0	-24.6	-23	6.41	uc021omi.1	169	NA	NULL	genebody;genebody;genebody;genebody;promoter	uc001cig.3;uc009vwm.3;uc021omh.1;uc001cih.3;uc021omi.1	51058;51058;51058;51058;NA	ZNF691;ZNF691;ZNF691;ZNF691;NULL	0
chr1	43317278	43317399	51058	7.8e-09	+	43317278	43317399	0	1	121	0	-8.11	-6.89	3.64	uc021omi.1	706	NA	NULL	genebody;genebody;genebody;genebody;promoter	uc001cig.3;uc009vwm.3;uc021omh.1;uc001cih.3;uc021omi.1	51058;51058;51058;51058;NA	ZNF691;ZNF691;ZNF691;ZNF691;NULL	0
chr1	43825267	43825680	991	1e-17	+	43825267	43825680	0	3	42,97,41,	0,128,372	-17	-15.6	2.15	uc001ciy.3	692	991	CDC20	promoter;promoter	uc001cix.3;uc001ciy.3	991;991	CDC20;CDC20	0
chr1	43916171	43916352	23334	4e-12	+	43916171	43916352	0	1	181	0	-11.4	-10.1	7.29	uc021omp.1	2915	81888	HYI	genebody;genebody	uc001cjk.3;uc001cjl.2	23334;23334	SZT2;SZT2	1
chr1	44412836	44413016	9670	2.5e-11	+	44412836	44413016	0	1	180	0	-10.6	-9.29	4.85	uc001ckx.3	446	9670	IPO13	promoter	uc001ckx.3	9670	IPO13	0
chr1	44415255	44415495	9670	7.9e-24	+	44415255	44415495	0	1	240	0	-23.1	-21.6	5.03	uc001ckx.3	2895	9670	IPO13	genebody	uc001ckx.3	9670	IPO13	0
chr1	44438151	44438330	1802	2e-26	+	44438151	44438330	0	1	179	0	-25.7	-24.1	2.98	uc001cld.3	2362	533	ATP6V0B	genebody;genebody;genebody;genebody	uc001ckz.3;uc001cla.3;uc010okk.2;uc001clb.3	1802;1802;1802;1802	DPH2;DPH2;DPH2;DPH2	1
chr1	44456034	44456304	8704	1e-220	+	44456034	44456304	0	1	270	0	-220	-217	12.8	uc001clj.3	1111	149473	CCDC24	genebody;genebody;genebody;genebody;promoter;promoter	uc001clg.3;uc001clh.3;uc010okl.2;uc001cli.3;uc001clj.3;uc009vxc.3	8704;8704;8704;8704;149473;149473	B4GALT2;B4GALT2;B4GALT2;B4GALT2;CCDC24;CCDC24	1
chr1	44684756	44684876	55929	1.7e-09	+	44684756	44684876	0	1	120	0	-8.76	-7.52	2.1	uc010oku.1	5689	55929	DMAP1	genebody;genebody;genebody;genebody	uc001clq.1;uc001clr.1;uc001cls.1;uc010oku.1	55929;55929;55929;55929	DMAP1;DMAP1;DMAP1;DMAP1	0
chr1	45101294	45101747	55182	1.3e-07	+	45101294	45101747	0	2	44,46,	0.407	-6.9	-5.72	1.64	uc001cma.1	3503	55182	RNF220	genebody;genebody;genebody;genebody;genebody;genebody;genebody	uc001clv.1;uc001clw.1;uc010okx.1;uc010oky.1;uc010okz.2;uc001clx.2;uc001cma.1	55182;55182;55182;55182;55182;55182;55182	RNF220;RNF220;RNF220;RNF220;RNF220;RNF220;RNF220	0
chr1	45243403	45244265	6202	0	+	45243403	45244265	0	3	58,130,18,	0,268,844	-447	#NAME?	2.73	uc001cml.3	228	94163	SNORD38B	genebody;promoter;promoter	uc001cmi.3;uc009vxi.3;uc001cml.3	6202;94162;94163	RPS8;SNORD38A;SNORD38B	0
chr1	45478505	45478565	7389	5.8e-06	+	45478505	45478565	0	1	60	0	-5.24	-4.12	1.68	uc010olj.1	52	7389	UROD	promoter;promoter;promoter;promoter;promoter;promoter;promoter;promoter	uc010oli.2;uc031pmi.1;uc031pmj.1;uc001cna.2;uc001cnb.2;uc010olj.1;uc009vxk.3;uc010olh.2	7389;7389;7389;7389;7389;7389;79654;79654	UROD;UROD;UROD;UROD;UROD;UROD;HECTD3;HECTD3	0
chr1	45481103	45481163	7389	3.7e-09	+	45481103	45481163	0	1	60	0	-8.43	-7.2	1.33	uc010olj.1	2650	7389	UROD	genebody;genebody	uc001cna.2;uc001cnb.2	7389;7389	UROD;UROD	0
chr1	45808816	45809204	114034	1e-149	+	45808816	45809204	0	1	388	0	-149	-146	12.1	uc001cnl.3	2866	4595	MUTYH	genebody;genebody;genebody	uc009vxq.3;uc010olm.2;uc001cnr.4	114034;114034;114034	TOE1;TOE1;TOE1	0
chr1	46072924	46073613	4678	1e-155	+	46072924	46073613	0	1	689	0	-155	-152	10.7	uc001col.2	3867	4678	NASP	genebody;genebody;genebody;genebody;genebody;genebody	uc010olq.2;uc021omz.1;uc001coi.2;uc001coj.2;uc010olr.2;uc001cok.2	4678;4678;4678;4678;4678;4678	NASP;NASP;NASP;NASP;NASP;NASP	0
chr1	46073761	46074032	4678	1.6e-36	+	46073761	46074032	0	1	271	0	-35.8	-34.1	4.85	uc001col.2	3239	4678	NASP	genebody;genebody;genebody;genebody;genebody;genebody	uc010olq.2;uc021omz.1;uc001coi.2;uc001coj.2;uc010olr.2;uc001cok.2	4678;4678;4678;4678;4678;4678	NASP;NASP;NASP;NASP;NASP;NASP	0
chr1	46082332	46083860	4678	1e-114	+	46082332	46083860	0	3	43,129,128,	0,802,1400	-114	-111	2.26	uc001col.2	5959	4678	NASP	genebody;genebody;genebody;genebody	uc001coi.2;uc001coj.2;uc010olr.2;uc001col.2	4678;4678;4678;4678	NASP;NASP;NASP;NASP	0
chr1	46500898	46501019	23139	2.9e-09	+	46500898	46501019	0	1	121	0	-8.54	-7.31	4.79	uc010olv.2	26852	8503	PIK3R3	genebody;genebody;genebody	uc001cov.3;uc001cow.3;uc001cpa.3	23139;23139;23139	MAST2;MAST2;MAST2	0
chr1	51434476	51434717	1031	1.6e-24	+	51434476	51434717	0	1	241	0	-23.8	-22.2	3.27	uc001csf.3	986	1031	CDKN2C	promoter;promoter	uc001csf.3;uc001csg.3	1031;1031	CDKN2C;CDKN2C	0
chr1	51434776	51435046	1031	5e-24	+	51434776	51435046	0	1	270	0	-23.3	-21.8	2.84	uc001csg.3	731	1031	CDKN2C	genebody;promoter	uc001csf.3;uc001csg.3	1031;1031	CDKN2C;CDKN2C	0
chr1	51435465	51435686	1031	4e-11	+	51435465	51435686	0	2	106,45,	0.176	-10.4	-9.13	5.08	uc001csg.3	67	1031	CDKN2C	genebody;promoter	uc001csf.3;uc001csg.3	1031;1031	CDKN2C;CDKN2C	0
chr1	52252256	52253487	114883	6.3e-49	+	52252256	52253487	0	3	33,136,101,	0,768,1130	-48.2	-46.4	2.79	uc001ctb.3	27573	114883	OSBPL9	genebody;genebody;genebody;genebody;genebody;genebody;genebody;genebody;genebody;genebody	uc001css.4;uc001cst.4;uc001csu.3;uc001csv.3;uc001csw.3;uc009vza.3;uc001csy.3;uc001csz.3;uc001cta.3;uc001ctb.3	114883;114883;114883;114883;114883;114883;114883;114883;114883;114883	OSBPL9;OSBPL9;OSBPL9;OSBPL9;OSBPL9;OSBPL9;OSBPL9;OSBPL9;OSBPL9;OSBPL9	0
chr1	52878259	52882472	84950	5e-78	+	52878259	52882472	0	6	37,113,27,98,49,153,	0,1291,2033,2174,2750,4060	-77.3	-75.2	5.57	uc001ctw.4	10144	84950	PRPF38A	genebody;genebody	uc001ctv.4;uc001ctw.4	84950;84950	PRPF38A;PRPF38A	0
chr1	52883455	52883664	84950	3.2e-46	+	52883455	52883664	0	1	209	0	-45.5	-43.7	7.88	uc001ctw.4	13338	84950	PRPF38A	genebody;genebody	uc001ctv.4;uc001ctw.4	84950;84950	PRPF38A;PRPF38A	1
chr1	53358843	53358903	440590	1.4e-08	+	53358843	53358903	0	1	60	0	-7.84	-6.63	6.09	uc010onl.1	28385	55268	ECHDC2	genebody;genebody	uc001cuk.2;uc001cul.2	440590;440590	ZYG11A;ZYG11A	1
chr1	55207398	55207938	100527960	4e-32	+	55207398	55207938	0	1	540	0	-31.4	-29.7	7.33	uc021ont.1	17166	NA	NULL	genebody;genebody;genebody	uc001cxq.3;uc001cxx.4;uc001cxv.3	100527960;7268;7268	MROH7-TTC4;TTC4;TTC4	1
chr1	55207398	55207939	7268	7.9e-32	+	55207398	55207939	0	1	541	0	-31.1	-29.4	7.59	uc021ont.1	17166	NA	NULL	genebody;genebody;genebody	uc001cxq.3;uc001cxx.4;uc001cxv.3	100527960;7268;7268	MROH7-TTC4;TTC4;TTC4	1
chr1	61554085	61554176	4774	4e-07	+	61554085	61554176	0	1	91	0	-6.4	-5.24	4.33	uc001czw.3	6148	4774	NFIA	genebody;genebody;genebody;genebody	uc001czy.3;uc010oos.2;uc001czv.3;uc001czw.3	4774;4774;4774;4774	NFIA;NFIA;NFIA;NFIA	0
chr1	62910483	62910814	7398	1e-116	+	62910483	62910814	0	1	331	0	-116	-114	12.5	uc001dal.2	8263	7398	USP1	genebody;genebody;genebody	uc001daj.2;uc001dak.2;uc001dal.2	7398;7398;7398	USP1;USP1;USP1	0
chr1	62916065	62916396	7398	3.2e-53	+	62916065	62916396	0	1	331	0	-52.5	-50.6	6.08	uc001dal.2	13845	7398	USP1	genebody;genebody;genebody	uc001daj.2;uc001dak.2;uc001dal.2	7398;7398;7398	USP1;USP1;USP1	0
chr1	67450286	67450527	57708	3.2e-19	+	67450286	67450527	0	1	241	0	-18.5	-17.1	6.41	uc001ddj.1	54478	57708	MIER1	genebody;genebody;genebody;genebody;genebody;genebody;genebody;genebody;genebody;genebody	uc001ddc.2;uc001dde.2;uc001ddf.2;uc001ddg.2;uc001ddh.2;uc009way.2;uc010opf.1;uc010opg.1;uc001ddi.2;uc001ddj.1	57708;57708;57708;57708;57708;57708;57708;57708;57708;57708	MIER1;MIER1;MIER1;MIER1;MIER1;MIER1;MIER1;MIER1;MIER1;MIER1	0
chr1	68150919	68151010	1647	2.9e-06	+	68150919	68151010	0	1	91	0	-5.54	-4.4	1.27	uc009wbd.2	102	1647	GADD45A	promoter;promoter;promoter;promoter	uc001ddz.2;uc009wbb.2;uc009wbc.2;uc009wbd.2	1647;1647;1647;1647	GADD45A;GADD45A;GADD45A;GADD45A	0
chr1	68153420	68153841	1647	0	+	68153420	68153841	0	1	421	0	-366	#NAME?	7.87	uc009wbd.2	2768	1647	GADD45A	genebody;genebody;genebody;genebody	uc001ddz.2;uc009wbb.2;uc009wbc.2;uc009wbd.2	1647;1647;1647;1647	GADD45A;GADD45A;GADD45A;GADD45A	1
chr1	70710366	70716562	9295	0	+	70710366	70716562	0	5	132,90,117,139,272,	0,2134,5247,5681,5924	-712	#NAME?	9.28	uc001dev.3	17501	9295	SRSF11	genebody;genebody;genebody;genebody	uc001des.3;uc001det.3;uc001deu.2;uc001dev.3	9295;9295;9295;9295	SRSF11;SRSF11;SRSF11;SRSF11	0
chr1	75198865	75198985	127253	1.2e-07	+	75198865	75198985	0	1	120	0	-6.92	-5.74	2.64	uc010oqy.2	61	127253	TYW3	promoter;promoter;promoter;promoter;promoter;promoter;promoter;promoter	uc001dgn.3;uc010oqw.2;uc010oqx.2;uc010oqy.2;uc001dgj.3;uc001dgk.3;uc001dgl.3;uc001dgm.3	127253;127253;127253;127253;1429;1429;1429;1429	TYW3;TYW3;TYW3;TYW3;CRYZ;CRYZ;CRYZ;CRYZ	0
chr1	78479060	78479209	11080	1.9e-09	+	78479060	78479209	0	1	149	0	-8.72	-7.49	4.33	uc001dij.3	8496	11080	DNAJB4	genebody;genebody	uc010orn.2;uc001dij.3	11080;11080	DNAJB4;DNAJB4	0
chr1	87810606	87810786	8543	4e-20	+	87810606	87810786	0	1	180	0	-19.4	-18	5.75	uc001dmj.3	13343	8543	LMO4	genebody;genebody	uc001dmi.3;uc001dmj.3	8543;8543	LMO4;LMO4	1
chr1	89299034	89299214	5586	1.3e-16	+	89299034	89299214	0	1	180	0	-15.9	-14.5	9.19	uc010osr.2	52400	5586	PKN2	genebody;genebody;genebody;genebody;genebody	uc001dmn.3;uc009wcv.3;uc010osp.2;uc010osq.2;uc010osr.2	5586;5586;5586;5586;5586	PKN2;PKN2;PKN2;PKN2;PKN2	0
chr1	90400320	90400529	55144	5.4e-07	+	90400320	90400529	0	1	209	0	-6.27	-5.11	16.7	uc021opq.1	1794	NA	NULL	genebody;genebody;genebody	uc001dnm.3;uc001dnn.3;uc021opq.1	55144;55144;NA	LRRC8D;LRRC8D;NULL	0
chr1	90492988	90493288	284695	2.5e-50	+	90492988	90493288	0	1	300	0	-49.6	-47.8	13.3	uc009wda.1	32458	284695	ZNF326	genebody;genebody;genebody	uc001dnq.2;uc001dnr.2;uc009wda.1	284695;284695;284695	ZNF326;ZNF326;ZNF326	0
chr1	91989703	91989794	8317	2.5e-17	+	91989703	91989794	0	1	91	0	-16.6	-15.2	4.39	uc009wdd.3	9370	8317	CDC7	genebody;genebody;genebody;genebody;genebody	uc001doe.3;uc001dof.3;uc010osw.2;uc009wdc.3;uc009wdd.3	8317;8317;8317;8317;8317	CDC7;CDC7;CDC7;CDC7;CDC7	0
chr1	93299032	93301816	6125	0	+	93299032	93301816	0	3	185,135,70,	0,1303,2714	-348	#NAME?	2.49	uc001dpd.3	1360	6125	RPL5	genebody;genebody;genebody;genebody;promoter	uc001doz.3;uc001dpa.3;uc001dpb.3;uc001dpc.3;uc001dpd.3	6125;6125;6125;388650;6125	RPL5;RPL5;RPL5;DIPK1A;RPL5	0
chr1	93303028	93306245	6125	0	+	93303028	93306245	0	2	162,138,	0.3079	-537	#NAME?	6.33	uc021opt.1	1059	NA	NULL	genebody;genebody;genebody;genebody;genebody;promoter	uc001doz.3;uc001dpa.3;uc001dpb.3;uc001dpd.3;uc001dpc.3;uc009wdi.1	6125;6125;6125;6125;388650;26782	RPL5;RPL5;RPL5;RPL5;DIPK1A;SNORA66	0
chr1	93602270	93602421	22823	3.2e-12	+	93602270	93602421	0	1	151	0	-11.5	-10.2	4.11	uc001dpm.4	7991	22823	MTF2	genebody;genebody;genebody;genebody;genebody;genebody;genebody	uc001dpi.4;uc009wdj.3;uc009wdk.3;uc010oth.2;uc010oti.2;uc001dpl.4;uc001dpm.4	22823;22823;22823;22823;22823;22823;22823	MTF2;MTF2;MTF2;MTF2;MTF2;MTF2;MTF2	0
chr1	93812136	93812407	1810	1e-33	+	93812136	93812407	0	1	271	0	-33	-31.4	3.99	uc001dpu.3	791	1810	DR1	promoter;promoter	uc001dpu.3;uc001dpt.2	1810;100131564	DR1;CCDC18-AS1	0
chr1	95709998	95710269	100527978	2e-44	+	95709998	95710269	0	1	271	0	-43.7	-41.9	12.4	uc031pnd.1	10420	25950	RWDD3	genebody;genebody;genebody;genebody;genebody;genebody;genebody;genebody;genebody;genebody	uc001drd.4;uc009wdt.3;uc010oty.2;uc001drf.4;uc001drg.4;uc001drh.4;uc001dri.4;uc009wdu.3;uc009wdv.3;uc031pnd.1	100527978;100527978;25950;25950;25950;25950;25950;25950;25950;25950	TMEM56-RWDD3;TMEM56-RWDD3;RWDD3;RWDD3;RWDD3;RWDD3;RWDD3;RWDD3;RWDD3;RWDD3	1
chr1	95710003	95710269	25950	4e-45	+	95710003	95710269	0	1	266	0	-44.4	-42.6	12.6	uc031pnd.1	10423	25950	RWDD3	genebody;genebody;genebody;genebody;genebody;genebody;genebody;genebody;genebody;genebody	uc001drd.4;uc009wdt.3;uc010oty.2;uc001drf.4;uc001drg.4;uc001drh.4;uc001dri.4;uc009wdu.3;uc009wdv.3;uc031pnd.1	100527978;100527978;25950;25950;25950;25950;25950;25950;25950;25950	TMEM56-RWDD3;TMEM56-RWDD3;RWDD3;RWDD3;RWDD3;RWDD3;RWDD3;RWDD3;RWDD3;RWDD3	1
chr1	100547640	100547821	64645	1.6e-17	+	100547640	100547821	0	1	181	0	-16.8	-15.4	4.4	uc001dst.3	43939	64645	MFSD14A	genebody	uc001dst.3	64645	MFSD14A	0
chr1	107599296	107599565	55170	2e-66	+	107599296	107599565	0	1	269	0	-65.7	-63.8	5.94	uc010ous.2	161	55170	PRMT6	promoter	uc010ous.2	55170	PRMT6	0
chr1	107599653	107599892	55170	4e-29	+	107599653	107599892	0	1	239	0	-28.4	-26.8	2.97	uc010ous.2	503	55170	PRMT6	promoter	uc010ous.2	55170	PRMT6	0
chr1	107600338	107600606	55170	2.5e-82	+	107600338	107600606	0	1	268	0	-81.6	-79.6	8.35	uc010ous.2	1203	55170	PRMT6	genebody	uc010ous.2	55170	PRMT6	1
chr1	109241814	109242684	55119	0	+	109241814	109242684	0	1	870	0	-471	#NAME?	14.2	uc010ouz.2	7315	55119	PRPF38B	genebody;genebody;genebody	uc001dvv.4;uc001dvw.4;uc010ouz.2	55119;55119;55119	PRPF38B;PRPF38B;PRPF38B	0
chr1	109757291	109757712	6301	2.5e-44	+	109757291	109757712	0	1	421	0	-43.6	-41.8	23.4	uc001dwu.2	984	6301	SARS	promoter;promoter	uc021orc.1;uc001dwu.2	6301;6301	SARS;SARS	0
chr1	109780354	109780774	6301	7.9e-52	+	109780354	109780774	0	1	420	0	-51.1	-49.3	6.8	uc001dxa.4	12077	1952	CELSR2	genebody	uc001dwu.2	6301	SARS	1
chr1	109817209	109817390	1952	1e-15	+	109817209	109817390	0	1	181	0	-15	-13.7	6.67	uc001dxb.3	7742	84722	PSRC1	genebody	uc001dxa.4	1952	CELSR2	1
chr1	110033957	110034076	127002	3.4e-07	+	110033957	110034076	0	1	119	0	-6.47	-5.3	4.94	uc001dxs.3	2545	127002	ATXN7L2	genebody;genebody	uc001dxr.3;uc001dxs.3	127002;127002	ATXN7L2;ATXN7L2	0
chr1	110134831	110135250	2773	7.9e-80	+	110134831	110135250	0	2	46,284,	0.135	-79.1	-77.1	6.63	uc010ovq.1	6475	406974	MIR197	genebody	uc001dxz.3	2773	GNAI3	1
chr1	110596376	110596587	85369	3.2e-25	+	110596376	110596587	0	1	211	0	-24.5	-22.9	5.31	uc021orl.1	6823	NA	NULL	genebody;genebody;genebody	uc001dyz.1;uc001dza.2;uc009wfp.2	85369;85369;85369	STRIP1;STRIP1;STRIP1	0
chr1	110882183	110882303	64783	9.8e-08	+	110882183	110882303	0	1	120	0	-7.01	-5.82	2.22	uc001dzm.1	296	64783	RBM15	promoter;promoter;promoter;promoter	uc021orn.1;uc001dzl.1;uc001dzm.1;uc001dzj.3	NA;64783;64783;440600	NULL;RBM15;RBM15;RBM15-AS1	0
chr1	110882719	110882959	64783	3.1e-10	+	110882719	110882959	0	1	240	0	-9.51	-8.26	3.4	uc001dzm.1	892	64783	RBM15	promoter;promoter;promoter;promoter	uc021orn.1;uc001dzl.1;uc001dzm.1;uc001dzj.3	NA;64783;64783;440600	NULL;RBM15;RBM15;RBM15-AS1	0
chr1	110883435	110883973	64783	2e-40	+	110883435	110883973	0	1	538	0	-39.7	-37.9	10.3	uc001dzm.1	1757	64783	RBM15	genebody;genebody;genebody;promoter	uc021orn.1;uc001dzl.1;uc001dzm.1;uc001dzj.3	NA;64783;64783;440600	NULL;RBM15;RBM15;RBM15-AS1	0
chr1	110884091	110884391	64783	3.2e-20	+	110884091	110884391	0	1	300	0	-19.5	-18	3.9	uc001dzm.1	2294	64783	RBM15	genebody;genebody;genebody	uc021orn.1;uc001dzl.1;uc001dzm.1	NA;64783;64783	NULL;RBM15;RBM15	0
chr1	110884599	110884808	64783	3.2e-21	+	110884599	110884808	0	1	209	0	-20.5	-19	5.56	uc001dzm.1	2756	64783	RBM15	genebody;genebody;genebody	uc021orn.1;uc001dzl.1;uc001dzm.1	NA;64783;64783	NULL;RBM15;RBM15	0
chr1	112308496	112309452	11218	2e-61	+	112308496	112309452	0	1	956	0	-60.7	-58.8	45.7	uc001ebt.3	5953	11218	DDX20	genebody;genebody;genebody	uc001ebs.3;uc010owf.2;uc001ebt.3	11218;11218;11218	DDX20;DDX20;DDX20	0
chr1	114454083	114454472	64858	1.3e-22	+	114454083	114454472	0	1	389	0	-21.9	-20.4	7.18	uc001eei.3	6360	64858	DCLRE1B	genebody;genebody;genebody	uc001eeh.3;uc001eeg.3;uc001eei.3	64858;64858;64858	DCLRE1B;DCLRE1B;DCLRE1B	0
chr1	114483110	114483201	204851	1.5e-07	+	114483110	114483201	0	1	91	0	-6.83	-5.65	3.51	uc001eeo.3	10612	204851	HIPK1	genebody;genebody;genebody	uc001eel.3;uc001eem.3;uc001een.3	204851;204851;204851	HIPK1;HIPK1;HIPK1	0
chr1	114483589	114483740	204851	1.5e-07	+	114483589	114483740	0	1	151	0	-6.83	-5.65	2.66	uc001eeo.3	10103	204851	HIPK1	genebody;genebody;genebody	uc001eel.3;uc001eem.3;uc001een.3	204851;204851;204851	HIPK1;HIPK1;HIPK1	0
chr1	116677591	116677831	126868	2e-23	+	116677591	116677831	0	1	240	0	-22.7	-21.2	4.62	uc001egc.1	23333	126868	MAB21L3	genebody	uc001egc.1	126868	MAB21L3	1
chr1	117503979	117504219	5738	6.3e-38	+	117503979	117504219	0	1	240	0	-37.2	-35.5	12.3	uc021osl.1	994	NA	NULL	genebody;promoter	uc001egv.1;uc021osl.1	5738;NA	PTGFRN;NULL	0
chr1	117617693	117617933	8458	6.3e-25	+	117617693	117617933	0	1	240	0	-24.2	-22.6	6.61	uc001egy.3	14862	8458	TTF2	genebody;genebody	uc001egx.1;uc001egy.3	8458;8458	TTF2;TTF2	0
chr1	117910503	117910684	10905	1.3e-16	+	117910503	117910684	0	1	181	0	-15.9	-14.5	4.8	uc001ehd.1	506	10905	MAN1A2	promoter;promoter	uc009whg.1;uc001ehd.1	10905;10905	MAN1A2;MAN1A2	0
chr1	120839063	120839302	653820	3.2e-20	+	120839063	120839302	0	1	239	0	-19.5	-18.1	9.5	uc009whp.3	175	653820	FAM72B	promoter;promoter	uc009whp.3;uc001ein.4	653820;653820	FAM72B;FAM72B	0
chr1	145507616	145509002	9939	1.3e-84	+	145507616	145509002	0	5	117,60,78,137,87,	0,399,590,858,1299	-83.9	-81.8	3.11	uc001enu.2	750	9939	RBM8A	genebody;genebody;promoter;promoter	uc021ott.2;uc031poc.1;uc001ent.2;uc001enu.2	100288142;100132406;9939;9939	NBPF20;NBPF10;RBM8A;RBM8A	0
chr1	145510069	145510250	9939	5e-12	+	145510069	145510250	0	1	181	0	-11.3	-9.98	2.4	uc001enu.2	2600	9939	RBM8A	genebody;genebody;genebody;genebody;genebody	uc021ott.2;uc031poc.1;uc001ent.2;uc001enu.2;uc009wiv.3	100288142;100132406;9939;9939;NA	NBPF20;NBPF10;RBM8A;RBM8A;NULL	1
chr1	145522604	145522723	8799	1e-12	+	145522604	145522723	0	1	119	0	-12	-10.7	3.73	uc001enz.1	2327	8515	ITGA10	genebody;genebody;genebody;genebody;genebody;genebody;genebody	uc021ott.2;uc031poc.1;uc001eny.2;uc031pod.1;uc031poe.1;uc010oyu.2;uc031pof.1	100288142;100132406;8799;8799;8799;8799;8799	NBPF20;NBPF10;PEX11B;PEX11B;PEX11B;PEX11B;PEX11B	0
chr1	146756160	146758038	9557	1e-69	+	146756160	146758038	0	3	12,164,64,	0,840,1814	-69	-67	4.64	uc009wji.4	21058	9557	CHD1L	genebody;genebody;genebody;genebody;genebody;genebody;genebody;genebody;genebody;genebody	uc001epm.5;uc001epn.5;uc001epo.5;uc009wjg.4;uc009wjh.4;uc010ozo.3;uc010ozp.3;uc031pok.1;uc010ozq.1;uc009wji.4	9557;9557;9557;9557;9557;9557;9557;9557;9557;9557	CHD1L;CHD1L;CHD1L;CHD1L;CHD1L;CHD1L;CHD1L;CHD1L;CHD1L;CHD1L	0
chr1	150131524	150131795	51177	1.6e-30	+	150131524	150131795	0	1	271	0	-29.8	-28.2	8.82	uc021oyc.1	915	NA	NULL	genebody;genebody;genebody;promoter	uc001ets.3;uc001ett.3;uc001etu.3;uc021oyc.1	51177;51177;51177;NA	PLEKHO1;PLEKHO1;PLEKHO1;NULL	0
chr1	150316875	150316935	9129	6.6e-10	+	150316875	150316935	0	1	60	0	-9.18	-7.93	4.46	uc009wlq.1	11453	9129	PRPF3	genebody;genebody;genebody;genebody;genebody	uc009wlp.2;uc001eum.4;uc010pca.2;uc010pcb.2;uc009wlq.1	9129;9129;9129;9129;9129	PRPF3;PRPF3;PRPF3;PRPF3;PRPF3	0
chr1	150479394	150479845	80222	2.5e-18	+	150479394	150479845	0	1	451	0	-17.6	-16.2	4.51	uc021oyd.1	868	1893	ECM1	genebody;genebody;genebody;genebody;genebody;genebody;promoter;promoter;promoter;promoter;promoter;promoter;promoter	uc001euq.4;uc001eur.4;uc009wls.4;uc009wlt.4;uc010pcd.2;uc031por.1;uc021oyd.1;uc010pce.2;uc010pcf.2;uc001eus.3;uc001eut.3;uc001euv.3;uc009wlu.3	80222;80222;80222;80222;80222;80222;1893;1893;1893;1893;1893;1893;1893	TARS2;TARS2;TARS2;TARS2;TARS2;TARS2;ECM1;ECM1;ECM1;ECM1;ECM1;ECM1;ECM1	1
chr1	150526100	150526191	54507	7.4e-07	+	150526100	150526191	0	1	91	0	-6.13	-4.97	1.74	uc021oye.1	1738	100422997	MIR4257	genebody;genebody;genebody;genebody	uc001euw.3;uc001eux.3;uc009wlw.3;uc010pcg.2	54507;54507;54507;54507	ADAMTSL4;ADAMTSL4;ADAMTSL4;ADAMTSL4	0
chr1	150532782	150532963	54507	1.3e-16	+	150532782	150532963	0	1	181	0	-15.9	-14.5	2.24	uc009wlx.3	2449	54507	ADAMTSL4	genebody;genebody;genebody;genebody	uc001eux.3;uc009wlw.3;uc010pcg.2;uc009wlx.3	54507;54507;54507;54507	ADAMTSL4;ADAMTSL4;ADAMTSL4;ADAMTSL4	1
chr1	150933221	150933462	9869	3.2e-32	+	150933221	150933462	0	1	241	0	-31.5	-29.9	9.72	uc009wmh.3	14138	29956	CERS2	genebody;genebody;genebody	uc001evu.2;uc001evv.2;uc009wmg.2	9869;9869;9869	SETDB1;SETDB1;SETDB1	0
chr1	151006462	151006641	58497	5.6e-09	+	151006462	151006641	0	1	179	0	-8.25	-7.03	3.9	uc001ewl.2	2478	149428	BNIPL	genebody;genebody;genebody;genebody;genebody	uc001ewh.1;uc001ewi.1;uc001ewj.1;uc010pco.1;uc001ewk.1	58497;58497;58497;58497;58497	PRUNE1;PRUNE1;PRUNE1;PRUNE1;PRUNE1	0
chr1	151237347	151237872	5710	4.4e-08	+	151237347	151237872	0	3	47,69,3,	0,294,522	-7.36	-6.17	1.71	uc001exl.3	10410	5710	PSMD4	genebody	uc001exl.3	5710	PSMD4	0
chr1	151239717	151239954	5710	2e-88	+	151239717	151239954	0	1	237	0	-87.7	-85.6	2.96	uc001exl.3	12636	5710	PSMD4	genebody	uc001exl.3	5710	PSMD4	1
chr1	151259644	151259824	57592	7.9e-14	+	151259644	151259824	0	1	180	0	-13.1	-11.8	6.46	uc009wmp.3	981	57592	ZNF687	genebody;genebody;genebody;promoter	uc001exp.1;uc001exq.3;uc009wmo.3;uc009wmp.3	57592;57592;57592;57592	ZNF687;ZNF687;ZNF687;ZNF687	0
chr1	151260093	151260274	57592	2.5e-11	+	151260093	151260274	0	1	181	0	-10.6	-9.34	3.38	uc009wmp.3	1430	57592	ZNF687	genebody;genebody;genebody;genebody	uc001exp.1;uc001exq.3;uc009wmo.3;uc009wmp.3	57592;57592;57592;57592	ZNF687;ZNF687;ZNF687;ZNF687	0
chr1	153617555	153617974	26097	1e-104	+	153617555	153617974	0	1	419	0	-104	-102	12.5	uc001fcp.3	1808	NA	NULL	genebody;genebody;genebody;genebody;genebody	uc001fcm.2;uc001fcn.2;uc021ozz.1;uc001fco.2;uc001fcp.3	26097;26097;26097;26097;NA	CHTOP;CHTOP;CHTOP;CHTOP;NULL	1
chr1	153633743	153633832	23557	3.2e-13	+	153633743	153633832	0	1	89	0	-12.5	-11.2	3.07	uc031ppg.1	2655	23557	SNAPIN	genebody;genebody;genebody	uc001fcq.4;uc031ppf.1;uc031ppg.1	23557;23557;23557	SNAPIN;SNAPIN;SNAPIN	1
chr1	154955888	154956128	80308	2.5e-11	+	154955888	154956128	0	1	240	0	-10.6	-9.29	3.19	uc001fgg.2	236	80308	FLAD1	promoter;promoter;promoter;promoter;promoter	uc001fgc.3;uc001fgd.2;uc001fge.2;uc001fgf.2;uc001fgg.2	80308;80308;80308;80308;80308	FLAD1;FLAD1;FLAD1;FLAD1;FLAD1	0
chr1	154961045	154961344	80308	6.3e-92	+	154961045	154961344	0	1	299	0	-91.2	-89.1	7.41	uc001fgh.1	659	80308	FLAD1	genebody;genebody;genebody;genebody;genebody;promoter;promoter	uc001fgc.3;uc001fgd.2;uc001fge.2;uc001fgf.2;uc001fgg.2;uc021paj.1;uc001fgh.1	80308;80308;80308;80308;80308;NA;80308	FLAD1;FLAD1;FLAD1;FLAD1;FLAD1;NULL;FLAD1	0
chr1	154987396	154987577	51043	2.5e-09	+	154987396	154987577	0	1	181	0	-8.61	-7.38	2.67	uc001fgl.4	560	51043	ZBTB7B	genebody;genebody;genebody;genebody;genebody;promoter	uc001fgj.4;uc001fgk.4;uc009wpa.3;uc010peq.3;uc031ppr.1;uc001fgl.4	51043;51043;51043;51043;51043;51043	ZBTB7B;ZBTB7B;ZBTB7B;ZBTB7B;ZBTB7B;ZBTB7B	0
chr1	154988788	154989357	51043	1e-138	+	154988788	154989357	0	1	569	0	-138	-135	11.9	uc001fgl.4	2146	51043	ZBTB7B	genebody;genebody;genebody;genebody;genebody;genebody	uc001fgj.4;uc001fgk.4;uc009wpa.3;uc010peq.3;uc031ppr.1;uc001fgl.4	51043;51043;51043;51043;51043;51043	ZBTB7B;ZBTB7B;ZBTB7B;ZBTB7B;ZBTB7B;ZBTB7B	0
chr1	155290247	155290457	2224	7.9e-18	+	155290247	155290457	0	1	210	0	-17.1	-15.7	2.98	uc001fkj.2	288	23623	RUSC1	genebody;genebody;genebody;genebody;genebody;genebody;promoter;promoter;promoter	uc001fkc.2;uc001fkd.2;uc021paw.1;uc021pax.1;uc001fke.2;uc001fki.3;uc001fkj.2;uc001fkk.2;uc001fkh.1	2224;2224;2224;2224;2224;284618;23623;23623;NA	FDPS;FDPS;FDPS;FDPS;FDPS;RUSC1-AS1;RUSC1;RUSC1;NULL	1
chr1	155532990	155533348	645676	1e-147	+	155532990	155533348	0	1	358	0	-147	-145	15.4	uc009wqr.1	582	55870	ASH1L	genebody;genebody;promoter;promoter;promoter	uc010pge.2;uc001fkv.3;uc001fkt.3;uc009wqq.3;uc009wqr.1	645676;NA;55870;55870;55870	ASH1L-AS1;NULL;ASH1L;ASH1L;ASH1L	1
chr1	155584190	155584281	55154	0.00026	+	155584190	155584281	0	1	91	0	-3.59	-2.55	13.6	uc001flc.4	3822	55154	MSTO1	genebody;genebody;genebody;genebody;genebody;genebody;genebody;genebody;genebody;genebody	uc001fkw.4;uc001fkx.4;uc001fky.4;uc001fla.4;uc001flb.4;uc001fld.5;uc009wqs.4;uc010pgf.3;uc031ppy.1;uc001flc.4	55154;55154;55154;55154;55154;55154;55154;55154;55154;55154	MSTO1;MSTO1;MSTO1;MSTO1;MSTO1;MSTO1;MSTO1;MSTO1;MSTO1;MSTO1	1
chr1	155698844	155699080	7818	5e-15	+	155698844	155699080	0	2	69,82,	0.154	-14.3	-13	1.56	uc010pgn.2	16597	100129405	MSTO2P	genebody;genebody;genebody;genebody;genebody;genebody	uc001flr.3;uc001fls.3;uc010pgl.2;uc010pgm.2;uc001flq.3;uc021paz.1	7818;7818;7818;7818;7818;55249	DAP3;DAP3;DAP3;DAP3;DAP3;YY1AP1	0
chr1	155707990	155708291	7818	1e-183	+	155707990	155708291	0	1	301	0	-197	-194	7.41	uc010pgn.2	7419	100129405	MSTO2P	genebody;genebody;genebody;genebody;genebody;genebody	uc001flr.3;uc001fls.3;uc010pgl.2;uc010pgm.2;uc001flq.3;uc021paz.1	7818;7818;7818;7818;7818;55249	DAP3;DAP3;DAP3;DAP3;DAP3;YY1AP1	1
chr1	156025089	156027791	28956	1.3e-12	+	156025089	156027791	0	2	127,23,	0.2679	-11.9	-10.6	2.33	uc010pgy.1	1921	28956	LAMTOR2	genebody;genebody	uc001fnb.3;uc010pgy.1	28956;28956	LAMTOR2;LAMTOR2	0
chr1	156084473	156084534	4000	3.5e-09	+	156084473	156084534	0	1	61	0	-8.45	-7.22	3.19	uc009wro.2	1	4000	LMNA	genebody;promoter;promoter;promoter;promoter	uc001fnf.1;uc001fng.2;uc001fnh.3;uc001fni.3;uc009wro.2	4000;4000;4000;4000;4000	LMNA;LMNA;LMNA;LMNA;LMNA	0
chr1	156170065	156170216	9673	3.9e-10	+	156170065	156170216	0	1	151	0	-9.41	-8.16	4.09	uc010phe.3	6408	9673	SLC25A44	genebody;genebody;genebody;genebody;genebody	uc001fnp.3;uc009wrr.3;uc010phc.2;uc010phd.2;uc010phe.3	9673;9673;9673;9673;9673	SLC25A44;SLC25A44;SLC25A44;SLC25A44;SLC25A44	0
chr1	156611829	156611980	63827	1.7e-10	+	156611829	156611980	0	1	151	0	-9.77	-8.51	2.57	uc001fpp.3	162	63827	BCAN	genebody;promoter;promoter	uc021pbg.1;uc001fpo.3;uc001fpp.3	NA;63827;63827	NULL;BCAN;BCAN	0
chr1	156698471	156698860	51093	1.3e-36	+	156698471	156698860	0	1	389	0	-35.9	-34.2	6.93	uc001fpv.3	400	51093	RRNAD1	promoter;promoter;promoter;promoter	uc001fpu.3;uc001fpv.3;uc001fps.1;uc001fpt.1	51093;51093;81875;81875	RRNAD1;RRNAD1;ISG20L2;ISG20L2	0
chr1	156764481	156770220	5546	7.9e-35	+	156764481	156770220	0	3	119,66,55,	0,2586,5684	-34.1	-32.4	3.8	uc001fqf.1	18192	4914	NTRK1	genebody	uc001fqa.3	5546	PRCC	0
chr1	156884548	156884729	375033	1.6e-12	+	156884548	156884729	0	1	181	0	-11.8	-10.5	4.08	uc001fql.2	5786	149499	LRRC71	genebody;genebody	uc001fqj.1;uc001fqk.1	375033;375033	PEAR1;PEAR1	1
chr1	161128261	161128558	51506	6.3e-30	+	161128261	161128558	0	1	297	0	-29.2	-27.6	2.56	uc010pkc.2	845	27005	USP21	genebody;promoter;promoter	uc001fyd.4;uc010pkc.2;uc010pkd.2	51506;27005;27005	UFC1;USP21;USP21	1
chr1	161198931	161199141	84134	2.5e-21	+	161198931	161199141	0	1	210	0	-20.6	-19.1	4.56	uc031pqw.1	2058	100847090	MIR5187	genebody;genebody;genebody;genebody;genebody	uc010pkl.1;uc001fzd.3;uc009wue.3;uc009wuf.2;uc001fze.3	84134;84134;84134;84134;84134	TOMM40L;TOMM40L;TOMM40L;TOMM40L;TOMM40L	1
chr1	161200095	161200365	84134	2.5e-43	+	161200095	161200365	0	1	270	0	-42.6	-40.8	6.48	uc031pqw.1	3252	100847090	MIR5187	genebody;genebody;genebody;genebody;genebody;genebody;genebody;genebody;genebody;genebody;genebody;genebody;genebody;genebody;genebody;genebody;genebody;genebody;genebody;genebody;genebody;genebody;genebody;genebody;genebody;genebody;genebody;genebody;genebody;genebody;genebody;genebody	uc010pkl.1;uc001fzd.3;uc009wue.3;uc009wuf.2;uc001fze.3;uc021pbw.1;uc001fzf.3;uc001fzg.3;uc001fzh.3;uc001fzi.3;uc001fzj.3;uc001fzk.3;uc001fzl.3;uc001fzm.3;uc001fzn.3;uc001fzo.3;uc001fzp.3;uc001fzq.3;uc001fzr.3;uc001fzs.3;uc001fzt.3;uc001fzu.3;uc001fzv.3;uc001fzw.3;uc001fzx.3;uc001fzy.3;uc001fzz.3;uc001gaa.3;uc001gab.3;uc001gac.3;uc009wug.3;uc010pkm.2	84134;84134;84134;84134;84134;9970;9970;9970;9970;9970;9970;9970;9970;9970;9970;9970;9970;9970;9970;9970;9970;9970;9970;9970;9970;9970;9970;9970;9970;9970;9970;9970	TOMM40L;TOMM40L;TOMM40L;TOMM40L;TOMM40L;NR1I3;NR1I3;NR1I3;NR1I3;NR1I3;NR1I3;NR1I3;NR1I3;NR1I3;NR1I3;NR1I3;NR1I3;NR1I3;NR1I3;NR1I3;NR1I3;NR1I3;NR1I3;NR1I3;NR1I3;NR1I3;NR1I3;NR1I3;NR1I3;NR1I3;NR1I3;NR1I3	1
chr1	161789505	161789596	22926	9.8e-08	+	161789505	161789596	0	1	91	0	-7.01	-5.82	2.23	uc001gbs.3	53514	22926	ATF6	genebody;genebody	uc001gbq.2;uc001gbs.3	22926;22926	ATF6;ATF6	0
chr1	161928465	161928616	22926	5e-19	+	161928465	161928616	0	1	151	0	-18.3	-16.9	6.63	uc001gbt.3	26482	25903	OLFML2B	genebody	uc001gbs.3	22926	ATF6	1
chr1	162557264	162557354	6675	9.5e-06	+	162557264	162557354	0	1	90	0	-5.02	-3.91	1.34	uc001gce.4	26011	6675	UAP1	genebody	uc001gce.4	6675	UAP1	0
chr1	166818506	166818747	57645	2e-25	+	166818506	166818747	0	1	241	0	-24.7	-23.2	3.94	uc010plf.1	9900	57645	POGK	genebody;genebody;genebody	uc010ple.1;uc001gdt.1;uc010plf.1	57645;57645;57645	POGK;POGK;POGK	0
chr1	166818836	166819377	57645	1.3e-58	+	166818836	166819377	0	1	541	0	-57.9	-56	9.69	uc010plf.1	10380	57645	POGK	genebody;genebody;genebody	uc010ple.1;uc001gdt.1;uc010plf.1	57645;57645;57645	POGK;POGK;POGK	0
chr1	167757124	167757334	9019	4e-55	+	167757124	167757334	0	1	210	0	-54.4	-52.6	7.41	uc031prf.1	22932	9019	MPZL1	genebody;genebody;genebody;genebody;genebody	uc001geo.3;uc001gep.3;uc001geq.3;uc009wvh.3;uc031prf.1	9019;9019;9019;9019;9019	MPZL1;MPZL1;MPZL1;MPZL1;MPZL1	1
chr1	171509546	171509817	23215	1e-23	+	171509546	171509817	0	1	271	0	-23	-21.5	4.25	uc010pmh.2	569	23215	PRRC2C	genebody;promoter	uc010pmg.2;uc010pmh.2	23215;23215	PRRC2C;PRRC2C	0
chr1	171509936	171511256	23215	7.9e-97	+	171509936	171511256	0	1	1320	0	-96.1	-93.9	9.97	uc010pmh.2	1484	23215	PRRC2C	genebody;genebody	uc010pmg.2;uc010pmh.2	23215;23215	PRRC2C;PRRC2C	0
chr1	171535522	171535933	23215	1e-30	+	171535522	171535933	0	2	38,203,	0.208	-30	-28.4	4.9	uc010pmi.2	9346	23215	PRRC2C	genebody;genebody;genebody	uc010pmg.2;uc010pmh.2;uc010pmi.2	23215;23215;23215	PRRC2C;PRRC2C;PRRC2C	0
chr1	171560791	171561181	23215	1.3e-18	+	171560791	171561181	0	1	390	0	-17.9	-16.4	4.25	uc010pmj.2	12017	23215	PRRC2C	genebody;genebody;genebody;genebody	uc010pmg.2;uc010pmh.2;uc010pmi.2;uc010pmj.2	23215;23215;23215;23215	PRRC2C;PRRC2C;PRRC2C;PRRC2C	0
chr1	171765720	171766019	51603	1.6e-25	+	171765720	171766019	0	1	299	0	-24.8	-23.3	4.17	uc001gic.1	2134	NA	NULL	genebody;genebody;genebody;genebody;genebody	uc001ghz.3;uc001gia.3;uc001gib.3;uc010pml.2;uc001gic.1	51603;51603;51603;51603;NA	EEF1AKNMT;EEF1AKNMT;EEF1AKNMT;EEF1AKNMT;NULL	0
chr1	172579211	172579391	51430	2.8e-10	+	172579211	172579391	0	1	180	0	-9.55	-8.29	6.55	uc001gis.3	48884	356	FASLG	genebody;genebody;genebody;genebody	uc001giq.4;uc009wwd.3;uc010pmn.2;uc010pmo.3	51430;51430;51430;51430	SUCO;SUCO;SUCO;SUCO	0
chr1	173703100	173703311	27252	2.5e-11	+	173703100	173703311	0	1	211	0	-10.6	-9.32	5.62	uc001gjd.3	18497	27252	KLHL20	genebody;genebody;genebody;genebody	uc001gjc.3;uc009wwf.3;uc010pmr.2;uc001gjd.3	27252;27252;27252;27252	KLHL20;KLHL20;KLHL20;KLHL20	0
chr1	173794155	173794365	55157	6.3e-19	+	173794155	173794365	0	1	210	0	-18.2	-16.8	4.37	uc001gjh.2	461	55157	DARS2	promoter;promoter;promoter;promoter	uc001gjh.2;uc001gje.4;uc001gjf.4;uc001gjg.4	55157;91687;91687;91687	DARS2;CENPL;CENPL;CENPL	0
chr1	174973771	174973952	27101	7.9e-23	+	174973771	174973952	0	1	181	0	-22.1	-20.6	1.99	uc001gkj.1	4967	27101	CACYBP	genebody;genebody;genebody	uc001gki.1;uc010pmw.2;uc001gkj.1	27101;27101;27101	CACYBP;CACYBP;CACYBP	0
chr1	174976323	174979340	27101	1e-256	+	174976323	174979340	0	3	10,98,282,	0,1421,2735	-270	-267	5.65	uc001gkj.1	8937	27101	CACYBP	genebody;genebody	uc001gki.1;uc001gkj.1	27101;27101	CACYBP;CACYBP	0
chr1	179041399	179041669	9917	1.3e-44	+	179041399	179041669	0	1	270	0	-43.9	-42.1	9.71	uc001gmd.3	9578	64222	TOR3A	genebody	uc001gmc.3	9917	FAM20B	1
chr1	179064262	179064591	64222	1e-231	+	179064262	179064591	0	1	329	0	-231	-228	16.9	uc010pnd.2	13312	64222	TOR3A	genebody;genebody	uc001gmd.3;uc010pnd.2	64222;64222	TOR3A;TOR3A	1
chr1	179886916	179887424	26092	7.9e-15	+	179886916	179887424	0	1	508	0	-14.1	-12.8	5.41	uc001gnq.4	35991	26092	TOR1AIP1	genebody;genebody	uc001gnp.2;uc001gnq.4	26092;26092	TOR1AIP1;TOR1AIP1	0
chr1	179983360	179983511	9857	2.9e-08	+	179983360	179983511	0	1	151	0	-7.54	-6.34	4.14	uc001gnu.3	17745	9857	CEP350	genebody;genebody;genebody	uc001gnt.3;uc009wxl.2;uc001gnu.3	9857;9857;9857	CEP350;CEP350;CEP350	0
chr1	180853448	180853628	9213	4e-12	+	180853448	180853628	0	1	180	0	-11.4	-10.1	5.97	uc001gok.2	28775	57710	KIAA1614	genebody;genebody	uc001goi.3;uc009wxn.3	9213;9213	XPR1;XPR1	1
chr1	181058348	181059416	51278	1e-274	+	181058348	181059416	0	1	1068	0	-288	-286	7	uc001got.4	1242	51278	IER5	genebody	uc001got.4	51278	IER5	0
chr1	182823171	182823292	1660	1.9e-07	+	182823171	182823292	0	1	121	0	-6.72	-5.54	2	uc001gps.3	14790	1660	DHX9	genebody;genebody	uc001gpr.3;uc001gps.3	1660;1660	DHX9;DHX9	0
chr1	182827332	182827733	1660	1.7e-06	+	182827332	182827733	0	2	43,48,	0.353	-5.77	-4.63	1.79	uc001gpt.3	19021	1660	DHX9	genebody;genebody	uc001gpr.3;uc001gps.3	1660;1660	DHX9;DHX9	0
chr1	183511467	183511618	9887	6.3e-11	+	183511467	183511618	0	1	151	0	-10.2	-8.94	4.57	uc010poe.2	48197	4688	NCF2	genebody;genebody;genebody;genebody;genebody;genebody	uc010pob.2;uc021pga.1;uc001gqf.3;uc001gqg.3;uc001gqh.3;uc010poc.2	9887;9887;9887;9887;9887;9887	SMG7;SMG7;SMG7;SMG7;SMG7;SMG7	0
chr1	183522162	183522282	9887	1.1e-06	+	183522162	183522282	0	1	120	0	-5.96	-4.81	2.5	uc010poe.2	37517	4688	NCF2	genebody;genebody;genebody;genebody	uc001gqf.3;uc001gqg.3;uc001gqh.3;uc010poc.2	9887;9887;9887;9887	SMG7;SMG7;SMG7;SMG7	1
chr1	186389843	186389994	54953	1.3e-13	+	186389843	186389994	0	1	151	0	-12.9	-11.5	6.29	uc001gry.3	20212	10896	OCLM	genebody;genebody;genebody;genebody;genebody;genebody;genebody	uc021pgg.1;uc021pgh.1;uc021pgi.1;uc021pgj.1;uc021pgk.1;uc021pgl.1;uc021pgf.1	54953;54953;54953;54953;54953;54953;100302192	ODR4;ODR4;ODR4;ODR4;ODR4;ODR4;MIR548F1	1
chr1	201845272	201845452	55705	2e-19	+	201845272	201845452	0	1	180	0	-18.7	-17.2	4.43	uc021phk.1	12435	149345	SHISA4	genebody	uc001gwz.3	55705	IPO9	1
chr1	201938633	201939049	10440	1e-122	+	201938633	201939049	0	1	416	0	-122	-120	6.43	uc001gxd.3	12925	6051	RNPEP	genebody	uc001gxc.3	10440	TIMM17A	1
chr1	203276703	203276942	7832	2e-13	+	203276703	203276942	0	1	239	0	-12.7	-11.4	2.63	uc001gzq.3	2156	7832	BTG2	genebody	uc001gzq.3	7832	BTG2	1
chr1	203652306	203652457	493	4e-08	+	203652306	203652457	0	1	151	0	-7.4	-6.2	3.56	uc009xaq.3	509	493	ATP2B4	genebody;genebody;promoter	uc001gzv.3;uc001gzw.3;uc009xaq.3	493;493;493	ATP2B4;ATP2B4;ATP2B4	0
chr1	203816461	203819676	9877	1.6e-61	+	203816461	203819676	0	4	354,77,316,34,	0,997,2377,3181	-60.8	-58.9	6	uc010pqn.3	12659	6635	SNRPE	genebody;genebody;genebody;genebody;genebody;genebody;genebody	uc001hac.3;uc001had.3;uc001hae.3;uc001haf.3;uc010pqm.2;uc031prs.1;uc001hag.1	9877;9877;9877;9877;9877;9877;9877	ZC3H11A;ZC3H11A;ZC3H11A;ZC3H11A;ZC3H11A;ZC3H11A;ZC3H11A	0
chr1	203821546	203821607	9877	3e-08	+	203821546	203821607	0	1	61	0	-7.53	-6.33	4.87	uc010pqn.3	9151	6635	SNRPE	genebody;genebody;genebody;genebody;genebody;genebody	uc001hac.3;uc001had.3;uc001hae.3;uc001haf.3;uc010pqm.2;uc031prs.1	9877;9877;9877;9877;9877;9877	ZC3H11A;ZC3H11A;ZC3H11A;ZC3H11A;ZC3H11A;ZC3H11A	1
chr1	203822805	203822986	9877	1.6e-13	+	203822805	203822986	0	1	181	0	-12.8	-11.4	3.16	uc010pqn.3	7832	6635	SNRPE	genebody;genebody;genebody;genebody;genebody;genebody	uc001hac.3;uc001had.3;uc001hae.3;uc001haf.3;uc010pqm.2;uc031prs.1	9877;9877;9877;9877;9877;9877	ZC3H11A;ZC3H11A;ZC3H11A;ZC3H11A;ZC3H11A;ZC3H11A	1
chr1	204518504	204518774	4194	2.5e-31	+	204518504	204518774	0	1	270	0	-30.6	-29	31.5	uc009xbe.1	24269	4194	MDM4	genebody;genebody;genebody;genebody;genebody;genebody;genebody;genebody;genebody;genebody	uc010pqw.2;uc010pqx.2;uc001hay.2;uc001hba.3;uc001hbb.3;uc021phx.1;uc010pqy.2;uc001hbc.3;uc001hbd.2;uc009xbe.1	4194;4194;4194;4194;4194;4194;4194;4194;4194;4194	MDM4;MDM4;MDM4;MDM4;MDM4;MDM4;MDM4;MDM4;MDM4;MDM4	0
chr1	205238485	205238545	9911	7.4e-06	+	205238485	205238545	0	1	60	0	-5.13	-4.01	18.5	uc001hcd.3	940	9911	TMCC2	genebody;genebody;genebody;genebody;genebody;promoter;promoter	uc021pia.1;uc010prf.2;uc001hca.3;uc001hcb.2;uc001hcc.2;uc001hcd.3;uc031prv.1	9911;9911;9911;9911;9911;9911;NA	TMCC2;TMCC2;TMCC2;TMCC2;TMCC2;TMCC2;NULL	0
chr1	206627635	206627755	23380	1.9e-06	+	206627635	206627755	0	1	120	0	-5.71	-4.58	20.4	uc009xbu.2	15891	9641	IKBKE	genebody;genebody;genebody;genebody;genebody	uc010prt.1;uc001hdy.3;uc010pru.2;uc010prv.1;uc031pry.1	23380;23380;23380;23380;23380	SRGAP2;SRGAP2;SRGAP2;SRGAP2;SRGAP2	1
chr1	206820879	206821419	8444	1.3e-42	+	206820879	206821419	0	1	540	0	-41.9	-40.2	8.1	uc001hek.3	12266	8444	DYRK3	genebody;genebody;genebody	uc001hei.3;uc001hej.3;uc001hek.3	8444;8444;8444	DYRK3;DYRK3;DYRK3	0
chr1	206821807	206821987	8444	1.5e-08	+	206821807	206821987	0	1	180	0	-7.82	-6.61	3.67	uc001hek.3	13014	8444	DYRK3	genebody;genebody;genebody	uc001hei.3;uc001hej.3;uc001hek.3	8444;8444;8444	DYRK3;DYRK3;DYRK3	0
chr1	206905960	206906319	9261	1.3e-82	+	206905960	206906319	0	1	359	0	-81.9	-79.8	8.06	uc001hen.1	39700	3586	IL10	genebody;genebody	uc001hel.2;uc001hem.2	9261;9261	MAPKAPK2;MAPKAPK2	1
chr1	209849268	209849648	50486	1e-229	+	209849268	209849648	0	1	380	0	-243	-241	10.4	uc021pim.1	426	NA	NULL	promoter;promoter	uc001hhi.4;uc021pim.1	50486;NA	G0S2;NULL	1
chr1	212273985	212274254	51514	1e-30	+	212273985	212274254	0	1	269	0	-30	-28.3	5.04	uc021pis.1	23162	100422947	MIR3122	genebody;genebody;genebody	uc001hiz.4;uc009xdc.3;uc010ptb.2	51514;51514;51514	DTL;DTL;DTL	0
chr1	212792680	212792921	467	2e-15	+	212792680	212792921	0	1	241	0	-14.7	-13.3	3.24	uc021piv.1	4438	467	ATF3	genebody;genebody;genebody;genebody;genebody;genebody	uc001hjf.3;uc001hjh.3;uc001hji.3;uc021pit.1;uc021piu.1;uc021piv.1	467;467;467;467;467;467	ATF3;ATF3;ATF3;ATF3;ATF3;ATF3	1
chr1	213031716	213031927	28982	5e-28	+	213031716	213031927	0	1	211	0	-27.3	-25.7	3.69	uc001hjt.3	222	28982	FLVCR1	promoter;promoter;promoter	uc001hjt.3;uc001hjr.5;uc001hjs.5	28982;642946;642946	FLVCR1;FLVCR1-DT;FLVCR1-DT	0
chr1	213415002	213415062	26750	5.5e-09	+	213415002	213415062	0	1	60	0	-8.26	-7.04	5.07	uc001hke.3	168818	26750	RPS6KC1	genebody;genebody;genebody;genebody;genebody;genebody;genebody	uc001hkd.3;uc010ptr.2;uc010pts.2;uc010ptt.2;uc010ptu.2;uc010ptv.2;uc001hke.3	26750;26750;26750;26750;26750;26750;26750	RPS6KC1;RPS6KC1;RPS6KC1;RPS6KC1;RPS6KC1;RPS6KC1;RPS6KC1	0
chr1	213415330	213415510	26750	2e-17	+	213415330	213415510	0	1	180	0	-16.7	-15.3	8.16	uc001hke.3	169206	26750	RPS6KC1	genebody;genebody;genebody;genebody;genebody;genebody;genebody	uc001hkd.3;uc010ptr.2;uc010pts.2;uc010ptt.2;uc010ptu.2;uc010ptv.2;uc001hke.3	26750;26750;26750;26750;26750;26750;26750	RPS6KC1;RPS6KC1;RPS6KC1;RPS6KC1;RPS6KC1;RPS6KC1;RPS6KC1	0
chr1	214813692	214813812	1063	1.6e-18	+	214813692	214813812	0	1	120	0	-17.8	-16.4	5.29	uc001hkm.3	37218	1063	CENPF	genebody	uc001hkm.3	1063	CENPF	0
chr1	214819862	214820312	1063	7.9e-19	+	214819862	214820312	0	1	450	0	-18.1	-16.7	7.17	uc001hkm.3	43553	1063	CENPF	genebody	uc001hkm.3	1063	CENPF	0
chr1	214820700	214826187	1063	6.3e-63	+	214820700	214826187	0	4	43,153,177,17,	0,1317,4352,5470	-62.2	-60.3	8.16	uc001hkm.3	46909	1063	CENPF	genebody	uc001hkm.3	1063	CENPF	0
chr1	214828586	214828707	1063	5e-06	+	214828586	214828707	0	1	121	0	-5.3	-4.18	2.88	uc001hkm.3	52112	1063	CENPF	genebody	uc001hkm.3	1063	CENPF	0
chr1	222802949	222803040	375056	5.6e-09	+	222802949	222803040	0	1	91	0	-8.25	-7.03	3.67	uc009xea.1	2075	375056	MIA3	genebody;genebody	uc001hnl.3;uc009xea.1	375056;375056	MIA3;MIA3	0
chr1	222803249	222803400	375056	8.7e-10	+	222803249	222803400	0	1	151	0	-9.06	-7.81	4.61	uc009xea.1	2405	375056	MIA3	genebody;genebody	uc001hnl.3;uc009xea.1	375056;375056	MIA3;MIA3	0
chr1	222832094	222833252	375056	1e-19	+	222832094	222833252	0	5	71,61,36,68,5,	0,700,869,981,1153	-19	-17.6	3.8	uc001hnm.3	15007	375056	MIA3	genebody;genebody	uc001hnl.3;uc001hnm.3	375056;375056	MIA3;MIA3	0
chr1	224345166	224345437	23219	1.3e-34	+	224345166	224345437	0	1	271	0	-33.9	-32.3	5.27	uc001hoj.3	25609	8560	DEGS1	genebody;genebody;genebody	uc001hoh.3;uc009xef.3;uc010pvc.2	23219;23219;23219	FBXO28;FBXO28;FBXO28	1
chr1	224377366	224377427	8560	2.6e-06	+	224377366	224377427	0	1	61	0	-5.58	-4.45	2.93	uc001hoj.3	6484	8560	DEGS1	genebody	uc001hoj.3	8560	DEGS1	0
chr1	224380095	224380395	8560	7.9e-44	+	224380095	224380395	0	1	300	0	-43.1	-41.3	9.21	uc001hoj.3	9333	8560	DEGS1	genebody	uc001hoj.3	8560	DEGS1	1
chr1	227083504	227083684	5664	2.5e-12	+	227083504	227083684	0	1	180	0	-11.6	-10.3	3.42	uc001hql.1	995	NA	NULL	genebody;genebody;genebody;promoter;promoter	uc009xeo.1;uc009xep.1;uc001hqk.2;uc001hql.1;uc001hqm.1	5664;5664;5664;NA;56997	PSEN2;PSEN2;PSEN2;NULL;COQ8A	1
chr1	227920123	227920362	100130093	2.5e-45	+	227920123	227920362	0	1	239	0	-44.6	-42.8	4.6	uc001hrd.3	2455	116841	SNAP47	genebody;genebody;genebody;genebody;genebody	uc001hqx.4;uc001hqy.4;uc001hra.2;uc001hrb.3;uc001hrc.3	100130093;100130093;116841;65094;65094	NULL;NULL;SNAP47;JMJD4;JMJD4	0
chr1	227946806	227946956	116841	3.3e-07	+	227946806	227946956	0	1	150	0	-6.48	-5.31	2.28	uc001hrb.3	23767	65094	JMJD4	genebody;genebody;genebody;genebody	uc001hra.2;uc001hrd.3;uc001hre.3;uc001hrf.2	116841;116841;116841;116841	SNAP47;SNAP47;SNAP47;SNAP47	0
chr1	227968542	227968812	116841	1.3e-76	+	227968542	227968812	0	1	270	0	-75.9	-73.9	9.48	uc001hrh.3	34741	339501	PRSS38	genebody;genebody	uc001hra.2;uc001hrf.2	116841;116841	SNAP47;SNAP47	1
chr1	228285064	228285125	375	3.2e-13	+	228285064	228285125	0	1	61	0	-12.5	-11.2	1.42	uc021pkd.1	128	100500810	MIR3620	genebody;genebody;genebody;genebody;promoter	uc001hrr.3;uc001hrs.3;uc001hru.3;uc001hrv.3;uc021pkd.1	375;375;375;375;100500810	ARF1;ARF1;ARF1;ARF1;MIR3620	0
chr1	228285606	228285696	375	6.3e-32	+	228285606	228285696	0	1	90	0	-31.2	-29.6	1.85	uc021pkd.1	685	100500810	MIR3620	genebody;genebody;genebody;genebody;promoter	uc001hrr.3;uc001hrs.3;uc001hru.3;uc001hrv.3;uc021pkd.1	375;375;375;375;100500810	ARF1;ARF1;ARF1;ARF1;MIR3620	0
chr1	228362981	228363222	200205	3.2e-39	+	228362981	228363222	0	1	241	0	-38.5	-36.8	7.22	uc010pvw.2	848	200205	IBA57	genebody;promoter	uc001hsl.4;uc010pvw.2	200205;200205	IBA57;IBA57	0
chr1	228548161	228548341	84033	2.5e-12	+	228548161	228548341	0	1	180	0	-11.6	-10.3	7.77	uc009xfa.3	7597	84033	OBSCN	genebody;genebody;genebody;genebody;genebody	uc001hsn.4;uc001hsq.2;uc009xez.2;uc001hsr.1;uc009xfa.3	84033;84033;84033;84033;84033	OBSCN;OBSCN;OBSCN;OBSCN;OBSCN	0
chr1	228559347	228559558	84033	5e-54	+	228559347	228559558	0	1	211	0	-53.3	-51.4	9.36	uc009xfa.3	18798	84033	OBSCN	genebody;genebody;genebody	uc001hsq.2;uc009xez.2;uc001hsr.1	84033;84033;84033	OBSCN;OBSCN;OBSCN	0
chr1	228681949	228682129	149603	2e-19	+	228681949	228682129	0	1	180	0	-18.7	-17.2	2.31	uc001htb.3	6969	149603	RNF187	genebody	uc001htb.3	149603	RNF187	1
chr1	229434773	229439558	5867	5e-16	+	229434773	229439558	0	3	46,128,6,	0,3835,4779	-15.3	-13.9	2.75	uc001htk.4	2964	10638	SPHAR	genebody;genebody;genebody	uc001hth.4;uc031pso.1;uc031psp.1	5867;5867;5867	RAB4A;RAB4A;RAB4A	0
chr1	229770969	229771209	9816	1.6e-29	+	229770969	229771209	0	1	240	0	-28.8	-27.2	5.79	uc009xfd.1	9106	9816	URB2	genebody;genebody	uc001hts.1;uc009xfd.1	9816;9816	URB2;URB2	0
chr1	229772432	229772612	9816	5.6e-10	+	229772432	229772612	0	1	180	0	-9.25	-8	3.11	uc009xfd.1	10539	9816	URB2	genebody;genebody	uc001hts.1;uc009xfd.1	9816;9816	URB2;URB2	0
chr1	229772880	229773030	9816	2.3e-10	+	229772880	229773030	0	1	150	0	-9.64	-8.38	4.59	uc009xfd.1	10972	9816	URB2	genebody;genebody	uc001hts.1;uc009xfd.1	9816;9816	URB2;URB2	0
chr1	230415298	230415629	2590	2e-40	+	230415298	230415629	0	1	331	0	-39.7	-37.9	4.38	uc001htu.2	17845	2590	GALNT2	genebody;genebody;genebody	uc010pvy.1;uc010pwa.1;uc001htu.2	2590;2590;2590	GALNT2;GALNT2;GALNT2	1
chr1	231135912	231136241	64801	1e-125	+	231135912	231136241	0	1	329	0	-125	-123	10.7	uc021pkk.1	19594	100302132	MIR1182	genebody	uc001huh.3	64801	ARV1	1
chr1	231413331	231413481	8443	1.1e-07	+	231413331	231413481	0	1	150	0	-6.94	-5.76	3.12	uc001hul.3	36480	128061	C1orf131	genebody;genebody	uc001hup.4;uc009xfp.3	8443;8443	GNPAT;GNPAT	1
chr1	234519470	234519618	388753	4e-12	+	234519470	234519618	0	1	148	0	-11.4	-10.1	2.79	uc001hwc.3	10113	388753	COA6	genebody;genebody	uc001hwb.3;uc001hwc.3	388753;388753	COA6;COA6	0
chr1	242042132	242042342	9156	1.3e-22	+	242042132	242042342	0	1	210	0	-21.9	-20.4	3.23	uc021plk.1	30202	9156	EXO1	genebody;genebody;genebody;genebody	uc001hzh.3;uc009xgq.3;uc021plj.1;uc021plk.1	9156;9156;9156;9156	EXO1;EXO1;EXO1;EXO1	0
chr1	245005526	245006576	116228	2.5e-66	+	245005526	245006576	0	2	34,234,	0.816	-65.6	-63.7	4.35	uc001iav.3	4192	284702	NULL	genebody;genebody;genebody;genebody	uc001iar.3;uc001ias.3;uc001iat.3;uc001iav.3	116228;116228;116228;284702	COX20;COX20;COX20;NULL	0
chr1	246754928	246755198	163882	1e-42	+	246754928	246755198	0	1	270	0	-42	-40.3	5.62	uc001ibp.3	25422	163882	CNST	genebody;genebody	uc001ibo.4;uc001ibp.3	163882;163882	CNST;CNST	0
chr1	246810494	246810615	163882	7.9e-12	+	246810494	246810615	0	1	121	0	-11.1	-9.84	3.46	uc001ibr.3	76824	51097	SCCPDH	genebody;genebody	uc001ibo.4;uc001ibp.3	163882;163882	CNST;CNST	0
chr1	246810823	246811153	163882	1e-53	+	246810823	246811153	0	1	330	0	-53	-51.1	13.3	uc001ibr.3	76390	51097	SCCPDH	genebody;genebody	uc001ibo.4;uc001ibp.3	163882;163882	CNST;CNST	0
chr1	246829101	246829252	163882	1.6e-16	+	246829101	246829252	0	1	151	0	-15.8	-14.4	7.85	uc001ibr.3	58202	51097	SCCPDH	genebody	uc001ibp.3	163882	CNST	0
chr1	249142156	249142606	79894	1e-29	+	249142156	249142606	0	1	450	0	-29	-27.4	3.86	uc021pme.1	905	NA	NULL	genebody;promoter	uc001iex.3;uc021pme.1	79894;NA	ZNF672;NULL	0
chr1	249211021	249211231	267002	1.3e-11	+	249211021	249211231	0	1	210	0	-10.9	-9.64	6.02	uc021pmh.1	411	NA	NULL	genebody;genebody;genebody;promoter	uc001ifg.3;uc001ifh.3;uc009xhd.3;uc021pmh.1	267002;267002;267002;NA	PGBD2;PGBD2;PGBD2;NULL	0
chr1	249211617	249211677	267002	3.6e-07	+	249211617	249211677	0	1	60	0	-6.44	-5.27	2.71	uc021pmh.1	108	NA	NULL	genebody;genebody;genebody;promoter	uc001ifg.3;uc001ifh.3;uc009xhd.3;uc021pmh.1	267002;267002;267002;NA	PGBD2;PGBD2;PGBD2;NULL	0
chr1	249211855	249212601	267002	2e-62	+	249211855	249212601	0	1	746	0	-61.7	-59.8	10.2	uc021pmh.1	689	NA	NULL	genebody;genebody;genebody;promoter	uc001ifg.3;uc001ifh.3;uc009xhd.3;uc021pmh.1	267002;267002;267002;NA	PGBD2;PGBD2;PGBD2;NULL	0
chr1	761944	762184	79854	3.2e-33	-	761944	762184	0	1	240	0	-32.5	-30.9	5.1	uc010nxx.2	838	79854	LINC00115	promoter;promoter;promoter;promoter;promoter;promoter;promoter	uc031pjj.1;uc001abp.2;uc009vjn.2;uc009vjo.2;uc021oem.2;uc031pjk.1;uc010nxx.2	643837;643837;643837;643837;643837;643837;79854	LINC01128;LINC01128;LINC01128;LINC01128;LINC01128;LINC01128;LINC00115	1
chr1	880122	880974	26155	4e-71	-	880122	880974	0	3	58,105,77,	0,299,775	-70.4	-68.4	1.97	uc031pkq.1	1892	26155	NOC2L	genebody;genebody;genebody;genebody	uc031pkq.1;uc001aby.4;uc001abz.4;uc009vjq.3	26155;26155;26155;26155	NOC2L;NOC2L;NOC2L;NOC2L	0
chr1	892284	892538	26155	1e-35	-	892284	892538	0	2	121,60,	0.194	-35	-33.3	1.76	uc001aby.4	1507	26155	NOC2L	genebody;genebody;genebody	uc001aby.4;uc001abz.4;uc009vjq.3	26155;26155;26155	NOC2L;NOC2L;NOC2L	0
chr1	1017643	1017912	54991	1.6e-60	-	1017643	1017912	0	1	269	0	-59.8	-57.9	6.63	uc021oen.1	8088	401934	RNF223	genebody;genebody;genebody;genebody;genebody;genebody	uc010nyd.1;uc001acn.2;uc001acr.2;uc001acs.2;uc001act.2;uc001acu.2	54991;54991;54991;54991;54991;54991	C1orf159;C1orf159;C1orf159;C1orf159;C1orf159;C1orf159	1
chr1	1018029	1018328	54991	2.5e-20	-	1018029	1018328	0	1	299	0	-19.6	-18.2	3.47	uc021oen.1	8489	401934	RNF223	genebody;genebody;genebody;genebody;genebody;genebody	uc010nyd.1;uc001acn.2;uc001acr.2;uc001acs.2;uc001act.2;uc001acu.2	54991;54991;54991;54991;54991;54991	C1orf159;C1orf159;C1orf159;C1orf159;C1orf159;C1orf159	1
chr1	1152317	1152527	51150	1.3e-19	-	1152317	1152527	0	1	210	0	-18.9	-17.4	2.92	uc001ade.3	2872	7293	TNFRSF4	genebody;genebody;genebody;genebody	uc001adg.3;uc001adh.4;uc001adi.4;uc009vjw.3	51150;51150;51150;51150	SDF4;SDF4;SDF4;SDF4	1
chr1	1152974	1153125	51150	1.3e-08	-	1152974	1153125	0	1	151	0	-7.87	-6.66	1.81	uc001ade.3	3499	7293	TNFRSF4	genebody;genebody;genebody;genebody	uc001adg.3;uc001adh.4;uc001adi.4;uc009vjw.3	51150;51150;51150;51150	SDF4;SDF4;SDF4;SDF4	1
chr1	1190277	1190517	118424	2e-33	-	1190277	1190517	0	1	240	0	-32.7	-31	2.86	uc001adl.2	8293	388581	C1QTNF12	genebody;genebody;genebody;genebody;genebody	uc001adm.4;uc001ado.3;uc001adp.3;uc001adq.3;uc001adr.3	118424;118424;118424;118424;118424	UBE2J2;UBE2J2;UBE2J2;UBE2J2;UBE2J2	1
chr1	1248077	1248314	54973	6.3e-32	-	1248077	1248314	0	2	3,148,	0.89	-31.2	-29.5	2.2	uc001aec.1	3204	116983	ACAP3	genebody;genebody;genebody;genebody;genebody;genebody;genebody;genebody;genebody	uc009vjy.1;uc001aee.2;uc001aef.2;uc001aeg.2;uc001aeh.2;uc001aei.2;uc001aek.2;uc009vjz.2;uc010nyj.2	54973;54973;54973;54973;54973;54973;54973;54973;54973	INTS11;INTS11;INTS11;INTS11;INTS11;INTS11;INTS11;INTS11;INTS11	0
chr1	1249311	1249432	54973	6.8e-07	-	1249311	1249432	0	1	121	0	-6.17	-5.01	2.18	uc009vjy.1	3459	54973	INTS11	genebody;genebody;genebody;genebody;genebody;genebody;genebody;genebody;genebody	uc009vjy.1;uc001aee.2;uc001aef.2;uc001aeg.2;uc001aeh.2;uc001aei.2;uc001aek.2;uc009vjz.2;uc010nyj.2	54973;54973;54973;54973;54973;54973;54973;54973;54973	INTS11;INTS11;INTS11;INTS11;INTS11;INTS11;INTS11;INTS11;INTS11	0
chr1	1254203	1254504	54973	7.9e-72	-	1254203	1254504	0	1	301	0	-71.1	-69.1	5.52	uc009vjy.1	1521	54973	INTS11	genebody;genebody;genebody;genebody;genebody;genebody;genebody;genebody;genebody;genebody;promoter	uc001aee.2;uc001aef.2;uc001aeg.2;uc001aeh.2;uc001aei.2;uc001aek.2;uc009vjz.2;uc010nyj.2;uc001ael.3;uc001aen.2;uc009vjy.1	54973;54973;54973;54973;54973;54973;54973;54973;54973;54973;54973	INTS11;INTS11;INTS11;INTS11;INTS11;INTS11;INTS11;INTS11;INTS11;INTS11;INTS11	1
chr1	1254683	1254744	54973	1.3e-07	-	1254683	1254744	0	1	61	0	-6.87	-5.69	2.37	uc009vjy.1	1881	54973	INTS11	genebody;genebody;genebody;genebody;genebody;genebody;genebody;genebody;genebody;genebody;promoter	uc001aee.2;uc001aef.2;uc001aeg.2;uc001aeh.2;uc001aei.2;uc001aek.2;uc009vjz.2;uc010nyj.2;uc001ael.3;uc001aen.2;uc009vjy.1	54973;54973;54973;54973;54973;54973;54973;54973;54973;54973;54973	INTS11;INTS11;INTS11;INTS11;INTS11;INTS11;INTS11;INTS11;INTS11;INTS11;INTS11	1
chr1	1271435	1271496	1855	1.2e-08	-	1271435	1271496	0	1	61	0	-7.92	-6.7	1.72	uc009vka.3	4092	1855	DVL1	genebody;genebody;genebody	uc002quu.3;uc009vka.3;uc001aer.4	1855;1855;1855	DVL1;DVL1;DVL1	1
chr1	1309385	1309594	54998	5e-58	-	1309385	1309594	0	1	209	0	-57.3	-55.4	1.75	uc001afb.1	757	54998	AURKAIP1	genebody;genebody;genebody;promoter	uc009vkb.1;uc001afd.2;uc001afc.2;uc001afb.1	54998;54998;54998;54998	AURKAIP1;AURKAIP1;AURKAIP1;AURKAIP1	0
chr1	1322288	1322798	81669	1e-190	-	1322288	1322798	0	1	510	0	-190	-188	5.82	uc010nym.1	4486	81669	CCNL2	genebody;genebody;genebody;genebody;genebody	uc010nym.1;uc001aff.1;uc001afg.1;uc001afi.2;uc001afj.2	81669;81669;81669;81669;81669	CCNL2;CCNL2;CCNL2;CCNL2;CCNL2	1
chr1	1323171	1323346	81669	1.4e-07	-	1323171	1323346	0	2	78,13,	0.162	-6.84	-5.66	1.42	uc010nym.1	3771	81669	CCNL2	genebody;genebody;genebody;genebody;genebody	uc010nym.1;uc001aff.1;uc001afg.1;uc001afi.2;uc001afj.2	81669;81669;81669;81669;81669	CCNL2;CCNL2;CCNL2;CCNL2;CCNL2	0
chr1	1643836	1650842	984	1.3e-54	-	1643836	1650842	0	3	30,133,76,	0,3948,6930	-53.9	-52	3.75	uc001agt.1	578	984	CDK11B	genebody;genebody;genebody;genebody;genebody;genebody;genebody;genebody;genebody;genebody;genebody;genebody;genebody;genebody;genebody;genebody;promoter;promoter	uc001agv.1;uc001agw.1;uc001agx.1;uc001agy.1;uc001agz.1;uc001aha.1;uc001ahh.4;uc009vkr.3;uc009vks.3;uc010nys.2;uc010nyt.1;uc010nyu.1;uc009vkt.1;uc009vku.1;uc009vkv.1;uc001aht.1;uc001ags.1;uc001agt.1	984;984;984;984;984;984;728661;728642;728642;728642;728642;728642;728642;728642;728642;728642;984;984	CDK11B;CDK11B;CDK11B;CDK11B;CDK11B;CDK11B;SLC35E2B;CDK11A;CDK11A;CDK11A;CDK11A;CDK11A;CDK11A;CDK11A;CDK11A;CDK11A;CDK11B;CDK11B	0
chr1	1594838	1594989	728661	7.8e-09	-	1594838	1594989	0	1	151	0	-8.11	-6.9	3.2	uc001ahc.1	4442	NA	NULL	genebody;genebody;genebody;genebody;genebody;genebody;genebody;genebody;genebody;genebody;genebody;genebody;genebody	uc001ags.1;uc001agt.1;uc001agv.1;uc001agw.1;uc001agx.1;uc001agy.1;uc001agz.1;uc001aha.1;uc009vkl.2;uc001ahe.4;uc001ahf.4;uc001ahg.4;uc001ahh.4	984;984;984;984;984;984;984;984;728661;728661;728661;728661;728661	CDK11B;CDK11B;CDK11B;CDK11B;CDK11B;CDK11B;CDK11B;CDK11B;SLC35E2B;SLC35E2B;SLC35E2B;SLC35E2B;SLC35E2B	1
chr1	1596515	1597234	728661	2e-64	-	1596515	1597234	0	1	719	0	-63.7	-61.8	10.4	uc001ahe.4	4704	728661	SLC35E2B	genebody;genebody;genebody;genebody;genebody;genebody;genebody;genebody;genebody;genebody;genebody;genebody;genebody	uc001ags.1;uc001agt.1;uc001agv.1;uc001agw.1;uc001agx.1;uc001agy.1;uc001agz.1;uc001aha.1;uc009vkl.2;uc001ahe.4;uc001ahf.4;uc001ahg.4;uc001ahh.4	984;984;984;984;984;984;984;984;728661;728661;728661;728661;728661	CDK11B;CDK11B;CDK11B;CDK11B;CDK11B;CDK11B;CDK11B;CDK11B;SLC35E2B;SLC35E2B;SLC35E2B;SLC35E2B;SLC35E2B	1
chr1	1639004	1640342	728642	5e-56	-	1639004	1640342	0	3	34,66,110,	0,614,1228	-55.3	-53.4	7.06	uc001ahj.4	11	728642	CDK11A	genebody;genebody;genebody;genebody;genebody;genebody;genebody;genebody;genebody;genebody;genebody;genebody;genebody;genebody;promoter;promoter;promoter	uc001ags.1;uc001agt.1;uc001agv.1;uc001agw.1;uc001agx.1;uc001agy.1;uc001agz.1;uc001aha.1;uc001ahh.4;uc009vkr.3;uc009vks.3;uc010nys.2;uc010nyt.1;uc010nyu.1;uc001ahj.4;uc009vkp.3;uc009vkq.3	984;984;984;984;984;984;984;984;728661;728642;728642;728642;728642;728642;728642;728642;728642	CDK11B;CDK11B;CDK11B;CDK11B;CDK11B;CDK11B;CDK11B;CDK11B;SLC35E2B;CDK11A;CDK11A;CDK11A;CDK11A;CDK11A;CDK11A;CDK11A;CDK11A	0
chr1	1643812	1650848	728642	4e-55	-	1643812	1650848	0	3	54,133,82,	0,3972,6954	-54.4	-52.6	3.8	uc001agt.1	587	984	CDK11B	genebody;genebody;genebody;genebody;genebody;genebody;genebody;genebody;genebody;genebody;genebody;genebody;genebody;genebody;genebody;genebody;promoter;promoter	uc001agv.1;uc001agw.1;uc001agx.1;uc001agy.1;uc001agz.1;uc001aha.1;uc001ahh.4;uc009vkr.3;uc009vks.3;uc010nys.2;uc010nyt.1;uc010nyu.1;uc009vkt.1;uc009vku.1;uc009vkv.1;uc001aht.1;uc001ags.1;uc001agt.1	984;984;984;984;984;984;728661;728642;728642;728642;728642;728642;728642;728642;728642;728642;984;984	CDK11B;CDK11B;CDK11B;CDK11B;CDK11B;CDK11B;SLC35E2B;CDK11A;CDK11A;CDK11A;CDK11A;CDK11A;CDK11A;CDK11A;CDK11A;CDK11A;CDK11B;CDK11B	0
chr1	1682760	1683001	65220	2.5e-62	-	1682760	1683001	0	1	241	0	-61.6	-59.7	8.25	uc001ahh.4	5440	728661	SLC35E2B	genebody;genebody;genebody;genebody	uc010nyv.2;uc001aic.3;uc001aid.4;uc001aie.3	65220;65220;65220;65220	NADK;NADK;NADK;NADK	1
chr1	1849234	1849441	339456	5e-13	-	1849234	1849441	0	1	207	0	-12.3	-11	4.13	uc001aii.2	899	339456	TMEM52	genebody;promoter	uc001aij.2;uc001aii.2	339456;339456	TMEM52;TMEM52	0
chr1	3662980	3663339	57212	7.9e-68	-	3662980	3663339	0	1	359	0	-67.1	-65.1	6.84	uc001akt.4	176	57212	TP73-AS1	promoter;promoter;promoter;promoter;promoter	uc001akt.4;uc009vlm.3;uc021ofj.1;uc021ofk.1;uc021ofl.1	57212;57212;57212;57212;57212	TP73-AS1;TP73-AS1;TP73-AS1;TP73-AS1;TP73-AS1	0
chr1	3700617	3701653	57470	2.5e-05	-	3700617	3701653	0	2	58,3,	0.1033	-4.61	-3.52	1.52	uc001akw.4	11781	388588	SMIM1	genebody	uc001akx.1	57470	LRRC47	0
chr1	3807179	3807450	339448	1e-78	-	3807179	3807450	0	1	271	0	-78	-75.9	10.1	uc031pkz.1	9543	339448	C1orf174	genebody;genebody	uc001alf.3;uc009vls.3	339448;339448	C1orf174;C1orf174	0
chr1	6284652	6285279	23463	1e-130	-	6284652	6285279	0	1	627	0	-130	-128	14.1	uc001aml.3	11079	23463	ICMT	genebody;genebody	uc001amk.3;uc001aml.3	23463;23463	ICMT;ICMT	1
chr1	6584583	6584704	79707	6.3e-19	-	6584583	6584704	0	1	121	0	-18.2	-16.7	4.94	uc001anp.2	4520	57449	PLEKHG5	genebody;genebody	uc001ans.3;uc010nzs.2	79707;79707	NOL9;NOL9	1
chr1	6585901	6585962	79707	2.5e-05	-	6585901	6585962	0	1	61	0	-4.6	-3.51	2.23	uc001anp.2	5808	57449	PLEKHG5	genebody;genebody	uc001ans.3;uc010nzs.2	79707;79707	NOL9;NOL9	0
chr1	6652904	6653115	9903	6.3e-32	-	6652904	6653115	0	1	211	0	-31.2	-29.6	4.64	uc009vme.3	6862	9903	KLHL21	genebody;genebody;genebody	uc001anz.1;uc009vme.3;uc001aoa.3	9903;9903;9903	KLHL21;KLHL21;KLHL21	1
chr1	6653264	6653774	9903	6.3e-86	-	6653264	6653774	0	1	510	0	-85.2	-83.1	6.54	uc009vme.3	6352	9903	KLHL21	genebody;genebody;genebody	uc001anz.1;uc009vme.3;uc001aoa.3	9903;9903;9903	KLHL21;KLHL21;KLHL21	1
chr1	6659298	6659419	9903	4e-14	-	6659298	6659419	0	1	121	0	-13.4	-12	2.96	uc009vme.3	513	9903	KLHL21	genebody;genebody;promoter	uc001anz.1;uc001aoa.3;uc009vme.3	9903;9903;9903	KLHL21;KLHL21;KLHL21	0
chr1	6662419	6662540	9903	2.2e-10	-	6662419	6662540	0	1	121	0	-9.66	-8.4	2.88	uc001aoa.3	450	9903	KLHL21	promoter;promoter	uc001anz.1;uc001aoa.3	9903;9903	KLHL21;KLHL21	0
chr1	6695514	6695635	55735	5e-20	-	6695514	6695635	0	1	121	0	-19.3	-17.8	5.97	uc001aoe.2	10362	90326	THAP3	genebody;genebody;genebody;genebody	uc001aoe.2;uc001aof.2;uc001aog.2;uc010nzu.1	90326;55735;55735;55735	THAP3;DNAJC11;DNAJC11;DNAJC11	1
chr1	8716134	8716375	473	1.8e-08	-	8716134	8716375	0	1	241	0	-7.74	-6.53	3.3	uc001aph.1	97643	473	RERE	genebody;genebody;genebody	uc001ape.3;uc001apf.3;uc001aph.1	473;473;473	RERE;RERE;RERE	0
chr1	11129644	11132166	5394	3.2e-23	-	11129644	11132166	0	3	143,74,23,	0,1312,2499	-22.5	-21	2.78	uc001arz.1	10812	6723	SRM	genebody;genebody	uc001asa.3;uc001asb.3	5394;5394	EXOSC10;EXOSC10	0
chr1	11850219	11850639	4524	2e-85	-	11850219	11850639	0	1	420	0	-84.7	-82.6	11.1	uc031plg.1	6118	4524	MTHFR	genebody;genebody;genebody	uc031plg.1;uc001atb.1;uc001atc.2	4524;4524;4524	MTHFR;MTHFR;MTHFR	1
chr1	11980062	11980302	90231	5e-22	-	11980062	11980302	0	1	240	0	-21.3	-19.8	4.77	uc001atl.2	6303	90231	KIAA2013	genebody	uc001atk.3	90231	KIAA2013	1
chr1	12628147	12628267	9249	3.2e-11	-	12628147	12628267	0	1	120	0	-10.5	-9.2	2.83	uc001aue.1	27899	9249	DHRS3	genebody;genebody	uc001aub.3;uc001auc.3	9249;9249	DHRS3;DHRS3	1
chr1	12907264	12907442	649330	2.5e-50	-	12907264	12907442	0	1	178	0	-49.6	-47.8	3.05	uc009vno.2	884	649330	HNRNPCL3	genebody;promoter	uc010obf.2;uc009vno.2	343069;649330	HNRNPCL1;HNRNPCL3	0
chr1	12907260	12907441	343069	2.5e-50	-	12907260	12907441	0	1	181	0	-49.6	-47.8	3.04	uc009vno.2	887	649330	HNRNPCL3	genebody;promoter	uc010obf.2;uc009vno.2	343069;649330	HNRNPCL1;HNRNPCL3	0
chr1	15819239	15819360	842	1e-09	-	15819239	15819360	0	1	121	0	-9	-7.75	2.94	uc001awl.3	16701	51032	CELA2B	genebody;genebody;genebody;genebody;genebody;genebody	uc001awm.2;uc001awn.4;uc001awo.4;uc001awp.4;uc009voi.4;uc010obm.3	842;842;842;842;842;842	CASP9;CASP9;CASP9;CASP9;CASP9;CASP9	1
chr1	16133984	16134194	440567	1e-265	-	16133984	16134194	0	1	210	0	-265	-262	3.04	uc009vol.1	105	440567	UQCRHL	promoter	uc009vol.1	440567	UQCRHL	0
chr1	16271507	16272289	7709	1.3e-57	-	16271507	16272289	0	2	190,80,	0.702	-56.9	-55	4.83	uc009von.1	30729	7709	ZBTB17	genebody;genebody;genebody;genebody;genebody;genebody;genebody	uc001axl.4;uc010obq.2;uc010obr.2;uc010obs.2;uc010obt.1;uc010obu.2;uc009vom.1	7709;7709;7709;7709;7709;7709;7709	ZBTB17;ZBTB17;ZBTB17;ZBTB17;ZBTB17;ZBTB17;ZBTB17	0
chr1	16577156	16577486	54455	6.3e-71	-	16577156	16577486	0	1	330	0	-70.2	-68.2	12.1	uc001ayd.3	13660	79363	CPLANE2	genebody;genebody	uc001ayf.3;uc001ayg.3	54455;54455	FBXO42;FBXO42	0
chr1	16577665	16577845	54455	1.6e-27	-	16577665	16577845	0	1	180	0	-26.8	-25.2	5.61	uc001ayd.3	14094	79363	CPLANE2	genebody;genebody	uc001ayf.3;uc001ayg.3	54455;54455	FBXO42;FBXO42	0
chr1	16952294	16952851	84809	2.5e-19	-	16952294	16952851	0	2	206,4,	0.553	-18.6	-17.1	1.83	uc010ocf.2	422	84809	CROCCP2	genebody;genebody;genebody;genebody;promoter	uc001aze.3;uc009vov.2;uc001azf.3;uc001azg.1;uc010ocf.2	84809;84809;84809;84809;84809	CROCCP2;CROCCP2;CROCCP2;CROCCP2;CROCCP2	0
chr1	16958106	16958827	84809	3.6e-06	-	16958106	16958827	0	2	2,58,	0.663	-5.44	-4.32	1.8	uc001aze.3	860	84809	CROCCP2	genebody;genebody;genebody;promoter;promoter;promoter	uc001azf.3;uc001azg.1;uc001azi.1;uc001aze.3;uc009vov.2;uc021ogv.1	84809;84809;NA;84809;84809;NA	CROCCP2;CROCCP2;NULL;CROCCP2;CROCCP2;NULL	0
chr1	17734358	17734628	55920	2.5e-21	-	17734358	17734628	0	1	270	0	-20.6	-19.1	2.22	uc001bal.3	30566	55920	RCC2	genebody;genebody	uc001bal.3;uc001bam.3	55920;55920	RCC2;RCC2	1
chr1	17734687	17734868	55920	2e-18	-	17734687	17734868	0	1	181	0	-17.7	-16.3	2.26	uc001bal.3	30282	55920	RCC2	genebody;genebody	uc001bal.3;uc001bam.3	55920;55920	RCC2;RCC2	1
chr1	17735466	17735646	55920	5e-18	-	17735466	17735646	0	1	180	0	-17.3	-15.8	2.22	uc001bal.3	29503	55920	RCC2	genebody;genebody	uc001bal.3;uc001bam.3	55920;55920	RCC2;RCC2	1
chr1	19413284	19415378	23352	1e-55	-	19413284	19415378	0	3	31,114,126,	0,1025,1968	-55	-53.2	4.2	uc001bbf.3	6189	23352	UBR4	genebody;genebody;genebody;genebody;genebody;genebody	uc010ocv.2;uc009vph.3;uc010ocw.2;uc001bbg.3;uc001bbh.3;uc001bbi.3	23352;23352;23352;23352;23352;23352	UBR4;UBR4;UBR4;UBR4;UBR4;UBR4	0
chr1	19545546	19545907	23065	1e-140	-	19545546	19545907	0	1	361	0	-140	-137	11	uc001bbn.4	2684	23065	EMC1	genebody;genebody;genebody;genebody;genebody	uc001bbn.4;uc001bbo.4;uc001bbp.4;uc001bbq.4;uc001bbr.4	23065;23065;23065;23065;23065	EMC1;EMC1;EMC1;EMC1;EMC1	1
chr1	20826659	20827199	79594	1.3e-43	-	20826659	20827199	0	1	540	0	-42.9	-41.2	6.02	uc001bdi.4	7745	79594	MUL1	genebody	uc001bdi.4	79594	MUL1	1
chr1	20827528	20827739	79594	2e-27	-	20827528	20827739	0	1	211	0	-26.7	-25.2	5.6	uc001bdi.4	7041	79594	MUL1	genebody	uc001bdi.4	79594	MUL1	0
chr1	21071292	21071383	50809	6.9e-06	-	21071292	21071383	0	1	91	0	-5.16	-4.05	1.99	uc001bdu.1	12005	400745	SH2D5	genebody;genebody;genebody;genebody;genebody;genebody	uc010odf.1;uc010odg.1;uc001bdv.1;uc001bdw.1;uc010odh.1;uc001bdy.1	50809;50809;50809;50809;50809;50809	HP1BP3;HP1BP3;HP1BP3;HP1BP3;HP1BP3;HP1BP3	0
chr1	21923276	21923486	5909	5e-14	-	21923276	21923486	0	1	210	0	-13.3	-12	2.56	uc001bev.3	23162	5909	RAP1GAP	genebody;genebody;genebody;genebody	uc001bev.3;uc001bew.3;uc001bex.3;uc001bey.3	5909;5909;5909;5909	RAP1GAP;RAP1GAP;RAP1GAP;RAP1GAP	1
chr1	22148826	22149006	3339	3.2e-15	-	22148826	22149006	0	1	180	0	-14.5	-13.1	3.6	uc001bfh.1	971	401944	LDLRAD2	genebody;genebody;genebody;genebody;promoter	uc001bfg.1;uc001bfi.3;uc001bfj.3;uc009vqd.3;uc001bfh.1	401944;3339;3339;3339;401944	LDLRAD2;HSPG2;HSPG2;HSPG2;LDLRAD2	1
chr1	23636840	23637376	10236	1e-209	-	23636840	23637376	0	1	536	0	-209	-206	3.3	uc001bgo.3	1278	10236	HNRNPR	genebody;genebody;genebody;genebody;genebody;genebody;genebody;genebody	uc001bgo.3;uc001bgp.4;uc001bgr.4;uc001bgs.4;uc009vqk.3;uc009vql.3;uc010odw.2;uc010odx.2	10236;10236;10236;10236;10236;10236;10236;10236	HNRNPR;HNRNPR;HNRNPR;HNRNPR;HNRNPR;HNRNPR;HNRNPR;HNRNPR	0
chr1	23637523	23638205	10236	5e-25	-	23637523	23638205	0	3	36,122,51,	0,170,631	-24.3	-22.8	2.06	uc001bgo.3	522	10236	HNRNPR	genebody;genebody;genebody;genebody;genebody;genebody;genebody;promoter	uc001bgp.4;uc001bgr.4;uc001bgs.4;uc009vqk.3;uc009vql.3;uc010odw.2;uc010odx.2;uc001bgo.3	10236;10236;10236;10236;10236;10236;10236;10236	HNRNPR;HNRNPR;HNRNPR;HNRNPR;HNRNPR;HNRNPR;HNRNPR;HNRNPR	0
chr1	23688033	23688153	80818	1.6e-11	-	23688033	23688153	0	1	120	0	-10.8	-9.48	9.64	uc001bgt.3	6786	80818	ZNF436	genebody;genebody	uc001bgt.3;uc001bgu.3	80818;80818	ZNF436;ZNF436	1
chr1	23836201	23836411	1870	7.9e-22	-	23836201	23836411	0	1	210	0	-21.1	-19.6	5.73	uc001bhf.1	17059	NA	NULL	genebody	uc001bhe.2	1870	E2F2	1
chr1	24293981	24294281	10772	6.3e-39	-	24293981	24294281	0	1	300	0	-38.2	-36.4	4.37	uc021oim.1	1469	NA	NULL	genebody;genebody;genebody;genebody;genebody;genebody	uc021oim.1;uc001bij.2;uc021oin.1;uc021oio.1;uc021oip.1;uc021oiq.1	NA;10772;10772;10772;10772;10772	NULL;SRSF10;SRSF10;SRSF10;SRSF10;SRSF10	1
chr1	24298078	24301502	10772	1.6e-33	-	24298078	24301502	0	3	38,163,39,	0,261,3385	-32.8	-31.1	2.56	uc021oim.1	4188	NA	NULL	genebody;genebody;genebody;genebody;genebody;genebody;genebody	uc001bij.2;uc021oin.1;uc021oio.1;uc021oip.1;uc021oiq.1;uc021oir.1;uc021ois.1	10772;10772;10772;10772;10772;10772;10772	SRSF10;SRSF10;SRSF10;SRSF10;SRSF10;SRSF10;SRSF10	0
chr1	25553943	25556836	25949	1e-174	-	25553943	25556836	0	4	80,118,126,37,	0,665,1545,2856	-174	-171	6.73	uc001bjv.1	3624	25949	SYF2	genebody;genebody;genebody	uc001bjt.1;uc001bju.1;uc010oeo.1	25949;25949;25949	SYF2;SYF2;SYF2	0
chr1	25663878	25664029	57035	1.6e-11	-	25663878	25664029	0	1	151	0	-10.8	-9.52	2.9	uc021ojj.1	703	57035	RSRP1	promoter;promoter;promoter;promoter;promoter	uc001bke.3;uc009vrr.3;uc009vrs.3;uc010oeq.2;uc021ojj.1	23585;23585;23585;23585;57035	TMEM50A;TMEM50A;TMEM50A;TMEM50A;RSRP1	0
chr1	26161601	26161960	79000	5e-28	-	26161601	26161960	0	1	359	0	-27.3	-25.7	6.23	uc001bkv.4	9655	56181	MTFR1L	genebody	uc001bkw.1	79000	AUNIP	0
chr1	26227361	26230200	3925	0	-	26227361	26230200	0	3	217,192,69,	0,620,2770	-933	#NAME?	4.67	uc001bkz.3	3864	3925	STMN1	genebody;genebody;genebody;genebody;genebody	uc010oev.2;uc001bkz.3;uc001bla.3;uc001blb.3;uc001blc.3	3925;3925;3925;3925;3925	STMN1;STMN1;STMN1;STMN1;STMN1	0
chr1	26288076	26288256	5051	2e-17	-	26288076	26288256	0	1	180	0	-16.7	-15.3	20.4	uc001ble.4	36482	5051	PAFAH2	genebody;genebody	uc001bld.4;uc001ble.4	5051;5051	PAFAH2;PAFAH2	1
chr1	27874956	27875046	27245	2.9e-10	-	27874956	27875046	0	1	90	0	-9.54	-8.28	3.68	uc021ojw.1	3625	NA	NULL	genebody;genebody;genebody	uc009vsy.3;uc009vsz.1;uc021ojw.1	27245;27245;NA	AHDC1;AHDC1;NULL	0
chr1	27875555	27875705	27245	1e-14	-	27875555	27875705	0	1	150	0	-14	-12.7	6.08	uc021ojw.1	2996	NA	NULL	genebody;genebody;genebody	uc009vsy.3;uc009vsz.1;uc021ojw.1	27245;27245;NA	AHDC1;AHDC1;NULL	0
chr1	27876183	27876544	27245	4e-47	-	27876183	27876544	0	1	361	0	-46.4	-44.6	5.96	uc021ojw.1	2263	NA	NULL	genebody;genebody;genebody	uc009vsy.3;uc009vsz.1;uc021ojw.1	27245;27245;NA	AHDC1;AHDC1;NULL	0
chr1	28905049	28905170	85028	5.1e-08	-	28905049	28905170	0	1	121	0	-7.29	-6.1	3.01	uc001bqq.1	225	692212	SNORD99	genebody;genebody;genebody;genebody;genebody;promoter	uc001bqk.3;uc001bql.3;uc001bqm.3;uc001bqn.3;uc001bqo.3;uc001bqq.1	85028;85028;85028;85028;85028;692212	SNHG12;SNHG12;SNHG12;SNHG12;SNHG12;SNORD99	0
chr1	28929787	28929997	6883	3.4e-08	-	28929787	28929997	0	1	210	0	-7.47	-6.27	3.31	uc021okd.1	9578	NA	NULL	genebody;genebody	uc001bqx.3;uc001bqy.3	6883;6883	TAF12;TAF12	1
chr1	29475084	29476618	6429	0	-	29475084	29476618	0	2	654,4,	0.153	-1140	#NAME?	8.74	uc001brn.2	25428	399474	TMEM200B	genebody;genebody	uc001bro.3;uc010ofy.2	6429;6429	SRSF4;SRSF4	0
chr1	31347207	31347328	9672	9.1e-06	-	31347207	31347328	0	1	121	0	-5.04	-3.93	2.07	uc001bsd.2	4320	9672	SDC3	genebody;genebody	uc001bsd.2;uc001bse.2	9672;9672	SDC3;SDC3	0
chr1	31467931	31468051	9698	1.5e-06	-	31467931	31468051	0	1	120	0	-5.82	-4.68	1.93	uc001bsf.1	2482	9698	PUM1	genebody;genebody;genebody;genebody;genebody;genebody	uc001bsh.1;uc001bsi.1;uc001bsj.1;uc010oga.1;uc001bsk.1;uc010ogb.1	9698;9698;9698;9698;9698;9698	PUM1;PUM1;PUM1;PUM1;PUM1;PUM1	0
chr1	32095911	32096211	553115	6.3e-76	-	32095911	32096211	0	1	300	0	-75.2	-73.2	5.47	uc001bte.1	2374	NA	NULL	genebody;genebody;genebody;genebody;genebody	uc010ogl.2;uc021okp.1;uc001bth.2;uc021okq.1;uc001bte.1	3061;553115;553115;553115;NA	HCRTR1;PEF1;PEF1;PEF1;NULL	1
chr1	32403717	32403898	8073	2e-24	-	32403717	32403898	0	1	181	0	-23.7	-22.2	1.67	uc001bty.2	181	8073	PTP4A2	promoter	uc001bty.2	8073	PTP4A2	0
chr1	32681960	32682199	56063	7.9e-18	-	32681960	32682199	0	1	239	0	-17.1	-15.7	8.56	uc001bur.4	5106	8668	EIF3I	genebody;genebody;genebody;genebody;genebody	uc001buo.3;uc001bup.3;uc009vub.1;uc010oha.2;uc001buq.4	56063;56063;56063;56063;56063	TMEM234;TMEM234;TMEM234;TMEM234;TMEM234	1
chr1	32800018	32800402	65108	1e-270	-	32800018	32800402	0	1	384	0	-284	-282	5.54	uc031plp.1	1630	65108	MARCKSL1	genebody;genebody	uc001bvd.4;uc031plp.1	65108;65108	MARCKSL1;MARCKSL1	0
chr1	32800548	32801604	65108	1.3e-31	-	32800548	32801604	0	2	150,57,	0.999	-30.9	-29.3	1.76	uc031plp.1	764	65108	MARCKSL1	promoter;promoter	uc001bvd.4;uc031plp.1	65108;65108	MARCKSL1;MARCKSL1	0
chr1	32834908	32842100	55108	4e-38	-	32834908	32842100	0	2	31,238,	0.6954	-37.4	-35.7	7.49	uc001bvf.3	10640	81629	TSSK3	genebody;genebody;genebody;genebody;genebody;genebody;genebody	uc001bvg.4;uc001bvh.4;uc010ohg.2;uc010ohh.2;uc010ohi.2;uc001bvi.3;uc001bvj.3	55108;55108;55108;55108;55108;55108;55108	BSDC1;BSDC1;BSDC1;BSDC1;BSDC1;BSDC1;BSDC1	0
chr1	33241257	33241527	8565	1.6e-45	-	33241257	33241527	0	1	270	0	-44.8	-43	2.94	uc001bvw.1	6312	8565	YARS	genebody;genebody;genebody	uc001bvw.1;uc001bvx.1;uc001bvy.1	8565;8565;8565	YARS;YARS;YARS	1
chr1	33402528	33402858	127544	7.9e-41	-	33402528	33402858	0	1	330	0	-40.1	-38.3	6.7	uc010ohp.2	27593	127544	RNF19B	genebody;genebody;genebody	uc001bwm.4;uc010oho.2;uc010ohp.2	127544;127544;127544	RNF19B;RNF19B;RNF19B	1
chr1	33473660	33473900	204	2e-20	-	33473660	33473900	0	1	240	0	-19.7	-18.3	6.89	uc001bwn.3	21102	NA	NULL	genebody;genebody;genebody;genebody;genebody	uc001bwn.3;uc001bwo.2;uc001bwq.2;uc009vud.2;uc010ohq.2	NA;204;204;204;204	NULL;AK2;AK2;AK2;AK2	1
chr1	33478774	33478955	204	2e-26	-	33478774	33478955	0	1	181	0	-25.7	-24.2	1.95	uc010ohr.2	23648	204	AK2	genebody;genebody;genebody;genebody;genebody;genebody;genebody	uc001bwn.3;uc001bwo.2;uc001bwq.2;uc009vud.2;uc010ohq.2;uc001bwp.2;uc010ohr.2	NA;204;204;204;204;204;204	NULL;AK2;AK2;AK2;AK2;AK2;AK2	0
chr1	33790360	33790541	1912	2.5e-29	-	33790360	33790541	0	1	181	0	-28.6	-27	3.42	uc031plq.1	3749	127550	A3GALT2	genebody;genebody;genebody;genebody;genebody	uc001bxe.1;uc001bxf.1;uc001bxg.1;uc001bxh.1;uc009vuh.1	1912;1912;1912;1912;1912	PHC2;PHC2;PHC2;PHC2;PHC2	1
chr1	35320898	35321497	113444	0	-	35320898	35321497	0	1	599	0	-342	#NAME?	9.42	uc021ole.1	381	NA	NULL	genebody;genebody;genebody;promoter	uc021olc.1;uc021old.1;uc001byb.3;uc021ole.1	113444;113444;113444;NA	SMIM12;SMIM12;SMIM12;NULL	1
chr1	35652681	35654970	6421	0	-	35652681	35654970	0	5	42,49,118,85,184,	0,122,892,1922,2105	-707	#NAME?	3.98	uc001bys.3	4918	6421	SFPQ	genebody	uc001bys.3	6421	SFPQ	0
chr1	35656512	35657007	6421	6.3e-33	-	35656512	35657007	0	2	84,66,	0.429	-32.2	-30.6	2.24	uc001bys.3	1984	6421	SFPQ	genebody	uc001bys.3	6421	SFPQ	0
chr1	36180194	36180465	127703	1e-54	-	36180194	36180465	0	1	271	0	-54	-52.2	7.34	uc021oli.1	1593	NA	NULL	genebody	uc001bzh.1	127703	C1orf216	1
chr1	36181481	36181572	127703	5.1e-10	-	36181481	36181572	0	1	91	0	-9.29	-8.04	2.94	uc021oli.1	396	NA	NULL	genebody;promoter	uc001bzh.1;uc021oli.1	127703;NA	C1orf216;NULL	0
chr1	36203618	36204156	63967	2.6e-08	-	36203618	36204156	0	2	80,101,	0.437	-7.59	-6.39	2.6	uc001bzh.1	19095	127703	C1orf216	genebody;genebody	uc001bzi.3;uc009vux.3	63967;63967	CLSPN;CLSPN	0
chr1	36602555	36602823	27095	2e-47	-	36602555	36602823	0	1	268	0	-46.7	-44.9	5.11	uc031plw.1	12426	27095	TRAPPC3	genebody;genebody;genebody;genebody;genebody;genebody;genebody	uc001bzx.4;uc031pls.1;uc031plt.1;uc031plu.1;uc031plv.1;uc031plw.1;uc031plx.1	27095;27095;27095;27095;27095;27095;27095	TRAPPC3;TRAPPC3;TRAPPC3;TRAPPC3;TRAPPC3;TRAPPC3;TRAPPC3	1
chr1	36787719	36787896	55194	4e-16	-	36787719	36787896	0	1	177	0	-15.4	-14	2.97	uc001cai.1	1042	55194	EVA1B	genebody;genebody;genebody	uc010oic.1;uc001cai.1;uc001caj.1	79729;55194;55194	SH3D21;EVA1B;EVA1B	1
chr1	36859235	36859675	84967	1e-106	-	36859235	36859675	0	1	440	0	-106	-103	4.42	uc021olj.1	275	NA	NULL	genebody;promoter	uc001cao.1;uc021olj.1	84967;NA	LSM10;NULL	0
chr1	36921361	36921798	64960	1e-53	-	36921361	36921798	0	2	165,11,	0.426	-53	-51.1	6.64	uc001caq.3	5491	127700	OSCP1	genebody	uc001cas.2	64960	MRPS15	0
chr1	36921914	36926344	64960	2.5e-19	-	36921914	36926344	0	3	65,59,52,	0,1609,4378	-18.6	-17.1	1.9	uc001cas.2	5911	64960	MRPS15	genebody	uc001cas.2	64960	MRPS15	0
chr1	38003367	38003608	79753	1.3e-24	-	38003367	38003608	0	1	241	0	-23.9	-22.3	8.91	uc010oid.3	16458	79753	SNIP1	genebody;genebody	uc001cbi.4;uc010oid.3	79753;79753	SNIP1;SNIP1	0
chr1	38032412	38034560	29889	1e-115	-	38032412	38034560	0	4	196,92,83,109,	0,861,1463,2039	-115	-113	5.73	uc010oie.3	10964	7802	DNALI1	genebody	uc001cbk.3	29889	GNL2	0
chr1	38268968	38269088	79693	5.4e-08	-	38268968	38269088	0	1	120	0	-7.27	-6.07	2.36	uc001ccd.2	4445	127687	C1orf122	genebody	uc001cca.1	79693	YRDC	1
chr1	38423815	38423935	10946	4e-09	-	38423815	38423935	0	1	120	0	-8.4	-7.18	1.74	uc001ccg.1	11144	3633	INPP5B	genebody;genebody	uc001cci.3;uc010oik.2	10946;10946	SF3A3;SF3A3	0
chr1	38435086	38435312	10946	3.2e-17	-	38435086	38435312	0	2	50,70,	0.156	-16.5	-15.1	1.86	uc010oik.2	20562	10946	SF3A3	genebody;genebody	uc001cci.3;uc010oik.2	10946;10946	SF3A3;SF3A3	0
chr1	40033465	40035315	8761	5e-98	-	40033465	40035315	0	3	53,138,49,	0,1008,1801	-97.3	-95.1	4.12	uc001cdo.1	1206	677834	SNORA55	genebody;genebody;genebody;promoter	uc001cdl.2;uc001cdm.2;uc010oiv.1;uc001cdo.1	8761;8761;8761;677834	PABPC4;PABPC4;PABPC4;SNORA55	0
chr1	40307363	40307574	54802	1e-34	-	40307363	40307574	0	1	211	0	-34	-32.4	3.99	uc010oja.1	12270	NA	NULL	genebody;genebody;genebody;genebody;genebody;genebody;genebody;genebody;genebody;genebody;genebody;genebody;genebody;genebody;genebody;genebody;genebody	uc001cec.4;uc001ced.4;uc001cee.4;uc001cef.4;uc001ceg.4;uc001ceh.4;uc001cei.4;uc009vvv.3;uc001cek.3;uc001cel.3;uc001cem.3;uc001cen.3;uc001ceo.3;uc001cep.3;uc001ceq.3;uc009vvx.3;uc021olz.1	54802;54802;54802;54802;54802;54802;54802;54802;54802;54802;54802;54802;54802;54802;54802;54802;54802	TRIT1;TRIT1;TRIT1;TRIT1;TRIT1;TRIT1;TRIT1;TRIT1;TRIT1;TRIT1;TRIT1;TRIT1;TRIT1;TRIT1;TRIT1;TRIT1;TRIT1	0
chr1	43392179	43392418	6513	3.2e-76	-	43392179	43392418	0	1	239	0	-75.5	-73.5	5.9	uc001cil.3	32422	440584	SLC2A1-AS1	genebody	uc001cik.2	6513	SLC2A1	1
chr1	43392477	43392776	6513	4e-95	-	43392477	43392776	0	1	299	0	-94.4	-92.2	4.96	uc001cil.3	32094	440584	SLC2A1-AS1	genebody	uc001cik.2	6513	SLC2A1	1
chr1	43424309	43424549	6513	1.6e-67	-	43424309	43424549	0	1	240	0	-66.8	-64.8	2.7	uc001cil.3	291	440584	SLC2A1-AS1	promoter;promoter	uc001cil.3;uc001cik.2	440584;6513	SLC2A1-AS1;SLC2A1	0
chr1	43630052	43630409	10969	1.3e-20	-	43630052	43630409	0	2	112,96,	0.261	-19.9	-18.4	2.39	uc010ojy.1	7186	NA	NULL	genebody;genebody;genebody	uc001cin.3;uc010ojx.2;uc001cio.3	10969;10969;10969	EBNA1BP2;EBNA1BP2;EBNA1BP2	0
chr1	43632577	43632877	10969	1e-06	-	43632577	43632877	0	2	13,47,	0.253	-5.99	-4.84	1.42	uc010ojy.1	4689	NA	NULL	genebody;genebody;genebody	uc001cin.3;uc010ojx.2;uc001cio.3	10969;10969;10969	EBNA1BP2;EBNA1BP2;EBNA1BP2	0
chr1	43829394	43829544	64834	4e-14	-	43829394	43829544	0	1	150	0	-13.4	-12	2.34	uc031pmf.1	3940	64834	ELOVL1	genebody;genebody;genebody;genebody;genebody	uc031pmf.1;uc001cjb.4;uc001cjc.4;uc010okh.3;uc031pmg.1	64834;64834;64834;64834;64834	ELOVL1;ELOVL1;ELOVL1;ELOVL1;ELOVL1	1
chr1	46751141	46751619	10489	1e-22	-	46751141	46751619	0	1	478	0	-22	-20.5	3.78	uc001cpo.1	17658	10489	LRRC41	genebody;genebody;genebody	uc001cpn.3;uc010omb.2;uc001cpo.1	10489;10489;10489	LRRC41;LRRC41;LRRC41	0
chr1	47685100	47685759	6886	1e-183	-	47685100	47685759	0	1	659	0	-183	-181	11.7	uc009vyq.2	4341	6886	TAL1	genebody;genebody;genebody	uc009vyq.2;uc001cqx.2;uc001cqy.2	6886;6886;6886	TAL1;TAL1;TAL1	0
chr1	47691293	47691383	6886	4.8e-08	-	47691293	47691383	0	1	90	0	-7.32	-6.13	1.96	uc021onf.1	317	NA	NULL	genebody;genebody;genebody;genebody;promoter;promoter	uc001cqx.2;uc001cqy.2;uc001cqz.1;uc001cra.1;uc009vyq.2;uc021onf.1	6886;6886;6886;6886;6886;NA	TAL1;TAL1;TAL1;TAL1;TAL1;NULL	0
chr1	47717119	47717389	6491	7.9e-20	-	47717119	47717389	0	1	270	0	-19.1	-17.7	4.92	uc001cqz.1	19360	6886	TAL1	genebody;genebody;genebody;genebody;genebody;genebody	uc001crb.1;uc010omn.1;uc010omo.1;uc001crc.1;uc001crd.1;uc001cre.1	6491;6491;6491;6491;6491;6491	STIL;STIL;STIL;STIL;STIL;STIL	0
chr1	47745920	47746100	6491	3.2e-22	-	47745920	47746100	0	1	180	0	-21.5	-20	6.8	uc001crf.1	3735	6491	STIL	genebody;genebody;genebody;genebody;genebody;genebody;genebody;genebody	uc001crb.1;uc010omn.1;uc010omo.1;uc001crc.1;uc001crd.1;uc001cre.1;uc001crf.1;uc001crg.1	6491;6491;6491;6491;6491;6491;6491;6491	STIL;STIL;STIL;STIL;STIL;STIL;STIL;STIL	0
chr1	47898552	47898762	84793	1.6e-11	-	47898552	47898762	0	1	210	0	-10.8	-9.54	7.41	uc001crl.3	1656	84793	FOXD2-AS1	genebody	uc001crl.3	84793	FOXD2-AS1	0
chr1	52343688	52344191	4898	1e-123	-	52343688	52344191	0	2	24,245,	0.258	-123	-121	4.45	uc001cte.3	225	4898	NRDC	promoter;promoter;promoter;promoter;promoter;promoter	uc001cte.3;uc001ctc.4;uc001ctd.4;uc001ctf.2;uc010ong.1;uc009vzc.1	4898;4898;4898;4898;4898;4898	NRDC;NRDC;NRDC;NRDC;NRDC;NRDC	0
chr1	52497926	52498377	51060	1e-90	-	52497926	52498377	0	1	451	0	-90	-87.8	13.7	uc001ctj.1	1321	112970	KTI12	genebody;genebody;genebody;genebody	uc001cti.4;uc031pmo.1;uc031pmp.1;uc001ctj.1	51060;51060;51060;112970	TXNDC12;TXNDC12;TXNDC12;KTI12	1
chr1	52498885	52499066	51060	6.3e-20	-	52498885	52499066	0	1	181	0	-19.2	-17.7	2.97	uc001ctj.1	497	112970	KTI12	genebody;genebody;genebody;promoter	uc001cti.4;uc031pmo.1;uc031pmp.1;uc001ctj.1	51060;51060;51060;112970	TXNDC12;TXNDC12;TXNDC12;KTI12	0
chr1	52497925	52498372	112970	5e-91	-	52497925	52498372	0	1	447	0	-90.3	-88.2	13.7	uc001ctj.1	1324	112970	KTI12	genebody;genebody;genebody;genebody	uc001cti.4;uc031pmo.1;uc031pmp.1;uc001ctj.1	51060;51060;51060;112970	TXNDC12;TXNDC12;TXNDC12;KTI12	1
chr1	52498876	52499056	112970	3.2e-19	-	52498876	52499056	0	1	180	0	-18.5	-17	2.9	uc001ctj.1	506	112970	KTI12	genebody;genebody;genebody;promoter	uc001cti.4;uc031pmo.1;uc031pmp.1;uc001ctj.1	51060;51060;51060;112970	TXNDC12;TXNDC12;TXNDC12;KTI12	0
chr1	52861771	52861982	4998	5e-31	-	52861771	52861982	0	1	211	0	-30.3	-28.7	3.87	uc010oni.2	8267	4998	ORC1	genebody;genebody;genebody	uc001ctt.3;uc001ctu.3;uc010oni.2	4998;4998;4998	ORC1;ORC1;ORC1	0
chr1	52940811	52941052	23318	4e-22	-	52940811	52941052	0	1	241	0	-21.4	-19.9	7.52	uc001cub.3	51114	23318	TUT4	genebody;genebody;genebody;genebody;genebody	uc001ctx.2;uc001cty.2;uc009vze.1;uc009vzf.1;uc001cub.3	23318;23318;23318;23318;23318	TUT4;TUT4;TUT4;TUT4;TUT4	0
chr1	52991461	52991642	23318	7.9e-12	-	52991461	52991642	0	1	181	0	-11.1	-9.85	4.82	uc001cub.3	494	23318	TUT4	genebody;genebody;genebody;genebody;genebody;genebody;promoter	uc001ctx.2;uc001cty.2;uc009vze.1;uc009vzf.1;uc001cuc.2;uc001cud.3;uc001cub.3	23318;23318;23318;23318;23318;23318;23318	TUT4;TUT4;TUT4;TUT4;TUT4;TUT4;TUT4	0
chr1	53153203	53153829	65260	1e-162	-	53153203	53153829	0	1	626	0	-162	-160	10.7	uc001cui.2	10522	65260	COA7	genebody	uc001cui.2	65260	COA7	0
chr1	53680181	53680387	54987	5e-25	-	53680181	53680387	0	1	206	0	-24.3	-22.8	4.34	uc001cvd.3	6005	54987	C1orf123	genebody	uc001cvd.3	54987	C1orf123	1
chr1	53694609	53704050	4116	1.3e-28	-	53694609	53704050	0	4	17,111,59,18,	0,4604,6639,9423	-27.9	-26.3	2.16	uc001cvg.3	4953	100507564	LOC100507564	genebody;genebody	uc001cvf.2;uc010ont.2	4116;4116	MAGOH;MAGOH	0
chr1	54233470	54233651	55706	4e-24	-	54233470	54233651	0	1	181	0	-23.4	-21.9	6.31	uc001cvr.1	33681	148979	GLIS1	genebody;genebody;genebody;genebody;genebody	uc001cvs.3;uc001cvt.3;uc009vzk.3;uc010onu.2;uc010onv.2	55706;55706;55706;55706;55706	NDC1;NDC1;NDC1;NDC1;NDC1	1
chr1	54692237	54692328	23648	7.9e-15	-	54692237	54692328	0	1	91	0	-14.1	-12.8	3.52	uc009vzp.3	26440	51253	MRPL37	genebody;genebody;genebody	uc001cxe.4;uc001cxf.4;uc001cxg.4	23648;23648;23648	SSBP3;SSBP3;SSBP3	1
chr1	54871739	54872038	23648	1.6e-31	-	54871739	54872038	0	1	299	0	-30.8	-29.2	2.42	uc001cxg.4	180	23648	SSBP3	promoter;promoter;promoter	uc001cxe.4;uc001cxf.4;uc001cxg.4	23648;23648;23648	SSBP3;SSBP3;SSBP3	0
chr1	55224329	55224539	25973	3.2e-17	-	55224329	55224539	0	1	210	0	-16.5	-15.1	7.16	uc021ont.1	400	NA	NULL	genebody;promoter	uc001cxy.3;uc021ont.1	25973;NA	PARS2;NULL	0
chr1	55316849	55316969	1718	6.3e-11	-	55316849	55316969	0	1	120	0	-10.2	-8.97	2.72	uc010ooi.1	14444	1718	DHCR24	genebody;genebody;genebody;genebody	uc010ooi.1;uc010ooj.1;uc010ook.1;uc001cyc.1	1718;1718;1718;1718	DHCR24;DHCR24;DHCR24;DHCR24	1
chr1	55317565	55318013	1718	1.6e-76	-	55317565	55318013	0	1	448	0	-75.8	-73.7	5.57	uc010ooi.1	13564	1718	DHCR24	genebody;genebody;genebody;genebody	uc010ooi.1;uc010ooj.1;uc010ook.1;uc001cyc.1	1718;1718;1718;1718	DHCR24;DHCR24;DHCR24;DHCR24	1
chr1	55534335	55534605	23358	3.2e-15	-	55534335	55534605	0	1	270	0	-14.5	-13.2	9.11	uc010oom.2	28573	255738	PCSK9	genebody;genebody	uc001cyg.4;uc021onw.1	23358;23358	USP24;USP24	1
chr1	59147682	59147773	114803	4.7e-09	-	59147682	59147773	0	1	91	0	-8.33	-7.1	11.5	uc001czc.3	8362	114803	MYSM1	genebody;genebody	uc001czc.3;uc009wab.2	114803;114803	MYSM1;MYSM1	0
chr1	59247390	59247959	3725	1e-249	-	59247390	59247959	0	1	569	0	-263	-260	15.1	uc001cze.3	2111	3725	JUN	genebody	uc001cze.3	3725	JUN	1
chr1	59248707	59249097	3725	2e-16	-	59248707	59249097	0	1	390	0	-15.7	-14.3	2.51	uc001cze.3	883	3725	JUN	promoter;promoter;promoter	uc001czf.2;uc010oop.1;uc001cze.3	100131060;100131060;3725	LINC01135;LINC01135;JUN	0
chr1	59249215	59249336	3725	1.6e-12	-	59249215	59249336	0	1	121	0	-11.8	-10.5	2.32	uc001cze.3	510	3725	JUN	promoter;promoter;promoter	uc001czf.2;uc010oop.1;uc001cze.3	100131060;100131060;3725	LINC01135;LINC01135;JUN	0
chr1	67878669	67878850	26135	6.3e-39	-	67878669	67878850	0	1	181	0	-38.2	-36.5	4.21	uc001ddy.3	17364	26135	SERBP1	genebody;genebody;genebody;genebody	uc001ddv.3;uc001ddw.3;uc001ddx.3;uc001ddy.3	26135;26135;26135;26135	SERBP1;SERBP1;SERBP1;SERBP1	1
chr1	67880960	67890597	26135	0	-	67880960	67890597	0	4	62,178,123,27,	0,4731,8922,9610	-431	#NAME?	4.47	uc001ddy.3	10345	26135	SERBP1	genebody;genebody;genebody;genebody	uc001ddv.3;uc001ddw.3;uc001ddx.3;uc001ddy.3	26135;26135;26135;26135	SERBP1;SERBP1;SERBP1;SERBP1	0
chr1	75198882	75199002	1429	2.3e-07	-	75198882	75199002	0	1	120	0	-6.63	-5.46	2.53	uc010oqy.2	78	127253	TYW3	promoter;promoter;promoter;promoter;promoter;promoter;promoter;promoter	uc001dgn.3;uc010oqw.2;uc010oqx.2;uc010oqy.2;uc001dgj.3;uc001dgk.3;uc001dgl.3;uc001dgm.3	127253;127253;127253;127253;1429;1429;1429;1429	TYW3;TYW3;TYW3;TYW3;CRYZ;CRYZ;CRYZ;CRYZ	0
chr1	78429831	78430422	8880	1e-34	-	78429831	78430422	0	3	16,103,92,	0,107,499	-34	-32.3	2.47	uc010orm.2	14651	8880	FUBP1	genebody;genebody;genebody	uc001dih.4;uc001dii.3;uc010orm.2	8880;8880;8880	FUBP1;FUBP1;FUBP1	0
chr1	94341269	94342113	30836	7.9e-69	-	94341269	94342113	0	2	70,290,	0.554	-68.1	-66.1	5.51	uc009wdo.2	3071	30836	DNTTIP2	genebody;genebody	uc001dqf.3;uc010otm.2	30836;30836	DNTTIP2;DNTTIP2	0
chr1	94342172	94342591	30836	7.9e-21	-	94342172	94342591	0	1	419	0	-20.1	-18.6	4.14	uc009wdo.2	2381	30836	DNTTIP2	genebody;genebody;genebody	uc001dqf.3;uc010otm.2;uc009wdo.2	30836;30836;30836	DNTTIP2;DNTTIP2;DNTTIP2	0
chr1	94342710	94342950	30836	1e-25	-	94342710	94342950	0	1	240	0	-25	-23.4	4.53	uc009wdo.2	1932	30836	DNTTIP2	genebody;genebody;genebody	uc001dqf.3;uc010otm.2;uc009wdo.2	30836;30836;30836	DNTTIP2;DNTTIP2;DNTTIP2	0
chr1	101339598	101339748	2135	1e-12	-	101339598	101339748	0	1	150	0	-12	-10.7	5.25	uc031pnh.1	21062	2135	EXTL2	genebody;genebody;genebody;genebody;genebody;genebody	uc001dtk.2;uc001dtl.2;uc001dtm.2;uc010ouk.2;uc031png.1;uc031pnh.1	2135;2135;2135;2135;2135;2135	EXTL2;EXTL2;EXTL2;EXTL2;EXTL2;EXTL2	1
chr1	109479743	109479893	23155	1.9e-08	-	109479743	109479893	0	1	150	0	-7.72	-6.51	2.12	uc021ora.1	13252	23155	CLCC1	genebody;genebody;genebody;genebody;genebody;genebody	uc010ovb.3;uc009wes.2;uc009wet.2;uc001dwf.2;uc001dwg.2;uc021ora.1	254268;23155;23155;23155;23155;23155	AKNAD1;CLCC1;CLCC1;CLCC1;CLCC1;CLCC1	0
chr1	109822474	109822714	84722	1e-53	-	109822474	109822714	0	1	240	0	-53	-51.2	8.28	uc001dxb.3	2447	84722	PSRC1	genebody;genebody;genebody;genebody;genebody	uc001dxb.3;uc001dxc.3;uc001dxd.3;uc001dxf.3;uc001dxj.3	84722;84722;84722;84722;84722	PSRC1;PSRC1;PSRC1;PSRC1;PSRC1	1
chr1	109944587	109944648	5686	1.3e-07	-	109944587	109944648	0	1	61	0	-6.87	-5.69	2.07	uc001dxm.2	4052	6272	SORT1	genebody;genebody;genebody;genebody	uc001dxn.3;uc010ovj.2;uc021ord.1;uc021ore.1	5686;5686;5686;5686	PSMA5;PSMA5;PSMA5;PSMA5	1
chr1	111494270	111494450	55791	5.5e-09	-	111494270	111494450	0	1	180	0	-8.26	-7.03	3.91	uc001dzz.3	1223	55791	LRIF1	genebody;genebody;genebody	uc001dzz.3;uc001eaa.3;uc001eab.3	55791;55791;55791	LRIF1;LRIF1;LRIF1	0
chr1	113456326	113456777	6566	1e-252	-	113456326	113456777	0	1	451	0	-266	-264	7.89	uc001eda.1	9421	246182	AKR7A2P1	genebody;genebody	uc001ecx.3;uc001ecy.3	6566;6566	SLC16A1;SLC16A1	0
chr1	113459965	113460356	6566	5e-30	-	113459965	113460356	0	1	391	0	-29.3	-27.7	3.89	uc001eda.1	5812	246182	AKR7A2P1	genebody;genebody;genebody	uc001ecx.3;uc001ecy.3;uc001ecz.3	6566;6566;6566	SLC16A1;SLC16A1;SLC16A1	0
chr1	114340378	114340498	54665	4e-13	-	114340378	114340498	0	1	120	0	-12.4	-11.1	6.24	uc001edr.3	14632	54665	RSBN1	genebody;genebody	uc001edq.3;uc001edr.3	54665;54665	RSBN1;RSBN1	0
chr1	114940220	114940341	51592	6.3e-12	-	114940220	114940341	0	1	121	0	-11.2	-9.9	5.15	uc001eey.1	9442	51592	TRIM33	genebody;genebody;genebody;genebody	uc010owr.2;uc010ows.2;uc001eew.3;uc001eex.3	51592;51592;51592;51592	TRIM33;TRIM33;TRIM33;TRIM33	0
chr1	119575514	119575694	10352	1e-19	-	119575514	119575694	0	1	180	0	-19	-17.5	6.04	uc001ehl.1	43423	6913	TBX15	genebody;genebody;genebody;genebody;genebody	uc010oxf.2;uc001ehm.3;uc001ehn.3;uc010oxg.2;uc010oxh.2	10352;10352;10352;10352;10352	WARS2;WARS2;WARS2;WARS2;WARS2	1
chr1	120168507	120168628	90874	6.3e-15	-	120168507	120168628	0	1	121	0	-14.2	-12.9	4.88	uc001ehy.1	21823	90874	ZNF697	genebody	uc001ehy.1	90874	ZNF697	0
chr1	142713397	142713605	100874392	5e-16	-	142713397	142713605	0	1	208	0	-15.3	-13.9	7.96	uc031pnv.1	104	100874392	ANKRD20A12P	genebody;promoter	uc001eiw.1;uc031pnv.1	NA;100874392	NULL;ANKRD20A12P	0
chr1	143912693	143913083	728833	1e-75	-	143912693	143913083	0	1	390	0	-75	-73	7.75	uc010evy.1	255	728833	FAM72D	promoter;promoter	uc002qvn.1;uc010evy.1	728833;728833	FAM72D;FAM72D	0
chr1	144882686	144882867	9659	7.9e-11	-	144882686	144882867	0	1	181	0	-10.1	-8.78	3.68	uc001elv.4	11349	9659	PDE4DIP	genebody;genebody;genebody;genebody;genebody;genebody;genebody;genebody;genebody;genebody;genebody;genebody;genebody	uc021ott.2;uc021ots.1;uc010oye.3;uc031pnx.1;uc001elk.2;uc001ell.2;uc001elm.4;uc001eln.4;uc001elo.3;uc001elv.4;uc001elw.4;uc021ouh.1;uc001elx.4	100288142;100288142;400818;400818;653513;653513;653513;653513;9659;9659;9659;9659;9659	NBPF20;NBPF20;NBPF9;NBPF9;LOC653513;LOC653513;LOC653513;LOC653513;PDE4DIP;PDE4DIP;PDE4DIP;PDE4DIP;PDE4DIP	0
chr1	145456593	145457558	84265	1e-109	-	145456593	145457558	0	4	130,114,74,11,	0,397,642,954	-109	-107	10.4	uc001enp.1	13312	84265	POLR3GL	genebody;genebody;genebody	uc021ott.2;uc031poc.1;uc001enp.1	100288142;100132406;84265	NBPF20;NBPF10;POLR3GL	0
chr1	145764624	145764804	653519	7.9e-08	-	145764624	145764804	0	1	180	0	-7.1	-5.91	3.95	uc001eop.2	24081	653519	GPR89A	genebody;genebody;genebody;genebody;genebody;genebody;genebody;genebody;genebody	uc021ott.2;uc031poc.1;uc001eop.2;uc001eoq.2;uc010ozb.1;uc001eos.2;uc001eot.2;uc010ozc.1;uc010ozd.1	100288142;100132406;653519;653519;653519;653519;653519;653519;653519	NBPF20;NBPF10;GPR89A;GPR89A;GPR89A;GPR89A;GPR89A;GPR89A;GPR89A	1
chr1	149857253	149857462	8349	4e-21	-	149857253	149857462	0	1	209	0	-20.4	-19	3.72	uc001etc.3	875	8349	HIST2H2BE	promoter;promoter	uc001etd.3;uc001etc.3	8338;8349	HIST2H2AC;HIST2H2BE	1
chr1	149916598	149916838	56957	1.3e-30	-	149916598	149916838	0	1	240	0	-29.9	-28.3	5.19	uc001etl.4	7925	10903	MTMR11	genebody	uc001etn.3	56957	OTUD7B	0
chr1	150549381	150551528	4170	1e-126	-	150549381	150551528	0	3	586,248,210,	0,1338,1937	-126	-124	7.39	uc010pch.2	1632	4170	MCL1	genebody;genebody;genebody;genebody	uc010pch.2;uc001euz.3;uc001eva.3;uc021oyf.1	4170;4170;4170;4170	MCL1;MCL1;MCL1;MCL1	0
chr1	150551855	150552065	4170	7.9e-50	-	150551855	150552065	0	1	210	0	-49.1	-47.2	2.96	uc010pch.2	126	4170	MCL1	promoter;promoter;promoter;promoter	uc010pch.2;uc001euz.3;uc001eva.3;uc021oyf.1	4170;4170;4170;4170	MCL1;MCL1;MCL1;MCL1	0
chr1	150594598	150594748	2029	1e-23	-	150594598	150594748	0	1	150	0	-23	-21.5	3.11	uc001evf.3	6936	2029	ENSA	genebody;genebody;genebody;genebody	uc001evb.3;uc001evc.3;uc001evd.3;uc001eve.3	2029;2029;2029;2029	ENSA;ENSA;ENSA;ENSA	1
chr1	150620793	150620974	55204	7.9e-18	-	150620793	150620974	0	1	181	0	-17.1	-15.7	12	uc001evd.3	18783	2029	ENSA	genebody;genebody	uc001evj.2;uc010pci.1	55204;55204	GOLPH3L;GOLPH3L	0
chr1	150938516	150938756	29956	3.2e-73	-	150938516	150938756	0	1	240	0	-72.5	-70.5	3.86	uc009wmh.3	8843	29956	CERS2	genebody;genebody;genebody	uc001evy.3;uc001evz.3;uc009wmh.3	29956;29956;29956	CERS2;CERS2;CERS2	0
chr1	151025438	151025767	56882	1e-128	-	151025438	151025767	0	1	329	0	-128	-126	8.08	uc001ewn.3	5341	54964	C1orf56	genebody;genebody	uc001ewo.3;uc001ewp.3	56882;56882	CDC42SE1;CDC42SE1	1
chr1	151149193	151149254	6944	2e-06	-	151149193	151149254	0	1	61	0	-5.7	-4.56	2.15	uc001exc.4	674	29765	TMOD4	genebody;genebody;genebody;promoter;promoter;promoter	uc001exe.2;uc031pot.1;uc031pou.1;uc001exd.3;uc001exc.4;uc010pct.2	6944;6944;6944;29765;29765;29765	VPS72;VPS72;VPS72;TMOD4;TMOD4;TMOD4	1
chr1	151288343	151288821	5298	4e-15	-	151288343	151288821	0	1	478	0	-14.4	-13	4.41	uc031ppb.1	9847	NA	NULL	genebody;genebody;genebody;genebody;genebody	uc001exr.3;uc001exs.3;uc001ext.3;uc001exu.3;uc010pcw.2	5298;5298;5298;5298;5298	PI4KB;PI4KB;PI4KB;PI4KB;PI4KB	0
chr1	151315118	151315268	5993	4.2e-07	-	151315118	151315268	0	1	150	0	-6.38	-5.22	2.56	uc010pcx.1	4576	5993	RFX5	genebody;genebody;genebody	uc001exv.1;uc001exw.1;uc010pcx.1	5993;5993;5993	RFX5;RFX5;RFX5	0
chr1	153591304	153591423	6284	2.5e-08	-	153591304	153591423	0	1	119	0	-7.61	-6.4	2.02	uc001fce.3	2553	57402	S100A14	genebody;genebody;genebody;genebody;genebody;genebody	uc001fcf.4;uc001fcg.3;uc009woh.3;uc001fch.3;uc001fci.3;uc001fcj.3	6284;6284;6284;6284;6284;6284	S100A13;S100A13;S100A13;S100A13;S100A13;S100A13	1
chr1	153634738	153635007	3608	3.2e-58	-	153634738	153635007	0	1	269	0	-57.5	-55.6	2.49	uc031ppg.1	3740	23557	SNAPIN	genebody;genebody	uc001fcr.4;uc010pdy.3	3608;3608	ILF2;ILF2	1
chr1	153800528	153800648	57459	5e-13	-	153800528	153800648	0	1	120	0	-12.3	-10.9	4.18	uc009won.3	52818	11000	SLC27A3	genebody	uc001fdb.4	57459	GATAD2B	0
chr1	153932202	153932472	27173	1.3e-30	-	153932202	153932472	0	1	270	0	-29.9	-28.3	2.78	uc021pab.1	1203	200186	CRTC2	genebody;genebody;genebody;genebody;genebody;genebody;genebody;promoter	uc001fdi.4;uc001fdj.4;uc031pph.1;uc001fdk.4;uc010pee.3;uc001fdl.4;uc031ppi.1;uc021pab.1	27173;27173;27173;27173;27173;27173;27173;200186	SLC39A1;SLC39A1;SLC39A1;SLC39A1;SLC39A1;SLC39A1;SLC39A1;CRTC2	1
chr1	153954241	153954569	5872	1e-219	-	153954241	153954569	0	1	328	0	-219	-216	6.62	uc031ppk.1	3437	5872	RAB13	genebody;genebody;genebody;genebody	uc031ppk.1;uc001fdt.2;uc031ppl.1;uc001fdu.2	5872;5872;5872;5872	RAB13;RAB13;RAB13;RAB13	1
chr1	154129515	154129726	7170	4e-30	-	154129515	154129726	0	1	211	0	-29.4	-27.8	2.24	uc001fdw.3	2026	91181	NUP210L	genebody;genebody;genebody;genebody;genebody;genebody;genebody;genebody;genebody;genebody;genebody	uc001fdx.1;uc031ppm.1;uc010pei.1;uc001fdy.1;uc001fdz.1;uc001fea.1;uc001feb.1;uc001fed.2;uc010pej.2;uc031ppn.1;uc031ppo.1	7170;7170;7170;7170;7170;7170;7170;7170;7170;7170;7170	TPM3;TPM3;TPM3;TPM3;TPM3;TPM3;TPM3;TPM3;TPM3;TPM3;TPM3	1
chr1	154130054	154130264	7170	2.5e-57	-	154130054	154130264	0	1	210	0	-56.6	-54.7	3	uc001fdw.3	2565	91181	NUP210L	genebody;genebody;genebody;genebody;genebody;genebody;genebody;genebody;genebody;genebody;genebody	uc001fdx.1;uc031ppm.1;uc010pei.1;uc001fdy.1;uc001fdz.1;uc001fea.1;uc001feb.1;uc001fed.2;uc010pej.2;uc031ppn.1;uc031ppo.1	7170;7170;7170;7170;7170;7170;7170;7170;7170;7170;7170	TPM3;TPM3;TPM3;TPM3;TPM3;TPM3;TPM3;TPM3;TPM3;TPM3;TPM3	1
chr1	154141814	154144640	7170	0	-	154141814	154144640	0	5	45,70,63,76,136,	0,1061,1310,2074,2690	-401	#NAME?	11	uc001fdx.1	1926	7170	TPM3	genebody;genebody;genebody;genebody;genebody;genebody;genebody;genebody;genebody;genebody;genebody;genebody	uc001fdx.1;uc031ppm.1;uc010pei.1;uc001fdy.1;uc001fdz.1;uc001fea.1;uc001feb.1;uc001fed.2;uc010pej.2;uc031ppn.1;uc031ppo.1;uc001fec.2	7170;7170;7170;7170;7170;7170;7170;7170;7170;7170;7170;7170	TPM3;TPM3;TPM3;TPM3;TPM3;TPM3;TPM3;TPM3;TPM3;TPM3;TPM3;TPM3	0
chr1	154179781	154180052	25912	2e-69	-	154179781	154180052	0	1	271	0	-68.7	-66.7	4.34	uc001fee.2	1073	388701	C1orf189	genebody;genebody;genebody;genebody;promoter	uc001feg.2;uc001feh.2;uc001fei.2;uc009wos.1;uc001fee.2	25912;25912;25912;25912;388701	C1orf43;C1orf43;C1orf43;C1orf43;C1orf189	1
chr1	154522542	154522841	55585	2e-74	-	154522542	154522841	0	1	299	0	-73.7	-71.7	10.6	uc001fff.1	8429	55585	UBE2Q1	genebody	uc001fff.1	55585	UBE2Q1	1
chr1	154557167	154557437	103	5e-77	-	154557167	154557437	0	1	270	0	-76.3	-74.3	8.84	uc001ffg.3	17043	1141	CHRNB2	genebody;genebody;genebody;genebody;genebody	uc021pag.1;uc001ffh.3;uc001ffi.3;uc001ffj.3;uc001ffk.3	103;103;103;103;103	ADAR;ADAR;ADAR;ADAR;ADAR	0
chr1	154573656	154574196	103	1.6e-87	-	154573656	154574196	0	1	540	0	-86.8	-84.7	10.2	uc001ffm.1	4568	103	ADAR	genebody;genebody;genebody;genebody;genebody;genebody	uc021pag.1;uc001ffh.3;uc001ffi.3;uc001ffj.3;uc001ffk.3;uc001ffl.1	103;103;103;103;103;103	ADAR;ADAR;ADAR;ADAR;ADAR;ADAR	0
chr1	154574434	154574764	103	4e-18	-	154574434	154574764	0	1	330	0	-17.4	-16	3.36	uc001ffm.1	3895	103	ADAR	genebody;genebody;genebody;genebody;genebody;genebody	uc021pag.1;uc001ffh.3;uc001ffi.3;uc001ffj.3;uc001ffk.3;uc001ffl.1	103;103;103;103;103;103	ADAR;ADAR;ADAR;ADAR;ADAR;ADAR	0
chr1	154918392	154918753	57326	1e-25	-	154918392	154918753	0	1	361	0	-25	-23.4	6.18	uc001ffq.3	9086	10654	PMVK	genebody;genebody;genebody	uc001ffr.3;uc001ffs.3;uc010pep.2	57326;57326;57326	PBXIP1;PBXIP1;PBXIP1	0
chr1	154930971	154931181	90780	1.3e-35	-	154930971	154931181	0	1	210	0	-34.9	-33.2	10	uc001ffr.3	2507	57326	PBXIP1	genebody	uc001fft.3	90780	PYGO2	1
chr1	155204625	155204775	2629	4.6e-09	-	155204625	155204775	0	1	150	0	-8.34	-7.12	6.36	uc021pav.1	985	NA	NULL	genebody;genebody;genebody;genebody;genebody;genebody;genebody;promoter	uc021pau.2;uc001fjh.3;uc010pfw.2;uc010pfx.2;uc001fjk.3;uc001fjl.3;uc010pfy.2;uc021pav.1	2630;2629;2629;2629;2629;2629;2629;NA	GBAP1;GBA;GBA;GBA;GBA;GBA;GBA;NULL	1
chr1	155239279	155239340	1196	1.4e-07	-	155239279	155239340	0	1	61	0	-6.84	-5.66	2.04	uc001fjy.3	3972	1196	CLK2	genebody;genebody;genebody;genebody	uc001fjw.3;uc001fjx.3;uc001fjy.3;uc009wqm.3	1196;1196;1196;1196	CLK2;CLK2;CLK2;CLK2	0
chr1	155271164	155271225	5313	0.00025	-	155271164	155271225	0	1	61	0	-3.6	-2.56	8.03	uc001fkb.4	31	5313	PKLR	promoter;promoter;promoter	uc001fka.4;uc001fkb.4;uc010pga.1	5313;5313;5313	PKLR;PKLR;PKLR	0
chr1	155290250	155290488	284618	5e-20	-	155290250	155290488	0	1	238	0	-19.3	-17.8	2.93	uc001fkj.2	271	23623	RUSC1	genebody;genebody;genebody;genebody;genebody;genebody;promoter;promoter;promoter	uc001fkc.2;uc001fkd.2;uc021paw.1;uc021pax.1;uc001fke.2;uc001fki.3;uc001fkj.2;uc001fkk.2;uc001fkh.1	2224;2224;2224;2224;2224;284618;23623;23623;NA	FDPS;FDPS;FDPS;FDPS;FDPS;RUSC1-AS1;RUSC1;RUSC1;NULL	1
chr1	155451417	155451928	55870	5e-33	-	155451417	155451928	0	1	511	0	-32.3	-30.7	11.4	uc010pgc.1	48197	NA	NULL	genebody;genebody;genebody	uc001fkt.3;uc009wqq.3;uc009wqr.1	55870;55870;55870	ASH1L;ASH1L;ASH1L	0
chr1	155629502	155629743	55249	4e-28	-	155629502	155629743	0	1	241	0	-27.4	-25.8	5.95	uc001flf.3	11285	NA	NULL	genebody;genebody;genebody;genebody;genebody;genebody;genebody;genebody;genebody;genebody;genebody;genebody;genebody;genebody;genebody;genebody;genebody;genebody	uc010pgg.2;uc010pgh.2;uc001flh.3;uc009wqt.3;uc010pgi.2;uc001fli.3;uc001flj.3;uc001flk.3;uc001fll.3;uc001flm.3;uc009wqu.3;uc009wqv.3;uc009wqw.3;uc001fln.3;uc001flo.3;uc001flp.3;uc010pgj.2;uc021paz.1	55249;55249;55249;55249;55249;55249;55249;55249;55249;55249;55249;55249;55249;55249;55249;55249;55249;55249	YY1AP1;YY1AP1;YY1AP1;YY1AP1;YY1AP1;YY1AP1;YY1AP1;YY1AP1;YY1AP1;YY1AP1;YY1AP1;YY1AP1;YY1AP1;YY1AP1;YY1AP1;YY1AP1;YY1AP1;YY1AP1	1
chr1	155630581	155630642	55249	1.5e-09	-	155630581	155630642	0	1	61	0	-8.83	-7.59	2.95	uc001flf.3	12274	NA	NULL	genebody;genebody;genebody;genebody;genebody;genebody;genebody;genebody;genebody;genebody;genebody;genebody;genebody;genebody;genebody;genebody;genebody;genebody	uc010pgg.2;uc010pgh.2;uc001flh.3;uc009wqt.3;uc010pgi.2;uc001fli.3;uc001flj.3;uc001flk.3;uc001fll.3;uc001flm.3;uc009wqu.3;uc009wqv.3;uc009wqw.3;uc001fln.3;uc001flo.3;uc001flp.3;uc010pgj.2;uc021paz.1	55249;55249;55249;55249;55249;55249;55249;55249;55249;55249;55249;55249;55249;55249;55249;55249;55249;55249	YY1AP1;YY1AP1;YY1AP1;YY1AP1;YY1AP1;YY1AP1;YY1AP1;YY1AP1;YY1AP1;YY1AP1;YY1AP1;YY1AP1;YY1AP1;YY1AP1;YY1AP1;YY1AP1;YY1AP1;YY1AP1	1
chr1	155735129	155735280	54856	7.9e-13	-	155735129	155735280	0	1	151	0	-12.1	-10.8	3.5	uc009wrg.1	1296	54856	GON4L	genebody;genebody;genebody;genebody;genebody;genebody;genebody;genebody;genebody;genebody	uc021paz.1;uc009wrg.1;uc001fly.1;uc001flz.2;uc009wrh.1;uc001fma.1;uc001fmb.4;uc001fmc.3;uc001fmd.4;uc009wri.3	55249;54856;54856;54856;54856;54856;54856;54856;54856;54856	YY1AP1;GON4L;GON4L;GON4L;GON4L;GON4L;GON4L;GON4L;GON4L;GON4L	0
chr1	155870067	155870335	6016	4e-25	-	155870067	155870335	0	1	268	0	-24.4	-22.9	6.7	uc031pqc.1	10505	6016	RIT1	genebody;genebody;genebody	uc031pqc.1;uc001fmh.2;uc010pgr.2	6016;6016;6016	RIT1;RIT1;RIT1	0
chr1	155899093	155899154	22889	1.7e-07	-	155899093	155899154	0	1	61	0	-6.76	-5.59	2.07	uc001fmn.1	3244	677771	SCARNA4	genebody;genebody;genebody;genebody;genebody;genebody	uc001fmi.1;uc001fmj.1;uc009wrl.1;uc001fml.1;uc001fmm.3;uc001fmo.3	22889;22889;22889;22889;22889;22889	KHDC4;KHDC4;KHDC4;KHDC4;KHDC4;KHDC4	0
chr1	155978838	155979048	6746	2.5e-25	-	155978838	155979048	0	1	210	0	-24.6	-23	3.29	uc001fmv.3	3888	6746	SSR2	genebody;genebody	uc001fmv.3;uc001fmx.3	6746;6746	SSR2;SSR2	1
chr1	155979197	155979377	6746	5e-15	-	155979197	155979377	0	1	180	0	-14.3	-12.9	2.09	uc001fmv.3	3544	6746	SSR2	genebody;genebody	uc001fmv.3;uc001fmx.3	6746;6746	SSR2;SSR2	1
chr1	156005870	156006141	56893	6.3e-62	-	156005870	156006141	0	1	271	0	-61.2	-59.3	4.93	uc001fmx.3	15245	6746	SSR2	genebody;genebody	uc001fna.3;uc010pgx.2	56893;56893	UBQLN4;UBQLN4	1
chr1	156220781	156221248	23381	8.5e-06	-	156220781	156221248	0	2	6,55,	0.412	-5.07	-3.96	1.68	uc001fnu.2	3104	79957	PAQR6	genebody	uc001foc.4	23381	SMG5	0
chr1	156235755	156236054	23381	5e-54	-	156235755	156236054	0	1	299	0	-53.3	-51.4	4.25	uc001foc.4	16716	23381	SMG5	genebody	uc001foc.4	23381	SMG5	0
chr1	156508660	156508781	128239	1.5e-06	-	156508660	156508781	0	1	121	0	-5.81	-4.67	2.73	uc009wsb.1	33676	128239	IQGAP3	genebody	uc001fpf.3	128239	IQGAP3	0
chr1	156564458	156564579	54865	9.1e-10	-	156564458	156564579	0	1	121	0	-9.04	-7.79	2.9	uc010php.1	2958	128240	NAXE	genebody;genebody;genebody	uc010php.1;uc001fpl.3;uc001fpm.3	128240;54865;54865	NAXE;GPATCH4;GPATCH4	1
chr1	156564667	156565506	54865	0	-	156564667	156565506	0	1	839	0	-345	#NAME?	7.82	uc010php.1	3526	128240	NAXE	genebody;genebody;genebody	uc010php.1;uc001fpl.3;uc001fpm.3	128240;54865;54865	NAXE;GPATCH4;GPATCH4	0
chr1	156640975	156641125	10763	3.2e-14	-	156640975	156641125	0	1	150	0	-13.5	-12.2	3.95	uc021pbh.1	301	NA	NULL	genebody;promoter	uc001fpq.3;uc021pbh.1	10763;NA	NES;NULL	0
chr1	156692978	156693962	81875	1e-137	-	156692978	156693962	0	2	276,23,	0.961	-137	-135	9.37	uc001fps.1	4235	81875	ISG20L2	genebody;genebody	uc001fps.1;uc001fpt.1	81875;81875	ISG20L2;ISG20L2	0
chr1	156696697	156697294	81875	1e-127	-	156696697	156697294	0	1	597	0	-127	-125	12.1	uc001fps.1	710	81875	ISG20L2	genebody;promoter;promoter;promoter	uc001fpt.1;uc001fpu.3;uc001fpv.3;uc001fps.1	81875;51093;51093;81875	ISG20L2;RRNAD1;RRNAD1;ISG20L2	0
chr1	156713463	156714833	3068	0	-	156713463	156714833	0	3	207,207,34,	0,491,1336	-402	#NAME?	2.67	uc001fpw.1	3223	79590	MRPL24	genebody;genebody;genebody;genebody;genebody;genebody	uc009wsd.3;uc001fpy.4;uc001fpz.4;uc009wse.3;uc010phr.2;uc009wsf.3	3068;3068;3068;3068;3068;3068	HDGF;HDGF;HDGF;HDGF;HDGF;HDGF	0
chr1	157094637	157094877	2117	5e-17	-	157094637	157094877	0	1	240	0	-16.3	-14.9	6.14	uc001fqs.3	3397	360155	CYCSP52	genebody	uc001fqr.2	2117	ETV3	0
chr1	160187123	160187334	50717	1.3e-28	-	160187123	160187334	0	1	211	0	-27.9	-26.3	4.17	uc001fvj.1	8567	NA	NULL	genebody;genebody;genebody;genebody;genebody	uc001fvo.2;uc001fvn.2;uc009wth.2;uc010pjb.1;uc010pjc.1	50717;50717;50717;50717;50717	DCAF8;DCAF8;DCAF8;DCAF8;DCAF8	1
chr1	160209721	160210082	50717	1e-106	-	160209721	160210082	0	1	361	0	-106	-104	7.92	uc001fvq.4	22376	50717	DCAF8	genebody;genebody;genebody;genebody;genebody;genebody;genebody	uc001fvo.2;uc001fvn.2;uc009wth.2;uc010pjb.1;uc010pjc.1;uc001fvq.4;uc001fvp.4	50717;50717;50717;50717;50717;50717;50717	DCAF8;DCAF8;DCAF8;DCAF8;DCAF8;DCAF8;DCAF8	0
chr1	161009484	161009781	7391	1.6e-17	-	161009484	161009781	0	1	297	0	-16.8	-15.4	3.01	uc001fxf.4	856	50848	F11R	genebody;genebody;genebody;promoter;promoter;promoter;promoter;promoter	uc031pqv.1;uc001fxi.4;uc001fxj.4;uc001fxf.4;uc010pjw.2;uc001fxh.4;uc009wtw.3;uc010pjx.2	7391;7391;7391;50848;50848;100131187;100131187;100131187	USF1;USF1;USF1;F11R;F11R;TSTD1;TSTD1;TSTD1	1
chr1	161012454	161013091	7391	9.3e-10	-	161012454	161013091	0	3	6,50,34,	0,168,603	-9.03	-7.79	2.45	uc031pqv.1	1955	7391	USF1	genebody;genebody;genebody	uc031pqv.1;uc001fxi.4;uc001fxj.4	7391;7391;7391	USF1;USF1;USF1	0
chr1	161087748	161087808	5202	1e-06	-	161087748	161087808	0	1	60	0	-5.99	-4.84	1.33	uc001fxv.2	84	4817	NIT1	promoter;promoter;promoter;promoter;promoter	uc001fxv.2;uc001fxw.3;uc010pka.2;uc001fxy.2;uc001fxu.3	4817;4817;4817;4817;5202	NIT1;NIT1;NIT1;NIT1;PFDN2	0
chr1	161091867	161092106	9191	6.3e-27	-	161091867	161092106	0	1	239	0	-26.2	-24.7	6.9	uc001fxy.2	4076	4817	NIT1	genebody;genebody;genebody;genebody;genebody;genebody	uc001fxw.3;uc009wty.3;uc001fxz.3;uc001fya.3;uc001fyb.3;uc010pkb.2	4817;9191;9191;9191;9191;9191	NIT1;DEDD;DEDD;DEDD;DEDD;DEDD	0
chr1	161141728	161141789	8703	1.3e-05	-	161141728	161141789	0	1	61	0	-4.89	-3.79	1.79	uc001fyp.1	3260	8703	B4GALT3	genebody;genebody;genebody;genebody;genebody;genebody	uc001fyi.2;uc010pkh.1;uc001fyq.2;uc001fyr.2;uc001fys.2;uc001fyp.1	5498;5498;8703;8703;8703;8703	PPOX;PPOX;B4GALT3;B4GALT3;B4GALT3;B4GALT3	0
chr1	161199693	161200380	9970	3.2e-37	-	161199693	161200380	0	2	23,246,	0.441	-36.5	-34.8	5.25	uc031pqw.1	3058	100847090	MIR5187	genebody;genebody;genebody;genebody;genebody;genebody;genebody;genebody;genebody;genebody;genebody;genebody;genebody;genebody;genebody;genebody;genebody;genebody;genebody;genebody;genebody;genebody;genebody;genebody;genebody;genebody;genebody;genebody;genebody;genebody;genebody	uc010pkl.1;uc001fzd.3;uc009wue.3;uc009wuf.2;uc001fze.3;uc021pbw.1;uc001fzf.3;uc001fzg.3;uc001fzh.3;uc001fzi.3;uc001fzj.3;uc001fzk.3;uc001fzl.3;uc001fzm.3;uc001fzn.3;uc001fzo.3;uc001fzp.3;uc001fzq.3;uc001fzr.3;uc001fzs.3;uc001fzt.3;uc001fzu.3;uc001fzv.3;uc001fzw.3;uc001fzx.3;uc001fzy.3;uc001fzz.3;uc001gaa.3;uc001gab.3;uc001gac.3;uc009wug.3	84134;84134;84134;84134;84134;9970;9970;9970;9970;9970;9970;9970;9970;9970;9970;9970;9970;9970;9970;9970;9970;9970;9970;9970;9970;9970;9970;9970;9970;9970;9970	TOMM40L;TOMM40L;TOMM40L;TOMM40L;TOMM40L;NR1I3;NR1I3;NR1I3;NR1I3;NR1I3;NR1I3;NR1I3;NR1I3;NR1I3;NR1I3;NR1I3;NR1I3;NR1I3;NR1I3;NR1I3;NR1I3;NR1I3;NR1I3;NR1I3;NR1I3;NR1I3;NR1I3;NR1I3;NR1I3;NR1I3;NR1I3	1
chr1	167510310	167510549	8804	2.5e-13	-	167510310	167510549	0	1	239	0	-12.6	-11.3	3.28	uc001gel.3	12627	8804	CREG1	genebody	uc001gel.3	8804	CREG1	1
chr1	172410697	172410906	5279	2e-21	-	172410697	172410906	0	1	209	0	-20.7	-19.2	4.58	uc021pey.1	961	NA	NULL	genebody;genebody;genebody;genebody;promoter	uc001gik.3;uc001gii.1;uc001gin.3;uc001gio.3;uc021pey.1	92346;5279;5279;5279;NA	C1orf105;PIGC;PIGC;PIGC;NULL	1
chr1	172411589	172411888	5279	1e-118	-	172411589	172411888	0	1	299	0	-118	-116	9.78	uc021pey.1	24	NA	NULL	genebody;genebody;genebody;genebody;promoter	uc001gik.3;uc001gii.1;uc001gin.3;uc001gio.3;uc021pey.1	92346;5279;5279;5279;NA	C1orf105;PIGC;PIGC;PIGC;NULL	0
chr1	173772268	173772509	91687	2.5e-18	-	173772268	173772509	0	1	241	0	-17.6	-16.1	7.92	uc001gje.4	20882	91687	CENPL	genebody;genebody;genebody	uc001gje.4;uc001gjf.4;uc001gjg.4	91687;91687;91687	CENPL;CENPL;CENPL	0
chr1	179077875	179077936	27	4.8e-07	-	179077875	179077936	0	1	61	0	-6.32	-5.16	7.57	uc010pnd.2	26791	64222	TOR3A	genebody;genebody;genebody;genebody;genebody;genebody;genebody	uc001gmg.4;uc001gmi.4;uc010pne.2;uc001gmj.4;uc010pnf.2;uc010png.2;uc010pnh.2	27;27;27;27;27;27;27	ABL2;ABL2;ABL2;ABL2;ABL2;ABL2;ABL2	0
chr1	179815211	179815452	163590	4e-16	-	179815211	179815452	0	1	241	0	-15.4	-14	9.89	uc001gnm.2	18980	NA	NULL	genebody;genebody	uc001gnk.3;uc001gnl.3	163590;163590	TOR1AIP2;TOR1AIP2	0
chr1	179834458	179834879	163590	6.3e-61	-	179834458	179834879	0	1	421	0	-60.2	-58.3	12	uc001gnm.2	355	NA	NULL	genebody;genebody;genebody;promoter	uc001gnk.3;uc001gnl.3;uc001gnn.3;uc001gnm.2	163590;163590;163590;NA	TOR1AIP2;TOR1AIP2;TOR1AIP2;NULL	0
chr1	180471303	180471543	84320	3.2e-24	-	180471303	180471543	0	1	240	0	-23.5	-22	2.22	uc001gog.3	599	84320	ACBD6	promoter	uc001gog.3	84320	ACBD6	0
chr1	182353504	182353774	2752	7.9e-28	-	182353504	182353774	0	1	270	0	-27.1	-25.5	1.71	uc010pnt.2	1078	2752	GLUL	genebody;genebody;genebody;genebody;genebody	uc010pnt.2;uc001gpa.2;uc001gpb.2;uc001gpc.2;uc001gpd.2	2752;2752;2752;2752;2752	GLUL;GLUL;GLUL;GLUL;GLUL	0
chr1	183907926	183908047	23127	2e-08	-	183907926	183908047	0	1	121	0	-7.69	-6.49	4.18	uc001gqp.3	7766	23127	COLGALT2	genebody;genebody;genebody;genebody;genebody	uc010poj.1;uc001gqp.3;uc001gqq.3;uc001gqr.3;uc001gqs.3	23127;23127;23127;23127;23127	COLGALT2;COLGALT2;COLGALT2;COLGALT2;COLGALT2	0
chr1	184663220	184663341	80267	8.5e-05	-	184663220	184663341	0	1	121	0	-4.07	-3.01	2.85	uc001gqy.3	60761	80267	EDEM3	genebody;genebody;genebody	uc010pok.2;uc010pol.2;uc010pom.2	80267;80267;80267	EDEM3;EDEM3;EDEM3	0
chr1	184764796	184764887	116496	1e-07	-	184764796	184764887	0	1	91	0	-6.98	-5.8	3.45	uc001gqz.1	37573	NA	NULL	genebody;genebody	uc001gra.4;uc001grb.1	116496;116496	FAM129A;FAM129A	0
chr1	186292999	186296665	7175	1e-48	-	186292999	186296665	0	4	3,91,132,74,	0,1896,2236,3592	-48	-46.2	3.1	uc031prj.1	13802	100873775	RNU6-72P	genebody;genebody	uc021pgf.1;uc001grv.3	100302192;7175	MIR548F1;TPR	0
chr1	186305654	186305775	7175	1.9e-10	-	186305654	186305775	0	1	121	0	-9.72	-8.46	2.77	uc031prj.1	24684	100873775	RNU6-72P	genebody;genebody	uc021pgf.1;uc001grv.3	100302192;7175	MIR548F1;TPR	0
chr1	186308845	186312488	7175	6.3e-48	-	186308845	186312488	0	4	59,132,138,31,	0,1314,1538,3612	-47.2	-45.4	5.1	uc031prj.1	29636	100873775	RNU6-72P	genebody;genebody	uc021pgf.1;uc001grv.3	100302192;7175	MIR548F1;TPR	0
chr1	197059984	197060135	259266	3e-08	-	197059984	197060135	0	1	151	0	-7.53	-6.33	3.83	uc001gtt.1	23660	2165	F13B	genebody;genebody;genebody	uc001gtu.3;uc001gtv.3;uc001gtw.4	259266;259266;259266	ASPM;ASPM;ASPM	0
chr1	197070457	197070638	259266	1.6e-29	-	197070457	197070638	0	1	181	0	-28.8	-27.2	10.1	uc001gtt.1	34148	2165	F13B	genebody;genebody;genebody	uc001gtu.3;uc001gtv.3;uc001gtw.4	259266;259266;259266	ASPM;ASPM;ASPM	0
chr1	197073483	197073634	259266	3.9e-10	-	197073483	197073634	0	1	151	0	-9.41	-8.15	17.6	uc001gtt.1	37159	2165	F13B	genebody;genebody;genebody	uc001gtu.3;uc001gtv.3;uc001gtw.4	259266;259266;259266	ASPM;ASPM;ASPM	0
chr1	197168654	197168744	360023	4.3e-07	-	197168654	197168744	0	1	90	0	-6.37	-5.2	6.55	uc009wyz.1	973	360023	ZBTB41	promoter;promoter;promoter	uc010poz.2;uc001gtx.1;uc009wyz.1	23418;360023;360023	CRB1;ZBTB41;ZBTB41	0
chr1	200377330	200377540	23528	4.8e-10	-	200377330	200377540	0	1	210	0	-9.32	-8.07	5.17	uc021phb.1	1398	NA	NULL	genebody;genebody;genebody;genebody	uc001gve.3;uc001gvf.1;uc001gvg.1;uc021phb.1	23528;23528;23528;NA	ZNF281;ZNF281;ZNF281;NULL	0
chr1	200377659	200377899	23528	4e-22	-	200377659	200377899	0	1	240	0	-21.4	-19.9	8.13	uc021phb.1	1054	NA	NULL	genebody;genebody;genebody;genebody	uc001gve.3;uc001gvf.1;uc001gvg.1;uc021phb.1	23528;23528;23528;NA	ZNF281;ZNF281;ZNF281;NULL	0
chr1	200378107	200378287	23528	2.5e-23	-	200378107	200378287	0	1	180	0	-22.6	-21.1	6.09	uc021phb.1	636	NA	NULL	promoter;promoter;promoter;promoter	uc001gve.3;uc001gvf.1;uc001gvg.1;uc021phb.1	23528;23528;23528;NA	ZNF281;ZNF281;ZNF281;NULL	0
chr1	200586972	200587212	9928	4e-17	-	200586972	200587212	0	1	240	0	-16.4	-15	11.6	uc010ppj.1	874	9928	KIF14	genebody;promoter	uc010ppk.1;uc010ppj.1	9928;9928	KIF14;KIF14	0
chr1	200968491	200969057	23046	1.4e-07	-	200968491	200969057	0	2	103,47,	0.519	-6.84	-5.66	3.42	uc001gvt.1	6048	23046	KIF21B	genebody;genebody;genebody;genebody	uc001gvr.2;uc001gvs.2;uc009wzl.2;uc010ppn.2	23046;23046;23046;23046	KIF21B;KIF21B;KIF21B;KIF21B	0
chr1	202116380	202116741	5778	4e-23	-	202116380	202116741	0	1	361	0	-22.4	-20.9	4.47	uc001gxk.2	2687	127829	ARL8A	genebody;genebody;genebody;genebody;genebody	uc001gxl.2;uc001gxm.2;uc010ppw.2;uc010ppx.2;uc001gxn.3	5778;5778;5778;5778;5778	PTPN7;PTPN7;PTPN7;PTPN7;PTPN7	1
chr1	202116919	202117250	5778	1e-157	-	202116919	202117250	0	1	331	0	-157	-154	12.7	uc001gxk.2	3211	127829	ARL8A	genebody;genebody;genebody;genebody;genebody	uc001gxl.2;uc001gxm.2;uc010ppw.2;uc010ppx.2;uc001gxn.3	5778;5778;5778;5778;5778	PTPN7;PTPN7;PTPN7;PTPN7;PTPN7	1
chr1	202117339	202117520	5778	3.2e-24	-	202117339	202117520	0	1	181	0	-23.5	-22	3.73	uc001gxk.2	3556	127829	ARL8A	genebody;genebody;genebody;genebody;genebody;genebody	uc001gxl.2;uc001gxm.2;uc010ppw.2;uc010ppx.2;uc001gxn.3;uc010ppy.2	5778;5778;5778;5778;5778;5778	PTPN7;PTPN7;PTPN7;PTPN7;PTPN7;PTPN7	1
chr1	202698055	202698116	10765	1e-12	-	202698055	202698116	0	1	61	0	-12	-10.7	6.93	uc009xaf.3	18532	127833	SYT2	genebody;genebody	uc001gyf.3;uc009xag.3	10765;10765	KDM5B;KDM5B	1
chr1	202850038	202850248	5877	4e-27	-	202850038	202850248	0	1	210	0	-26.4	-24.8	6.42	uc001gyl.3	8242	5877	RABIF	genebody	uc001gyl.3	5877	RABIF	0
chr1	204375218	204375429	84919	5e-24	-	204375218	204375429	0	1	211	0	-23.3	-21.8	6.01	uc031prt.1	3688	NA	NULL	genebody	uc001hav.4	84919	PPP1R15B	0
chr1	204379774	204379985	84919	4e-22	-	204379774	204379985	0	1	211	0	-21.4	-19.9	5.2	uc031prt.1	866	NA	NULL	genebody;promoter	uc001hav.4;uc031prt.1	84919;NA	PPP1R15B;NULL	0
chr1	205138481	205138661	25778	3.2e-11	-	205138481	205138661	0	1	180	0	-10.5	-9.19	6.8	uc001hby.1	5072	25778	DSTYK	genebody;genebody;genebody	uc001hbw.3;uc001hbx.3;uc001hby.1	25778;25778;25778	DSTYK;DSTYK;DSTYK	0
chr1	205589106	205589316	2005	6.9e-10	-	205589106	205589316	0	1	210	0	-9.16	-7.91	9.11	uc001hcz.3	12789	2005	ELK4	genebody;genebody;genebody	uc021pid.1;uc001hcy.2;uc001hcz.3	2005;2005;2005	ELK4;ELK4;ELK4	0
chr1	205601599	205601660	2005	0.0004	-	205601599	205601660	0	1	61	0	-3.4	-2.37	13	uc001hcz.3	371	2005	ELK4	genebody;genebody;genebody;genebody;promoter;promoter;promoter	uc010prn.1;uc010pro.1;uc010prp.1;uc010prq.1;uc021pid.1;uc001hcy.2;uc001hcz.3	85414;85414;85414;2005;2005;2005;2005	SLC45A3;SLC45A3;SLC45A3;ELK4;ELK4;ELK4;ELK4	0
chr1	205779961	205780052	254428	5.6e-09	-	205779961	205780052	0	1	91	0	-8.25	-7.02	3.78	uc001hdh.1	2155	254428	SLC41A1	genebody	uc001hdh.1	254428	SLC41A1	0
chr1	207195213	207195424	79098	1.6e-15	-	207195213	207195424	0	1	211	0	-14.8	-13.4	18.5	uc021pii.1	1052	NA	NULL	genebody;genebody;genebody	uc001hfd.2;uc009xcb.1;uc021pii.1	79098;79098;NA	C1orf116;C1orf116;NULL	0
chr1	207221919	207222936	55432	1e-117	-	207221919	207222936	0	1	1017	0	-117	-115	9.83	uc001hfe.1	1995	55432	YOD1	genebody;genebody;genebody	uc010psc.2;uc001hfe.1;uc001hff.1	5208;55432;55432	PFKFB2;YOD1;YOD1	0
chr1	211748766	211748915	7779	7.9e-15	-	211748766	211748915	0	1	149	0	-14.1	-12.7	7.23	uc001hio.1	3259	7779	SLC30A1	genebody	uc001hio.1	7779	SLC30A1	0
chr1	211836728	211836908	4751	3.2e-11	-	211836728	211836908	0	1	180	0	-10.5	-9.2	2.83	uc021pir.1	6931	4751	NEK2	genebody;genebody;genebody	uc021piq.1;uc001hir.2;uc021pir.1	4751;4751;4751	NEK2;NEK2;NEK2	0
chr1	212911694	212911935	25936	1e-26	-	212911694	212911935	0	1	241	0	-26	-24.4	4.92	uc001hjl.2	38485	55509	BATF3	genebody;genebody;genebody	uc001hjm.3;uc001hjn.3;uc010pti.2	25936;25936;25936	NSL1;NSL1;NSL1	1
chr1	220088696	220088936	55532	2.5e-32	-	220088696	220088936	0	1	240	0	-31.6	-29.9	6.68	uc001hlv.3	3556	55532	SLC30A10	genebody;genebody;genebody;genebody;genebody	uc021pjd.1;uc001hlu.1;uc001hlv.3;uc001hlw.3;uc001hlx.4	26828;55532;55532;55532;55532	RNU5F-1;SLC30A10;SLC30A10;SLC30A10;SLC30A10	0
chr1	220089143	220089264	55532	4e-08	-	220089143	220089264	0	1	121	0	-7.4	-6.2	3.09	uc001hlv.3	3169	55532	SLC30A10	genebody;genebody;genebody;genebody;genebody	uc021pjd.1;uc001hlu.1;uc001hlv.3;uc001hlw.3;uc001hlx.4	26828;55532;55532;55532;55532	RNU5F-1;SLC30A10;SLC30A10;SLC30A10;SLC30A10	0
chr1	220162142	220178657	2058	3.2e-12	-	220162142	220178657	0	4	23,360,118,68,	0,8182,12337,16447	-11.5	-10.2	2.77	uc001hlu.1	38408	55532	SLC30A10	genebody;genebody;genebody;genebody	uc021pjd.1;uc001hly.1;uc001hlz.1;uc010puf.1	26828;2058;2058;2058	RNU5F-1;EPRS;EPRS;EPRS	0
chr1	223983731	223984032	7159	2e-19	-	223983731	223984032	0	1	301	0	-18.7	-17.2	4.25	uc010puz.2	4631	7159	TP53BP2	genebody;genebody;genebody;genebody	uc010puz.2;uc010pva.2;uc001hod.3;uc010pvb.2	7159;7159;7159;7159	TP53BP2;TP53BP2;TP53BP2;TP53BP2	0
chr1	223984091	223984181	7159	2.5e-08	-	223984091	223984181	0	1	90	0	-7.6	-6.39	3.02	uc010puz.2	4376	7159	TP53BP2	genebody;genebody;genebody;genebody	uc010puz.2;uc010pva.2;uc001hod.3;uc010pvb.2	7159;7159;7159;7159	TP53BP2;TP53BP2;TP53BP2;TP53BP2	0
chr1	226107665	226107903	29920	3.2e-35	-	226107665	226107903	0	1	238	0	-34.5	-32.8	1.7	uc001hps.1	2664	29920	PYCR2	genebody;genebody;genebody	uc010pvj.3;uc001hpq.4;uc031psk.1	10637;29920;29920	LEFTY1;PYCR2;PYCR2	1
chr1	226172974	226178979	163859	0	-	226172974	226178979	0	3	250,493,36,	0,2622,5969	-392	#NAME?	17.6	uc001hpu.4	11090	163859	SDE2	genebody	uc001hpu.4	163859	SDE2	0
chr1	227505436	227505646	8476	6.3e-21	-	227505436	227505646	0	1	210	0	-20.2	-18.7	4.33	uc010pvs.2	285	8476	CDC42BPA	promoter;promoter;promoter;promoter	uc001hqr.3;uc001hqs.3;uc009xes.3;uc010pvs.2	8476;8476;8476;8476	CDC42BPA;CDC42BPA;CDC42BPA;CDC42BPA	0
chr1	227920111	227920351	65094	1e-44	-	227920111	227920351	0	1	240	0	-44	-42.2	4.48	uc001hrd.3	2466	116841	SNAP47	genebody;genebody;genebody;genebody;genebody	uc001hqx.4;uc001hqy.4;uc001hra.2;uc001hrb.3;uc001hrc.3	100130093;100130093;116841;65094;65094	NULL;NULL;SNAP47;JMJD4;JMJD4	0
chr1	228288937	228289493	79169	4e-44	-	228288937	228289493	0	3	18,135,58,	0,102,498	-43.4	-41.7	4.29	uc009xew.3	1807	79169	C1orf35	genebody;genebody	uc001hrx.3;uc009xew.3	79169;79169	C1orf35;C1orf35	0
chr1	228581705	228581886	81559	5e-11	-	228581705	228581886	0	1	181	0	-10.3	-9.02	2.18	uc001hst.1	12722	81559	TRIM11	genebody;genebody	uc001hss.3;uc010pvx.2	81559;81559	TRIM11;TRIM11	1
chr1	228582125	228582395	81559	2e-39	-	228582125	228582395	0	1	270	0	-38.7	-37	4.42	uc001hst.1	12257	81559	TRIM11	genebody;genebody	uc001hss.3;uc010pvx.2	81559;81559	TRIM11;TRIM11	1
chr1	228583484	228583665	81559	5e-14	-	228583484	228583665	0	1	181	0	-13.3	-11.9	4.68	uc001hst.1	10943	81559	TRIM11	genebody;genebody;genebody	uc001hss.3;uc010pvx.2;uc001hst.1	81559;81559;81559	TRIM11;TRIM11;TRIM11	1
chr1	229653793	229654063	23456	3.2e-56	-	229653793	229654063	0	1	270	0	-55.5	-53.6	45.1	uc001htn.3	9838	55746	NUP133	genebody	uc001htp.4	23456	ABCB10	0
chr1	229730004	229730724	27097	1.3e-16	-	229730004	229730724	0	1	720	0	-15.9	-14.5	10.2	uc001htr.3	31430	27097	TAF5L	genebody	uc001htq.3	27097	TAF5L	0
chr1	229738329	229738420	27097	1.3e-11	-	229738329	229738420	0	1	91	0	-10.9	-9.63	8.55	uc001htr.3	23420	27097	TAF5L	genebody;genebody	uc001htq.3;uc001htr.3	27097;27097	TAF5L;TAF5L	0
chr1	231155452	231155782	375061	1.6e-85	-	231155452	231155782	0	1	330	0	-84.8	-82.7	7.47	uc021pkk.1	53	100302132	MIR1182	genebody;promoter	uc001hui.2;uc021pkk.1	375061;100302132	FAM89A;MIR1182	0
chr1	231359988	231360169	128061	5e-07	-	231359988	231360169	0	1	181	0	-6.3	-5.14	2.54	uc009xfo.1	16841	8443	GNPAT	genebody;genebody;genebody	uc001hul.3;uc001hum.3;uc001hun.1	128061;128061;128061	C1orf131;C1orf131;C1orf131	1
chr1	231471509	231471809	149371	4e-25	-	231471509	231471809	0	1	300	0	-24.4	-22.9	8.65	uc001huq.3	1919	149371	EXOC8	genebody	uc001huq.3	149371	EXOC8	0
chr1	231472828	231472978	149371	2.9e-08	-	231472828	231472978	0	1	150	0	-7.54	-6.34	4.14	uc001huq.3	675	149371	EXOC8	promoter;promoter;promoter;promoter	uc001hur.4;uc001hus.4;uc001hut.4;uc001huq.3	83932;83932;83932;149371	SPRTN;SPRTN;SPRTN;EXOC8	0
chr1	231556785	231556965	54583	2.5e-10	-	231556785	231556965	0	1	180	0	-9.61	-8.35	2.81	uc001huu.3	816	54583	EGLN1	genebody;promoter	uc001huv.2;uc001huu.3	54583;54583	EGLN1;EGLN1	0
chr1	234742788	234743445	359948	1e-123	-	234742788	234743445	0	1	657	0	-123	-121	12.8	uc009xfw.3	744	359948	IRF2BP2	genebody;genebody;promoter	uc001hwf.3;uc001hwg.3;uc009xfw.3	359948;359948;359948	IRF2BP2;IRF2BP2;IRF2BP2	0
chr1	235273496	235273736	9804	1e-72	-	235273496	235273736	0	1	240	0	-72	-70	2.2	uc001hwm.1	17636	677802	SNORA14B	genebody	uc001hwl.3	9804	TOMM20	1
chr1	235295005	235295275	23029	3.2e-28	-	235295005	235295275	0	1	270	0	-27.5	-26	5.1	uc001hwl.3	2882	9804	TOMM20	genebody;genebody;genebody	uc001hwn.3;uc001hwo.3;uc001hwp.3	23029;23029;51742	RBM34;RBM34;ARID4B	0
chr1	235295006	235295277	51742	4e-27	-	235295006	235295277	0	1	271	0	-26.4	-24.8	5.06	uc001hwl.3	2883	9804	TOMM20	genebody;genebody;genebody	uc001hwn.3;uc001hwo.3;uc001hwp.3	23029;23029;51742	RBM34;RBM34;ARID4B	0
chr1	235345396	235345576	51742	2.5e-12	-	235345396	235345576	0	1	180	0	-11.6	-10.3	12	uc021pkt.1	7945	100616224	MIR4753	genebody;genebody;genebody;genebody;genebody;genebody	uc001hwp.3;uc021pks.1;uc001hwq.3;uc001hwr.3;uc001hws.4;uc001hwt.4	51742;51742;51742;51742;51742;51742	ARID4B;ARID4B;ARID4B;ARID4B;ARID4B;ARID4B	0
chr1	235377165	235377316	51742	4e-15	-	235377165	235377316	0	1	151	0	-14.4	-13	3.97	uc001hwp.3	19712	51742	ARID4B	genebody;genebody;genebody;genebody;genebody	uc021pks.1;uc001hwq.3;uc001hwr.3;uc001hws.4;uc001hwt.4	51742;51742;51742;51742;51742	ARID4B;ARID4B;ARID4B;ARID4B;ARID4B	0
chr1	235383623	235383804	51742	3.9e-10	-	235383623	235383804	0	1	181	0	-9.41	-8.16	7.72	uc001hwt.4	20053	51742	ARID4B	genebody;genebody;genebody;genebody;genebody	uc021pks.1;uc001hwq.3;uc001hwr.3;uc001hws.4;uc001hwt.4	51742;51742;51742;51742;51742	ARID4B;ARID4B;ARID4B;ARID4B;ARID4B	0
chr1	241672080	241675440	2271	6.3e-11	-	241672080	241675440	0	2	5,174,	0.3186	-10.2	-8.91	1.6	uc001hyx.3	9325	2271	FH	genebody	uc001hyx.3	2271	FH	0
chr1	241797016	241797256	1122	4e-26	-	241797016	241797256	0	1	240	0	-25.4	-23.8	6.26	uc001hzd.3	2096	1122	CHML	genebody;genebody;genebody;genebody	uc001hza.3;uc001hzb.3;uc001hzc.3;uc001hzd.3	23596;23596;23596;1122	OPN3;OPN3;OPN3;CHML	0
chr1	241797345	241797705	1122	4e-43	-	241797345	241797705	0	1	360	0	-42.4	-40.6	9.82	uc001hzd.3	1707	1122	CHML	genebody;genebody;genebody;genebody	uc001hza.3;uc001hzb.3;uc001hzc.3;uc001hzd.3	23596;23596;23596;1122	OPN3;OPN3;OPN3;CHML	0
chr1	241797884	241798064	1122	1e-12	-	241797884	241798064	0	1	180	0	-12	-10.7	4.09	uc001hzd.3	1258	1122	CHML	genebody;genebody;genebody;genebody	uc001hza.3;uc001hzb.3;uc001hzc.3;uc001hzd.3	23596;23596;23596;1122	OPN3;OPN3;OPN3;CHML	0
chr1	241798363	241798663	1122	1.6e-82	-	241798363	241798663	0	1	300	0	-81.8	-79.8	9.17	uc001hzd.3	719	1122	CHML	genebody;genebody;genebody;promoter	uc001hza.3;uc001hzb.3;uc001hzc.3;uc001hzd.3	23596;23596;23596;1122	OPN3;OPN3;OPN3;CHML	0
chr1	241798902	241799172	1122	3.2e-19	-	241798902	241799172	0	1	270	0	-18.5	-17	4.6	uc001hzd.3	195	1122	CHML	genebody;genebody;genebody;promoter	uc001hza.3;uc001hzb.3;uc001hzc.3;uc001hzd.3	23596;23596;23596;1122	OPN3;OPN3;OPN3;CHML	0
chr1	243329018	243329109	9859	1.4e-06	-	243329018	243329109	0	1	91	0	-5.86	-4.72	6.8	uc001hzv.1	355	9859	CEP170	genebody;genebody;genebody;promoter	uc021plo.1;uc021plp.1;uc021plq.1;uc001hzv.1	9859;9859;9859;9859	CEP170;CEP170;CEP170;CEP170	0
chr1	245006297	245006566	284702	3.2e-71	-	245006297	245006566	0	1	269	0	-70.5	-68.5	5.05	uc001iav.3	3812	284702	NULL	genebody;genebody;genebody;genebody	uc001iar.3;uc001ias.3;uc001iat.3;uc001iav.3	116228;116228;116228;284702	COX20;COX20;COX20;NULL	0
chr1	245017617	245018735	3192	6.3e-71	-	245017617	245018735	0	3	188,72,10,	0,657,1108	-70.2	-68.2	3.37	uc001iay.1	6217	3192	HNRNPU	genebody;genebody;genebody	uc001iay.1;uc001iaz.1;uc001iba.1	3192;3192;3192	HNRNPU;HNRNPU;HNRNPU	0
chr1	245018824	245020030	3192	1e-242	-	245018824	245020030	0	4	86,255,169,1,	0,381,934,1205	-242	-239	3.35	uc001iay.1	4966	3192	HNRNPU	genebody;genebody;genebody	uc001iay.1;uc001iaz.1;uc001iba.1	3192;3192;3192	HNRNPU;HNRNPU;HNRNPU	0
chr1	245020920	245021393	3192	1.3e-37	-	245020920	245021393	0	2	99,81,	0.392	-36.9	-35.2	2.08	uc001iay.1	3237	3192	HNRNPU	genebody;genebody;genebody	uc001iay.1;uc001iaz.1;uc001iba.1	3192;3192;3192	HNRNPU;HNRNPU;HNRNPU	0
chr1	245024378	245026928	3192	3.2e-88	-	245024378	245026928	0	4	15,74,112,10,	0,1384,1542,2540	-87.5	-85.4	3.58	uc001iay.1	1258	3192	HNRNPU	genebody;genebody;promoter	uc001iaz.1;uc001iba.1;uc001iay.1	3192;3192;3192	HNRNPU;HNRNPU;HNRNPU	0
chr1	245027017	245027527	3192	0	-	245027017	245027527	0	1	510	0	-722	#NAME?	3.03	uc001iba.1	555	3192	HNRNPU	promoter;promoter	uc001iaz.1;uc001iba.1	3192;3192	HNRNPU;HNRNPU	0
chr1	246704219	246704428	64216	6.3e-23	-	246704219	246704428	0	1	209	0	-22.2	-20.7	4.36	uc021plx.1	16732	255654	LINC01743	genebody	uc001ibn.3	64216	TFB2M	1
chr1	247012928	247013169	25909	4.1e-10	-	247012928	247013169	0	1	241	0	-9.39	-8.14	4.2	uc001ibw.1	27335	25909	AHCTF1	genebody;genebody;genebody	uc009xgs.1;uc001ibv.2;uc001ibw.1	25909;25909;25909	AHCTF1;AHCTF1;AHCTF1	0
chr1	247014247	247014488	25909	2.5e-23	-	247014247	247014488	0	1	241	0	-22.6	-21.1	6.95	uc001ibw.1	26016	25909	AHCTF1	genebody;genebody;genebody	uc009xgs.1;uc001ibv.2;uc001ibw.1	25909;25909;25909	AHCTF1;AHCTF1;AHCTF1	0
chr1	247263623	247263684	79862	7.1e-07	-	247263623	247263684	0	1	61	0	-6.15	-4.99	7.41	uc001icf.2	4021	79862	ZNF669	genebody;genebody	uc001ice.2;uc001icf.2	79862;79862	ZNF669;ZNF669	1
chr1	247463711	247464191	84838	2e-44	-	247463711	247464191	0	1	480	0	-43.7	-41.9	8.65	uc001icq.1	9807	84838	ZNF496	genebody;genebody	uc009xgv.3;uc001ico.3	84838;84838	ZNF496;ZNF496	0
chr1	249105667	249105727	80851	2.1e-09	-	249105667	249105727	0	1	60	0	-8.68	-7.44	3.75	uc010pzp.1	3402	80851	SH3BP5L	genebody;genebody;genebody	uc010pzp.1;uc001iev.1;uc001iew.1	80851;80851;80851	SH3BP5L;SH3BP5L;SH3BP5L	1
chr1	249106264	249106445	80851	4e-24	-	249106264	249106445	0	1	181	0	-23.4	-21.9	3.59	uc010pzp.1	2745	80851	SH3BP5L	genebody;genebody;genebody	uc010pzp.1;uc001iev.1;uc001iew.1	80851;80851;80851	SH3BP5L;SH3BP5L;SH3BP5L	0
chr1	249144202	249144382	55657	7.9e-19	-	249144202	249144382	0	1	180	0	-18.1	-16.6	3.74	uc021pme.1	2816	NA	NULL	genebody;genebody;genebody;genebody;genebody;genebody	uc001iez.2;uc031pta.1;uc001ifb.2;uc010pzr.2;uc001ifc.2;uc001iff.2	55657;55657;55657;55657;55657;55657	ZNF692;ZNF692;ZNF692;ZNF692;ZNF692;ZNF692	1
chr1	249150515	249150727	55657	1.2e-09	-	249150515	249150727	0	2	106,15,	0.197	-8.91	-7.67	2.33	uc001iez.2	385	55657	ZNF692	genebody;genebody;genebody;genebody;genebody;promoter	uc031pta.1;uc001ifb.2;uc010pzr.2;uc001ifc.2;uc001iff.2;uc001iez.2	55657;55657;55657;55657;55657;55657	ZNF692;ZNF692;ZNF692;ZNF692;ZNF692;ZNF692	0
chr2	273142	277232	52	7.9e-13	+	273142	277232	0	4	7,62,106,6,	0,1997,3837,4084	-12.1	-10.8	2.02	uc002qwh.3	10316	52	ACP1	genebody;genebody;genebody	uc002qwf.3;uc002qwg.3;uc002qwh.3	52;52;52	ACP1;ACP1;ACP1	0
chr2	3391638	3391699	51112	2e-05	+	3391638	3391699	0	1	61	0	-4.7	-3.61	2.15	uc010ewm.1	275	51112	TRAPPC12	genebody;genebody;promoter	uc002qxm.1;uc002qxn.1;uc010ewm.1	51112;51112;51112	TRAPPC12;TRAPPC12;TRAPPC12	0
chr2	10924185	10924336	245973	4e-32	+	10924185	10924336	0	1	151	0	-31.4	-29.8	3.72	uc010yjg.2	28700	10130	PDIA6	genebody;genebody;genebody;genebody;genebody;genebody;genebody	uc002ras.3;uc002rat.3;uc002rau.3;uc010yjg.2;uc002rav.3;uc010yjh.2;uc002raw.3	245973;245973;10130;10130;10130;10130;10130	ATP6V1C2;ATP6V1C2;PDIA6;PDIA6;PDIA6;PDIA6;PDIA6	1
chr2	12880849	12881120	28951	1.6e-62	+	12880849	12881120	0	1	271	0	-61.8	-59.9	11.4	uc021vec.1	3489	100422986	MIR3125	genebody;genebody	uc002rbv.4;uc010yjp.2	28951;28951	TRIB2;TRIB2	1
chr2	17965167	17965437	348654	1.3e-20	+	17965167	17965437	0	1	270	0	-19.9	-18.5	15.7	uc010exo.3	16160	79677	SMC6	genebody;genebody;genebody;genebody	uc002rct.2;uc002rcu.2;uc010yjs.1;uc010exo.3	348654;348654;348654;79677	GEN1;GEN1;GEN1;SMC6	1
chr2	24222713	24222862	165324	4e-19	+	24222713	24222862	0	1	149	0	-18.4	-17	10.3	uc002reo.2	10166	388931	MFSD2B	genebody;genebody;genebody;genebody	uc002rem.3;uc010exy.3;uc002ren.3;uc010ykj.2	165324;165324;165324;165324	UBXN2A;UBXN2A;UBXN2A;UBXN2A	1
chr2	24930057	24930237	8648	3.2e-07	+	24930057	24930237	0	1	180	0	-6.5	-5.33	22.9	uc010eyf.3	34506	8648	NCOA1	genebody;genebody;genebody;genebody;genebody	uc002rfi.3;uc010eye.3;uc002rfj.3;uc002rfk.3;uc002rfl.3	8648;8648;8648;8648;8648	NCOA1;NCOA1;NCOA1;NCOA1;NCOA1	0
chr2	25042375	25042735	79172	6.3e-24	+	25042375	25042735	0	1	360	0	-23.2	-21.7	3.43	uc002rfr.4	21981	109	ADCY3	genebody;genebody;genebody;genebody;genebody	uc002rfp.2;uc002rfq.2;uc002rfr.4;uc002rfs.4;uc010ykm.2	79172;79172;109;109;109	CENPO;CENPO;ADCY3;ADCY3;ADCY3	1
chr2	25042883	25043183	79172	5e-22	+	25042883	25043183	0	1	300	0	-21.3	-19.8	4.29	uc002rfr.4	21503	109	ADCY3	genebody;genebody;genebody;genebody;genebody	uc002rfp.2;uc002rfq.2;uc002rfr.4;uc002rfs.4;uc010ykm.2	79172;79172;109;109;109	CENPO;CENPO;ADCY3;ADCY3;ADCY3	1
chr2	26411211	26411392	150946	2.2e-07	+	26411211	26411392	0	1	181	0	-6.65	-5.48	3.19	uc002rgx.2	7714	150946	GAREM2	genebody;genebody	uc002rgw.2;uc002rgx.2	150946;150946	GAREM2;GAREM2	1
chr2	26611980	26612161	85465	2e-13	+	26611980	26612161	0	1	181	0	-12.7	-11.4	6.74	uc010eym.1	12714	92749	DRC1	genebody;genebody	uc010eyl.1;uc021veu.1	85465;85465	SELENOI;SELENOI	1
chr2	27001113	27001293	54978	1e-16	+	27001113	27001293	0	1	180	0	-16	-14.6	4.06	uc002rhr.3	7679	1058	CENPA	genebody;genebody;genebody;genebody	uc002rhp.1;uc002rhq.1;uc010eyo.1;uc010ylc.1	54978;54978;54978;54978	SLC35F6;SLC35F6;SLC35F6;SLC35F6	0
chr2	27600190	27600370	9784	1.5e-07	+	27600190	27600370	0	1	180	0	-6.83	-5.65	3.51	uc002rkj.3	3031	130557	ZNF513	genebody;genebody;genebody;genebody;genebody;genebody;genebody;genebody;genebody;genebody;genebody;genebody;genebody;genebody	uc002rkg.2;uc002rkh.2;uc002rki.2;uc010eza.2;uc010ylj.2;uc010ylk.2;uc010yll.2;uc010ylm.2;uc010yln.2;uc010ylo.2;uc010ylp.2;uc010ylq.2;uc002rkj.3;uc002rkk.3	9784;9784;9784;9784;9784;9784;9784;9784;9784;9784;9784;9784;130557;130557	SNX17;SNX17;SNX17;SNX17;SNX17;SNX17;SNX17;SNX17;SNX17;SNX17;SNX17;SNX17;ZNF513;ZNF513	1
chr2	27844072	27844282	84450	5e-16	+	27844072	27844282	0	1	210	0	-15.3	-13.9	2.86	uc021vfe.1	6489	NA	NULL	genebody;genebody;genebody;genebody;genebody;genebody;genebody;genebody	uc002rla.4;uc002rlb.4;uc002rlc.4;uc010ylv.3;uc010ylw.3;uc010ylx.3;uc010ylz.3;uc010yly.2	84450;84450;84450;84450;84450;84450;84450;84450	ZNF512;ZNF512;ZNF512;ZNF512;ZNF512;ZNF512;ZNF512;ZNF512	0
chr2	28002320	28002551	9553	1.3e-31	+	28002320	28002551	0	1	231	0	-30.9	-29.3	4.02	uc002rln.1	7849	9553	MRPL33	genebody;genebody	uc002rlm.1;uc002rln.1	9553;9553	MRPL33;MRPL33	1
chr2	32640622	32640773	57448	6.3e-08	+	32640622	32640773	0	1	151	0	-7.2	-6.01	8.34	uc010ezu.3	58599	57448	BIRC6	genebody	uc010ezu.3	57448	BIRC6	0
chr2	32641012	32641132	57448	4.4e-05	+	32641012	32641132	0	1	120	0	-4.36	-3.28	7	uc010ezu.3	58974	57448	BIRC6	genebody	uc010ezu.3	57448	BIRC6	0
chr2	32842885	32843036	57448	1e-09	+	32842885	32843036	0	1	151	0	-8.98	-7.73	11.3	uc002rom.3	10127	55622	TTC27	genebody	uc010ezu.3	57448	BIRC6	0
chr2	38961609	38961849	130589	2e-22	+	38961609	38961849	0	1	240	0	-21.7	-20.2	7.21	uc010ynp.2	16907	6432	SRSF7	genebody	uc002rqy.3	130589	GALM	1
chr2	44428598	44428898	5495	1e-27	+	44428598	44428898	0	1	300	0	-27	-25.4	9.6	uc002rtx.3	32746	5495	PPM1B	genebody;genebody;genebody;genebody;genebody;genebody	uc002rts.3;uc002rtt.3;uc002rtu.3;uc002rtv.3;uc002rtw.3;uc002rtx.3	5495;5495;5495;5495;5495;5495	PPM1B;PPM1B;PPM1B;PPM1B;PPM1B;PPM1B	0
chr2	46986161	46986222	9655	1.4e-07	+	46986161	46986222	0	1	61	0	-6.85	-5.67	5.56	uc021vgx.1	519	NA	NULL	genebody;genebody;promoter	uc002rvf.3;uc002rvg.3;uc021vgx.1	9655;9655;NA	SOCS5;SOCS5;NULL	0
chr2	47613781	47613841	4072	1.3e-12	+	47613781	47613841	0	1	60	0	-11.9	-10.6	2.34	uc021vhd.1	8995	693144	MIR559	genebody	uc002rvx.3	4072	EPCAM	1
chr2	48026401	48026730	2956	6.3e-77	+	48026401	48026730	0	1	329	0	-76.2	-74.1	7.77	uc010yoj.2	15469	2956	MSH6	genebody;genebody;genebody;genebody	uc002rwc.2;uc002rwd.4;uc010fbj.3;uc010yoj.2	2956;2956;2956;2956	MSH6;MSH6;MSH6;MSH6	0
chr2	48027803	48028311	2956	1e-101	+	48027803	48028311	0	1	508	0	-101	-98.4	13.1	uc010yoj.2	16961	2956	MSH6	genebody;genebody;genebody;genebody	uc002rwc.2;uc002rwd.4;uc010fbj.3;uc010yoj.2	2956;2956;2956;2956	MSH6;MSH6;MSH6;MSH6	0
chr2	48573396	48573606	3344	3.2e-18	+	48573396	48573606	0	1	210	0	-17.5	-16.1	10.5	uc002rwh.1	31704	3344	FOXN2	genebody	uc002rwh.1	3344	FOXN2	0
chr2	48602254	48602584	3344	5e-16	+	48602254	48602584	0	1	330	0	-15.3	-13.9	10.5	uc002rwh.1	60622	3344	FOXN2	genebody	uc002rwh.1	3344	FOXN2	0
chr2	54872376	54872497	6711	3.2e-10	+	54872376	54872497	0	1	121	0	-9.49	-8.24	2.8	uc002rxy.3	7219	6711	SPTBN1	genebody;genebody	uc002rxu.3;uc002rxx.3	6711;6711	SPTBN1;SPTBN1	0
chr2	55462076	55462601	6233	2.5e-21	+	55462076	55462601	0	2	22,38,	0.487	-20.6	-19.1	1.21	uc021vhs.1	2522	6233	RPS27A	genebody;genebody;genebody	uc010yow.2;uc002ryk.3;uc021vhs.1	6233;6233;6233	RPS27A;RPS27A;RPS27A	0
chr2	58386518	58386698	7444	6.3e-12	+	58386518	58386698	0	1	180	0	-11.2	-9.85	2.98	uc010yph.1	73144	7444	VRK2	genebody;genebody;genebody;genebody;genebody;genebody;genebody;genebody;genebody;genebody;genebody;genebody;genebody	uc002rzo.2;uc010fcb.2;uc002rzp.4;uc002rzs.3;uc002rzt.3;uc002rzu.3;uc002rzv.3;uc010fcc.4;uc010fcd.3;uc010ypg.2;uc002rzw.4;uc002rzx.4;uc010fce.3	7444;7444;7444;7444;7444;7444;7444;7444;7444;7444;55120;55120;55120	VRK2;VRK2;VRK2;VRK2;VRK2;VRK2;VRK2;VRK2;VRK2;VRK2;FANCL;FANCL;FANCL	1
chr2	61405919	61406069	130872	2e-17	+	61405919	61406069	0	1	150	0	-16.7	-15.3	4.09	uc002sbc.2	1437	130872	AHSA2P	genebody;genebody	uc002sbb.2;uc002sbc.2	130872;130872	AHSA2P;AHSA2P	0
chr2	62449505	62450014	10678	2.5e-51	+	62449505	62450014	0	1	509	0	-50.6	-48.7	7.85	uc021vii.1	401	NA	NULL	genebody;promoter	uc002sbs.3;uc021vii.1	10678;NA	B3GNT2;NULL	0
chr2	63221048	63221109	23301	0.00029	+	63221048	63221109	0	1	61	0	-3.54	-2.5	3.62	uc002scc.4	53768	100132215	LOC100132215	genebody;genebody;genebody;genebody	uc010fcp.3;uc002sby.3;uc002sbz.3;uc002scb.3	23301;23301;23301;23301	EHBP1;EHBP1;EHBP1;EHBP1	0
chr2	64779433	64779524	54812	5.6e-08	+	64779433	64779524	0	1	91	0	-7.25	-6.06	4.04	uc002sdc.3	899	54812	AFTPH	genebody;genebody;genebody;promoter	uc002scz.3;uc002sda.3;uc002sdb.3;uc002sdc.3	54812;54812;54812;54812	AFTPH;AFTPH;AFTPH;AFTPH	0
chr2	65248390	65248511	6509	1.3e-09	+	65248390	65248511	0	1	121	0	-8.9	-7.66	5.31	uc002sdh.3	21866	6509	SLC1A4	genebody;genebody;genebody	uc010ypz.2;uc010yqa.2;uc002sdh.3	6509;6509;6509	SLC1A4;SLC1A4;SLC1A4	1
chr2	65299391	65299691	23177	2e-55	+	65299391	65299691	0	1	300	0	-54.7	-52.8	11.5	uc010yqd.1	3006	23177	CEP68	genebody;genebody;genebody;genebody;genebody;genebody	uc002sdj.2;uc010yqb.1;uc002sdk.4;uc002sdl.4;uc010yqc.2;uc010yqd.1	23177;23177;23177;23177;23177;23177	CEP68;CEP68;CEP68;CEP68;CEP68;CEP68	0
chr2	68401881	68402030	56902	7.9e-17	+	68401881	68402030	0	1	149	0	-16.1	-14.7	3.52	uc002seh.3	16948	56902	PNO1	genebody	uc002seh.3	56902	PNO1	1
chr2	70314762	70315089	5093	0	+	70314762	70315089	0	1	327	0	-414	#NAME?	6.3	uc002sgf.3	338	5093	PCBP1	promoter;promoter;promoter;promoter	uc002sgf.3;uc002sga.3;uc002sgb.1;uc002sge.1	5093;400960;400960;400960	PCBP1;PCBP1-AS1;PCBP1-AS1;PCBP1-AS1	0
chr2	70315503	70315860	5093	1e-168	+	70315503	70315860	0	1	357	0	-168	-166	4.3	uc002sgf.3	1094	5093	PCBP1	genebody;promoter	uc002sgf.3;uc002sga.3	5093;400960	PCBP1;PCBP1-AS1	0
chr2	71360152	71360629	10199	3.2e-75	+	71360152	71360629	0	1	477	0	-74.5	-72.5	7.62	uc002sht.2	2944	10199	MPHOSPH10	genebody;genebody	uc010feb.1;uc002sht.2	10199;10199	MPHOSPH10;MPHOSPH10	0
chr2	71361177	71361877	10199	6.3e-24	+	71361177	71361877	0	2	58,122,	0.578	-23.2	-21.7	4.34	uc002sht.2	4081	10199	MPHOSPH10	genebody;genebody	uc010feb.1;uc002sht.2	10199;10199	MPHOSPH10;MPHOSPH10	0
chr2	71576260	71576410	27332	1.9e-10	+	71576260	71576410	0	1	150	0	-9.72	-8.46	3.41	uc002sib.1	450	27332	ZNF638	genebody;genebody;genebody;genebody;genebody;genebody;genebody;promoter	uc010fec.2;uc010yqw.1;uc002shw.3;uc002shx.3;uc002shy.3;uc002shz.3;uc002sia.3;uc002sib.1	27332;27332;27332;27332;27332;27332;27332;27332	ZNF638;ZNF638;ZNF638;ZNF638;ZNF638;ZNF638;ZNF638;ZNF638	0
chr2	71650502	71650772	27332	1e-10	+	71650502	71650772	0	1	270	0	-10	-8.76	4.36	uc002sid.3	5283	27332	ZNF638	genebody;genebody;genebody;genebody;genebody;genebody;genebody;genebody	uc010yqw.1;uc002shx.3;uc002shy.3;uc002shz.3;uc002sia.3;uc002sib.1;uc002sic.3;uc002sid.3	27332;27332;27332;27332;27332;27332;27332;27332	ZNF638;ZNF638;ZNF638;ZNF638;ZNF638;ZNF638;ZNF638;ZNF638	0
chr2	73118574	73118664	6697	5e-13	+	73118574	73118664	0	1	90	0	-12.3	-10.9	3.14	uc002sik.2	4105	6697	SPR	genebody	uc002sik.2	6697	SPR	0
chr2	73118961	73119110	6697	1.1e-10	+	73118961	73119110	0	1	149	0	-9.97	-8.7	2.34	uc002sik.2	4521	6697	SPR	genebody	uc002sik.2	6697	SPR	1
chr2	73452828	73453191	10322	4e-48	+	73452828	73453191	0	2	1,268,	0.95	-47.4	-45.6	4.76	uc002siy.3	7347	84279	PRADC1	genebody;genebody	uc002siw.2;uc010yre.1	10322;10322	SMYD5;SMYD5	0
chr2	73680675	73680736	7840	0.00012	+	73680675	73680736	0	1	61	0	-3.91	-2.85	4.79	uc002sjh.1	5613	7840	ALMS1	genebody;genebody;genebody;genebody	uc002sje.1;uc002sjf.1;uc002sjg.3;uc002sjh.1	7840;7840;7840;7840	ALMS1;ALMS1;ALMS1;ALMS1	0
chr2	74328113	74328293	200424	2e-11	+	74328113	74328293	0	1	180	0	-10.7	-9.39	4.7	uc002skd.1	46836	388962	BOLA3	genebody;genebody	uc002skb.5;uc031roi.1	200424;200424	TET3;TET3	0
chr2	74328742	74328892	200424	5e-08	+	74328742	74328892	0	1	150	0	-7.3	-6.11	3.18	uc002skd.1	46222	388962	BOLA3	genebody;genebody	uc002skb.5;uc031roi.1	200424;200424	TET3;TET3	0
chr2	74717864	74718423	64427	4.3e-08	+	74717864	74718423	0	3	2,57,2,	0,390,557	-7.37	-6.17	2.5	uc002slo.3	7784	84865	CCDC142	genebody;genebody;genebody	uc002sls.2;uc002slt.2;uc002slu.2	64427;64427;64427	TTC31;TTC31;TTC31	0
chr2	74757248	74757398	27429	6.3e-14	+	74757248	74757398	0	1	150	0	-13.2	-11.9	2.58	uc002smf.3	347	550	AUP1	promoter;promoter;promoter;promoter;promoter;promoter;promoter;promoter;promoter;promoter;promoter	uc002smi.1;uc002smj.1;uc002smk.1;uc002sml.1;uc010ffl.3;uc002smf.3;uc002smg.3;uc002smh.3;uc010yrx.2;uc021vjm.1;uc010yry.2	27429;27429;27429;27429;27429;550;550;550;550;550;550	HTRA2;HTRA2;HTRA2;HTRA2;HTRA2;AUP1;AUP1;AUP1;AUP1;AUP1;AUP1	0
chr2	74760115	74760175	27429	3e-07	+	74760115	74760175	0	1	60	0	-6.53	-5.36	2.22	uc010ffl.3	2399	27429	HTRA2	genebody;genebody;genebody;genebody;genebody;genebody;genebody;genebody	uc002smi.1;uc002smj.1;uc002smk.1;uc002sml.1;uc002smo.1;uc010ffm.1;uc002smp.1;uc002smq.1	27429;27429;27429;27429;84695;84695;84695;84695	HTRA2;HTRA2;HTRA2;HTRA2;LOXL3;LOXL3;LOXL3;LOXL3	1
chr2	74783749	74783870	1796	1.5e-09	+	74783749	74783870	0	1	121	0	-8.83	-7.59	3.61	uc002smw.1	1524	1796	DOK1	genebody;genebody;genebody;genebody;genebody;genebody;genebody	uc002smr.3;uc002sms.3;uc002smt.3;uc002smu.3;uc010ffo.3;uc010yrz.2;uc002smw.1	1796;1796;1796;1796;1796;1796;1796	DOK1;DOK1;DOK1;DOK1;DOK1;DOK1;DOK1	0
chr2	74784198	74784409	1796	7.9e-18	+	74784198	74784409	0	1	211	0	-17.1	-15.7	3.37	uc002smw.1	2018	1796	DOK1	genebody;genebody;genebody;genebody;genebody;genebody;genebody	uc002smr.3;uc002sms.3;uc002smt.3;uc002smu.3;uc010ffo.3;uc010yrz.2;uc002smw.1	1796;1796;1796;1796;1796;1796;1796	DOK1;DOK1;DOK1;DOK1;DOK1;DOK1;DOK1	1
chr2	75060828	75061069	3099	1.3e-21	+	75060828	75061069	0	1	241	0	-20.9	-19.4	6.02	uc002snd.3	1164	3099	HK2	genebody	uc002snd.3	3099	HK2	0
chr2	75061158	75061368	3099	3.2e-14	+	75061158	75061368	0	1	210	0	-13.5	-12.2	5.61	uc002snd.3	1479	3099	HK2	genebody	uc002snd.3	3099	HK2	0
chr2	85132819	85133771	9168	1e-164	+	85132819	85133771	0	3	23,115,259,	0,307,693	-164	-162	2.28	uc002sow.1	530	9168	TMSB10	promoter	uc002sow.1	9168	TMSB10	0
chr2	85771894	85772284	4144	1.6e-31	+	85771894	85772284	0	1	390	0	-30.8	-29.1	3.11	uc010fgm.1	3881	4144	MAT2A	genebody;genebody;genebody;genebody	uc002spr.3;uc010yss.2;uc002sps.3;uc010yst.2	4144;2677;2677;2677	MAT2A;GGCX;GGCX;GGCX	1
chr2	85808976	85809156	8673	2.5e-48	+	85808976	85809156	0	1	180	0	-47.6	-45.8	4	uc002spu.1	2465	10791	VAMP5	genebody	uc002spt.4	8673	VAMP8	1
chr2	86437613	86437793	51318	1.3e-12	+	86437613	86437793	0	1	180	0	-11.9	-10.6	2.75	uc002srg.4	11145	51318	MRPL35	genebody;genebody	uc002srf.4;uc002srg.4	51318;51318	MRPL35;MRPL35	0
chr2	86439731	86439940	51318	4e-38	+	86439731	86439940	0	1	209	0	-37.4	-35.7	9.03	uc002srg.4	13277	51318	MRPL35	genebody;genebody	uc002srf.4;uc002srg.4	51318;51318	MRPL35;MRPL35	1
chr2	86693601	86693692	55818	5.5e-10	+	86693601	86693692	0	1	91	0	-9.26	-8.01	12.6	uc010ytk.2	24503	55818	KDM3A	genebody;genebody;genebody	uc002sri.4;uc010ytj.2;uc010ytk.2	55818;55818;55818	KDM3A;KDM3A;KDM3A	0
chr2	96688560	96688825	729234	2e-17	+	96688560	96688825	0	1	265	0	-16.7	-15.3	8.65	uc002sve.3	5146	150763	GPAT2	genebody;genebody;genebody;genebody;genebody;genebody;genebody	uc010fht.3;uc002svd.3;uc002sve.3;uc002svf.3;uc002svg.3;uc010yuh.2;uc002svh.3	729234;150763;150763;150763;150763;150763;150763	FAHD2CP;GPAT2;GPAT2;GPAT2;GPAT2;GPAT2;GPAT2	0
chr2	96874153	96874363	285033	5e-35	+	96874153	96874363	0	1	210	0	-34.3	-32.6	4.83	uc002svn.3	102	285033	STARD7-AS1	promoter;promoter	uc002svn.3;uc002svm.4	285033;56910	STARD7-AS1;STARD7	0
chr2	96937000	96937389	9391	1e-154	+	96937000	96937389	0	1	389	0	-154	-151	16.9	uc002svs.3	5308	9391	CIAO1	genebody	uc002svs.3	9391	CIAO1	1
chr2	96992512	96992692	150771	3.2e-12	+	96992512	96992692	0	1	180	0	-11.5	-10.2	4.7	uc010yul.2	655	150771	ITPRIPL1	genebody;genebody;promoter;promoter	uc002svx.3;uc010yuk.2;uc002svy.3;uc010yul.2	150771;150771;150771;150771	ITPRIPL1;ITPRIPL1;ITPRIPL1;ITPRIPL1	0
chr2	97216371	97216886	10865	1.3e-07	+	97216371	97216886	0	2	99,51,	0.464	-6.88	-5.7	2.83	uc031ron.1	13010	10865	ARID5A	genebody;genebody;genebody;genebody;genebody	uc002swe.3;uc002swf.3;uc002swg.3;uc010yuq.2;uc031ron.1	10865;10865;10865;10865;10865	ARID5A;ARID5A;ARID5A;ARID5A;ARID5A	0
chr2	99811274	99811643	51263	7.9e-16	+	99811274	99811643	0	2	86,65,	0.304	-15.1	-13.7	5.39	uc002szv.3	13914	51263	MRPL30	genebody;genebody;genebody;genebody	uc002szl.1;uc002szr.3;uc002szu.3;uc002szv.3	51263;51263;51263;51263	MRPL30;MRPL30;MRPL30;MRPL30	0
chr2	100015858	100016039	9669	7.9e-35	+	100015858	100016039	0	1	181	0	-34.1	-32.4	6.41	uc010yvq.2	5223	9669	EIF5B	genebody;genebody	uc002tab.3;uc010yvq.2	9669;9669	EIF5B;EIF5B	1
chr2	103068574	103068635	8807	3.2e-05	+	103068574	103068635	0	1	61	0	-4.5	-3.41	3.52	uc021vlr.1	19853	100616157	MIR4772	genebody;genebody	uc002tbx.3;uc010fiz.3	8807;8807	IL18RAP;IL18RAP	0
chr2	105716149	105716359	64965	6.3e-21	+	105716149	105716359	0	1	210	0	-20.2	-18.8	3.19	uc002tcn.4	61769	64965	MRPS9	genebody	uc002tcn.4	64965	MRPS9	1
chr2	109382200	109382351	5903	6.3e-16	+	109382200	109382351	0	1	151	0	-15.2	-13.8	4.66	uc002ten.1	20944	165055	CCDC138	genebody	uc002tem.4	5903	RANBP2	0
chr2	109382979	109383159	5903	1e-19	+	109382979	109383159	0	1	180	0	-19	-17.6	7.62	uc002ten.1	20150	165055	CCDC138	genebody	uc002tem.4	5903	RANBP2	0
chr2	113286372	113286850	150465	1e-102	+	113286372	113286850	0	1	478	0	-102	-100	12.3	uc002thw.2	12881	84172	POLR1B	genebody	uc002thu.3	150465	TTL	1
chr2	113289833	113289953	150465	1.3e-05	+	113289833	113289953	0	1	120	0	-4.88	-3.77	4.33	uc002thw.2	9599	84172	POLR1B	genebody	uc002thu.3	150465	TTL	1
chr2	113332484	113332664	84172	6.3e-17	+	113332484	113332664	0	1	180	0	-16.2	-14.8	3.89	uc002thz.1	9462	84269	CHCHD5	genebody;genebody;genebody;genebody;genebody;genebody;genebody	uc002thw.2;uc002thx.2;uc010fkn.2;uc010fko.2;uc010fkp.2;uc002thy.2;uc010yxo.1	84172;84172;84172;84172;84172;84172;84172	POLR1B;POLR1B;POLR1B;POLR1B;POLR1B;POLR1B;POLR1B	0
chr2	113332783	113333023	84172	6.3e-34	+	113332783	113333023	0	1	240	0	-33.2	-31.5	6.51	uc002thz.1	9133	84269	CHCHD5	genebody;genebody;genebody;genebody;genebody;genebody;genebody	uc002thw.2;uc002thx.2;uc010fkn.2;uc010fko.2;uc010fkp.2;uc002thy.2;uc010yxo.1	84172;84172;84172;84172;84172;84172;84172	POLR1B;POLR1B;POLR1B;POLR1B;POLR1B;POLR1B;POLR1B	0
chr2	113416931	113417230	6574	6.3e-27	+	113416931	113417230	0	1	299	0	-26.2	-24.7	4.26	uc002tic.1	3113	6574	SLC20A1	genebody;genebody	uc002tib.3;uc002tic.1	6574;6574	SLC20A1;SLC20A1	0
chr2	113940717	113940957	23550	3.2e-14	+	113940717	113940957	0	1	240	0	-13.5	-12.2	4.6	uc002tjf.3	1697	23550	PSD4	genebody;genebody;genebody;promoter	uc002tjc.3;uc002tjd.3;uc002tje.3;uc002tjf.3	23550;23550;23550;23550	PSD4;PSD4;PSD4;PSD4	0
chr2	113959212	113959332	23550	2e-07	+	113959212	113959332	0	1	120	0	-6.69	-5.51	2.49	uc002tjh.3	3135	23550	PSD4	genebody;genebody;genebody;genebody;genebody;genebody;genebody	uc002tjc.3;uc002tjd.3;uc002tje.3;uc002tjf.3;uc002tjg.3;uc010yxs.2;uc002tjh.3	23550;23550;23550;23550;23550;23550;23550	PSD4;PSD4;PSD4;PSD4;PSD4;PSD4;PSD4	1
chr2	113997992	113998172	654433	1.3e-12	+	113997992	113998172	0	1	180	0	-11.9	-10.6	4.83	uc002tjr.5	4234	654433	PAX8-AS1	genebody;genebody;genebody;genebody;genebody;genebody;genebody;genebody;genebody	uc002tjp.3;uc002tjq.5;uc010fks.4;uc010fkt.4;uc002tjr.5;uc002tjm.3;uc002tjn.3;uc010yxt.2;uc010yxu.2	654433;654433;654433;654433;654433;7849;7849;7849;7849	PAX8-AS1;PAX8-AS1;PAX8-AS1;PAX8-AS1;PAX8-AS1;PAX8;PAX8;PAX8;PAX8	1
chr2	120020830	120021070	55240	2.5e-18	+	120020830	120021070	0	1	240	0	-17.6	-16.2	4.37	uc010fle.3	39564	55240	STEAP3	genebody;genebody;genebody;genebody	uc002tlp.3;uc002tlq.3;uc002tlr.3;uc010fle.3	55240;55240;55240;55240	STEAP3;STEAP3;STEAP3;STEAP3	1
chr2	120439333	120439693	80775	5e-43	+	120439333	120439693	0	1	360	0	-42.3	-40.5	22.2	uc021vnk.1	1081	NA	NULL	genebody;genebody;genebody;genebody;genebody	uc002tmc.1;uc002tmd.2;uc010flg.1;uc010flh.3;uc002tme.2	80775;80775;80775;80775;80775	TMEM177;TMEM177;TMEM177;TMEM177;TMEM177	1
chr2	127453591	127454131	2995	1e-232	+	127453591	127454131	0	1	540	0	-232	-230	4.84	uc010flv.4	40348	2995	GYPC	genebody;genebody;genebody	uc002tnq.4;uc002tnr.4;uc010flv.4	2995;2995;2995	GYPC;GYPC;GYPC	1
chr2	128459881	128460062	84826	1.6e-18	+	128459881	128460062	0	1	181	0	-17.8	-16.4	5.45	uc002tpf.3	1372	84826	SFT2D3	genebody	uc002tpf.3	84826	SFT2D3	1
chr2	128947461	128947612	56886	2.3e-09	+	128947461	128947612	0	1	151	0	-8.64	-7.4	5.13	uc002tpr.3	98752	56886	UGGT1	genebody;genebody	uc002tps.3;uc002tpr.3	56886;56886	UGGT1;UGGT1	1
chr2	130896423	130896483	285103	7.9e-11	+	130896423	130896483	0	1	60	0	-10.1	-8.87	6.64	uc010yzw.2	6153	91409	CCDC74B	genebody	uc021voa.1	285103	MED15P9	0
chr2	131103986	131104197	92856	1e-214	+	131103986	131104197	0	1	211	0	-228	-225	13.3	uc002tra.1	3600	92856	IMP4	genebody	uc002tra.1	92856	IMP4	1
chr2	131130889	131131458	26469	4e-40	+	131130889	131131458	0	1	569	0	-39.4	-37.7	5.29	uc002tre.3	1529	26469	PTPN18	genebody;genebody;genebody	uc002trb.3;uc002trc.3;uc002tre.3	26469;26469;26469	PTPN18;PTPN18;PTPN18	1
chr2	132056942	132057062	440910	2.6e-06	+	132056942	132057062	0	1	120	0	-5.59	-4.45	2.04	uc021vpg.1	6195	NA	NULL	genebody;genebody	uc002tsh.2;uc002tsq.1	55041;440910	PLEKHB2;LOC440910	0
chr2	135711440	135711621	905	1.6e-11	+	135711440	135711621	0	1	181	0	-10.8	-9.48	5.67	uc021vpz.1	27692	NA	NULL	genebody;genebody;genebody;genebody	uc002tub.2;uc002tuc.2;uc002tud.2;uc010zbf.2	905;905;905;905	CCNT2;CCNT2;CCNT2;CCNT2	0
chr2	135712009	135712249	905	1.6e-43	+	135712009	135712249	0	1	240	0	-42.8	-41.1	13.7	uc021vpz.1	27093	NA	NULL	genebody;genebody;genebody;genebody	uc002tub.2;uc002tuc.2;uc002tud.2;uc010zbf.2	905;905;905;905	CCNT2;CCNT2;CCNT2;CCNT2	1
chr2	135893172	135893502	22930	5e-50	+	135893172	135893502	0	1	330	0	-49.3	-47.5	6.13	uc010fnh.1	46111	22930	RAB3GAP1	genebody;genebody;genebody;genebody	uc002tuj.3;uc010fnf.3;uc010fng.3;uc010fnh.1	22930;22930;22930;22930	RAB3GAP1;RAB3GAP1;RAB3GAP1;RAB3GAP1	0
chr2	135911288	135911439	22930	2.8e-08	+	135911288	135911439	0	1	151	0	-7.55	-6.34	2.26	uc010fnh.1	64137	22930	RAB3GAP1	genebody;genebody;genebody;genebody	uc002tuj.3;uc010fnf.3;uc010fng.3;uc010fnh.1	22930;22930;22930;22930	RAB3GAP1;RAB3GAP1;RAB3GAP1;RAB3GAP1	0
chr2	136393549	136396335	23518	1.6e-15	+	136393549	136396335	0	4	19,96,38,27,	0,108,2638,2759	-14.8	-13.5	5.48	uc010zbh.2	5652	23518	R3HDM1	genebody;genebody;genebody;genebody	uc002tuo.3;uc002tup.3;uc010fni.3;uc010zbh.2	23518;23518;23518;23518	R3HDM1;R3HDM1;R3HDM1;R3HDM1	0
chr2	152319739	152319979	55183	1.3e-33	+	152319739	152319979	0	1	240	0	-32.9	-31.3	12	uc002txp.3	459	55183	RIF1	genebody;genebody;genebody;genebody;promoter	uc002txm.3;uc002txn.3;uc002txl.3;uc002txo.3;uc002txp.3	55183;55183;55183;55183;55183	RIF1;RIF1;RIF1;RIF1;RIF1	0
chr2	152320427	152320727	55183	1.3e-33	+	152320427	152320727	0	1	300	0	-32.9	-31.2	5.9	uc002txp.3	1177	55183	RIF1	genebody;genebody;genebody;genebody;genebody	uc002txm.3;uc002txn.3;uc002txl.3;uc002txo.3;uc002txp.3	55183;55183;55183;55183;55183	RIF1;RIF1;RIF1;RIF1;RIF1	0
chr2	152321744	152321924	55183	1.3e-14	+	152321744	152321924	0	1	180	0	-13.9	-12.5	4.39	uc002txp.3	2434	55183	RIF1	genebody;genebody;genebody;genebody;genebody	uc002txm.3;uc002txn.3;uc002txl.3;uc002txo.3;uc002txp.3	55183;55183;55183;55183;55183	RIF1;RIF1;RIF1;RIF1;RIF1	0
chr2	152322043	152322283	55183	3.2e-17	+	152322043	152322283	0	1	240	0	-16.5	-15.1	5.23	uc002txp.3	2763	55183	RIF1	genebody;genebody;genebody;genebody;genebody	uc002txm.3;uc002txn.3;uc002txl.3;uc002txo.3;uc002txp.3	55183;55183;55183;55183;55183	RIF1;RIF1;RIF1;RIF1;RIF1	0
chr2	158114339	158114429	11227	5e-07	+	158114339	158114429	0	1	90	0	-6.3	-5.14	2.97	uc010zci.2	42	11227	GALNT5	promoter;promoter	uc002tzg.3;uc010zci.2	11227;11227	GALNT5;GALNT5	0
chr2	158114726	158115440	11227	1e-129	+	158114726	158115440	0	1	714	0	-129	-126	7.37	uc010zci.2	741	11227	GALNT5	promoter;promoter	uc002tzg.3;uc010zci.2	11227;11227	GALNT5;GALNT5	0
chr2	158115707	158115916	11227	5e-23	+	158115707	158115916	0	1	209	0	-22.3	-20.8	3.33	uc010zci.2	1469	11227	GALNT5	genebody;genebody	uc002tzg.3;uc010zci.2	11227;11227	GALNT5;GALNT5	0
chr2	162087755	162087816	10010	7.9e-12	+	162087755	162087816	0	1	61	0	-11.1	-9.84	4.9	uc002ubt.1	13465	NA	NULL	genebody;genebody	uc002ubr.2;uc002ubs.3	10010;10010	TANK;TANK	0
chr2	170487361	170489694	9360	4e-69	+	170487361	170489694	0	3	136,168,25,	0,914,2308	-68.4	-66.4	6.28	uc002ufd.3	28373	9360	PPIG	genebody;genebody;genebody;genebody;genebody;genebody	uc002uez.3;uc010fpx.3;uc010fpy.3;uc002ufa.3;uc002ufb.3;uc002ufd.3	9360;9360;9360;9360;9360;9360	PPIG;PPIG;PPIG;PPIG;PPIG;PPIG	0
chr2	170492606	170494045	9360	0	+	170492606	170494045	0	2	132,1123,	0.316	-359	#NAME?	12.7	uc002ufd.3	33171	9360	PPIG	genebody;genebody;genebody;genebody;genebody	uc002uez.3;uc010fpx.3;uc010fpy.3;uc002ufb.3;uc002ufd.3	9360;9360;9360;9360;9360	PPIG;PPIG;PPIG;PPIG;PPIG	0
chr2	170592402	170592641	100526832	5e-35	+	170592402	170592641	0	1	239	0	-34.3	-32.6	8.15	uc002ufi.2	2163	151230	KLHL23	genebody;genebody	uc002ufh.2;uc002ufi.2	100526832;151230	PHOSPHO2-KLHL23;KLHL23	0
chr2	170605950	170606129	100526832	3.2e-18	+	170605950	170606129	0	1	179	0	-17.5	-16.1	4.35	uc002ufi.2	15681	151230	KLHL23	genebody;genebody	uc002ufh.2;uc002ufi.2	100526832;151230	PHOSPHO2-KLHL23;KLHL23	0
chr2	170592418	170592629	151230	1.3e-34	+	170592418	170592629	0	1	211	0	-33.9	-32.3	8.09	uc002ufi.2	2165	151230	KLHL23	genebody;genebody	uc002ufh.2;uc002ufi.2	100526832;151230	PHOSPHO2-KLHL23;KLHL23	0
chr2	170605939	170606119	151230	3.2e-19	+	170605939	170606119	0	1	180	0	-18.5	-17	4.67	uc002ufi.2	15671	151230	KLHL23	genebody;genebody	uc002ufh.2;uc002ufi.2	100526832;151230	PHOSPHO2-KLHL23;KLHL23	0
chr2	170662190	170668302	6741	0	+	170662190	170668302	0	9	159,108,101,72,43,141,187,141,125,	0,1104,1290,2801,3179,4602,5177,5502,5987	-647	#NAME?	5.75	uc002ufm.3	9455	6741	SSB	genebody;genebody	uc002ufk.3;uc002ufm.3	6741;6741	SSB;SSB	0
chr2	172953561	172953712	1745	4e-11	+	172953561	172953712	0	1	151	0	-10.4	-9.15	4.28	uc002uhm.3	3426	1745	DLX1	genebody;genebody	uc002uhl.3;uc002uhm.3	1745;1745	DLX1;DLX1	1
chr2	174131298	174131479	51776	2.5e-11	+	174131298	174131479	0	1	181	0	-10.6	-9.32	9.89	uc002uib.3	15376	339751	MAP3K20-AS1	genebody;genebody	uc002uhz.3;uc002uib.3	51776;339751	MAP3K20;MAP3K20-AS1	0
chr2	178080737	178080888	220988	1e-53	+	178080737	178080888	0	1	151	0	-53	-51.2	2.41	uc002ule.3	592	220988	HNRNPA3	genebody;genebody;genebody;promoter	uc002ulb.1;uc002ulc.1;uc002uld.2;uc002ule.3	220988;220988;220988;220988	HNRNPA3;HNRNPA3;HNRNPA3;HNRNPA3	0
chr2	178082436	178084396	220988	2e-78	+	178082436	178084396	0	4	137,123,80,261,	0,1328,1538,1699	-77.7	-75.7	3.09	uc002ule.3	2010	220988	HNRNPA3	genebody;genebody;genebody;genebody	uc002ulb.1;uc002ulc.1;uc002uld.2;uc002ule.3	220988;220988;220988;220988	HNRNPA3;HNRNPA3;HNRNPA3;HNRNPA3	0
chr2	178086374	178086525	220988	1.6e-20	+	178086374	178086525	0	1	151	0	-19.8	-18.3	5.63	uc002ule.3	5043	220988	HNRNPA3	genebody;genebody;genebody	uc002ulc.1;uc002uld.2;uc002ule.3	220988;220988;220988	HNRNPA3;HNRNPA3;HNRNPA3	1
chr2	182766841	182767141	6744	1.6e-27	+	182766841	182767141	0	1	300	0	-26.8	-25.3	7.31	uc002uol.3	3403	6744	ITPRID2	genebody;genebody;genebody;genebody;genebody;genebody	uc002uoh.3;uc002uoi.3;uc002uoj.3;uc002uok.3;uc010zfo.2;uc002uol.3	6744;6744;6744;6744;6744;6744	ITPRID2;ITPRID2;ITPRID2;ITPRID2;ITPRID2;ITPRID2	0
chr2	182780146	182780326	6744	2e-16	+	182780146	182780326	0	1	180	0	-15.7	-14.3	5.97	uc002uom.3	291	6744	ITPRID2	genebody;genebody;genebody;genebody;genebody;genebody;promoter	uc002uoh.3;uc002uoi.3;uc002uoj.3;uc002uok.3;uc010zfo.2;uc002uol.3;uc002uom.3	6744;6744;6744;6744;6744;6744;6744	ITPRID2;ITPRID2;ITPRID2;ITPRID2;ITPRID2;ITPRID2;ITPRID2	0
chr2	190339994	190340174	84128	2.5e-16	+	190339994	190340174	0	1	180	0	-15.6	-14.3	4.41	uc002uqn.1	33923	84128	WDR75	genebody;genebody;genebody	uc002uql.1;uc002uqm.1;uc002uqn.1	84128;84128;84128	WDR75;WDR75;WDR75	0
chr2	190530900	190530961	54529	1.3e-07	+	190530900	190530961	0	1	61	0	-6.88	-5.7	6.92	uc002uqt.3	4803	54529	ASNSD1	genebody	uc002uqt.3	54529	ASNSD1	0
chr2	190531971	190532270	54529	4e-33	+	190531971	190532270	0	1	299	0	-32.4	-30.7	7.36	uc002uqt.3	5993	54529	ASNSD1	genebody	uc002uqt.3	54529	ASNSD1	0
chr2	191064602	191065050	84281	1e-135	+	191064602	191065050	0	1	448	0	-135	-133	12.8	uc021vub.1	237	NA	NULL	genebody;genebody;genebody;genebody;promoter	uc002urq.3;uc002urr.3;uc002urs.3;uc002urt.3;uc021vub.1	84281;84281;84281;84281;NA	C2orf88;C2orf88;C2orf88;C2orf88;NULL	0
chr2	191524515	191524695	4664	6.3e-17	+	191524515	191524695	0	1	180	0	-16.2	-14.8	12.2	uc010zgh.2	719	4664	NAB1	genebody;genebody;promoter;promoter;promoter	uc002usb.3;uc010fsc.3;uc010fsd.3;uc002usc.3;uc010zgh.2	4664;4664;4664;4664;4664	NAB1;NAB1;NAB1;NAB1;NAB1	0
chr2	198571195	198571736	92935	4e-27	+	198571195	198571736	0	1	541	0	-26.4	-24.8	9.89	uc002uuq.3	1435	92935	MARS2	genebody;genebody	uc002uup.3;uc002uuq.3	NA;92935	NULL;MARS2	0
chr2	198571795	198571916	92935	2.5e-15	+	198571795	198571916	0	1	121	0	-14.6	-13.2	8.65	uc002uuq.3	1825	92935	MARS2	genebody;genebody	uc002uup.3;uc002uuq.3	NA;92935	NULL;MARS2	0
chr2	198669873	198670024	5334	6e-08	+	198669873	198670024	0	1	151	0	-7.22	-6.03	7.17	uc010fsp.3	520	5334	PLCL1	promoter;promoter	uc002uuv.4;uc010fsp.3	5334;5334	PLCL1;PLCL1	0
chr2	201436228	201436319	151246	5e-14	+	201436228	201436319	0	1	91	0	-13.3	-11.9	5.1	uc002uvx.3	14458	316	AOX1	genebody;genebody;genebody	uc010zhd.1;uc002uvw.2;uc010zhe.1	151246;151246;151246	SGO2;SGO2;SGO2	0
chr2	201756768	201756918	60491	2.5e-17	+	201756768	201756918	0	1	150	0	-16.6	-15.2	9.36	uc002uwq.2	200	60491	NIF3L1	genebody;genebody;genebody;promoter;promoter	uc002uwl.2;uc002uwm.2;uc002uwn.2;uc002uwp.2;uc002uwq.2	60491;60491;60491;60491;60491	NIF3L1;NIF3L1;NIF3L1;NIF3L1;NIF3L1	0
chr2	203139907	203147194	51602	1.8e-10	+	203139907	203147194	0	3	5,53,121,	0,2765,7166	-9.75	-8.49	2.62	uc021vvh.1	717	NA	NULL	genebody;genebody;promoter	uc010zhv.1;uc002uzb.3;uc021vvh.1	51602;51602;NA	NOP58;NOP58;NULL	0
chr2	203162162	203168265	51602	0	+	203162162	203168265	0	5	74,62,134,137,157,	0,405,2794,5481,5946	-344	#NAME?	7.67	uc002uzd.1	7437	692058	SNORD11	genebody	uc002uzb.3	51602	NOP58	0
chr2	207025414	207026795	1933	2.5e-67	+	207025414	207026795	0	3	20,127,34,	0,655,1347	-66.6	-64.6	2	uc002vbi.1	501	26798	SNORD51	genebody;genebody;genebody;promoter;promoter;promoter;promoter;promoter;promoter;promoter	uc002vbf.1;uc002vbg.1;uc002vbh.1;uc002vbi.1;uc002vbj.3;uc002vbe.3;uc010zir.2;uc010zis.2;uc010zit.2;uc010ziu.2	1933;1933;1933;26798;619569;4719;4719;4719;4719;4719	EEF1B2;EEF1B2;EEF1B2;SNORD51;SNORA41;NDUFS1;NDUFS1;NDUFS1;NDUFS1;NDUFS1	0
chr2	207631950	207632010	22868	1.9e-07	+	207631950	207632010	0	1	60	0	-6.73	-5.55	2.71	uc002vbw.1	610	22868	FASTKD2	genebody;genebody;genebody;promoter;promoter;promoter;promoter;promoter;promoter	uc002vbu.3;uc002vbv.3;uc002vbx.3;uc002vbw.1;uc010ziw.2;uc002vbs.3;uc002vbt.3;uc010fui.3;uc021vvm.1	22868;22868;22868;22868;130752;130752;130752;130752;130752	FASTKD2;FASTKD2;FASTKD2;FASTKD2;MDH1B;MDH1B;MDH1B;MDH1B;MDH1B	0
chr2	208461657	208461718	1385	3.9e-09	+	208461657	208461718	0	1	61	0	-8.41	-7.18	5.87	uc002vcf.2	28009	151194	METTL21A	genebody;genebody;genebody	uc002vcc.3;uc002vcd.3;uc002vce.3	1385;1385;151194	CREB1;CREB1;METTL21A	0
chr2	217363579	217364789	6168	1e-170	+	217363579	217364789	0	3	21,129,118,	0,413,1092	-170	-168	2.05	uc002vgg.3	662	6168	RPL37A	promoter;promoter	uc002vgf.3;uc002vgg.3	6168;6168	RPL37A;RPL37A	0
chr2	217366038	217366188	6168	1.6e-23	+	217366038	217366188	0	1	150	0	-22.8	-21.3	1.59	uc002vgg.3	2591	6168	RPL37A	genebody;genebody	uc002vgf.3;uc002vgg.3	6168;6168	RPL37A;RPL37A	1
chr2	219459034	219459274	9125	1e-26	+	219459034	219459274	0	1	240	0	-26	-24.5	5.02	uc021vww.2	13334	84812	PLCD4	genebody;genebody;genebody	uc010zkh.3;uc010zki.3;uc031rrg.1	9125;9125;9125	CNOT9;CNOT9;CNOT9	1
chr2	220046811	220047052	79137	1.3e-18	+	220046811	220047052	0	1	241	0	-17.9	-16.5	4.41	uc002vjx.3	2097	79137	RETREG2	genebody;genebody;genebody	uc002vjw.4;uc010fwc.3;uc002vjx.3	79137;79137;79137	RETREG2;RETREG2;RETREG2	0
chr2	220099494	220099793	55139	4e-45	+	220099494	220099793	0	1	299	0	-44.4	-42.6	6.23	uc002vkj.1	4294	55139	ANKZF1	genebody;genebody;genebody;genebody;genebody;genebody	uc010zkv.1;uc010zkw.1;uc002vkg.3;uc002vkh.3;uc002vki.3;uc002vkj.1	55139;55139;55139;55139;55139;55139	ANKZF1;ANKZF1;ANKZF1;ANKZF1;ANKZF1;ANKZF1	1
chr2	220313555	220313676	10290	2.5e-06	+	220313555	220313676	0	1	121	0	-5.61	-4.47	11.4	uc002vlp.1	1777	10290	SPEG	genebody;genebody;genebody;genebody;promoter	uc010fwg.3;uc002vlm.3;uc010fwh.2;uc002vln.1;uc002vlp.1	10290;10290;10290;10290;10290	SPEG;SPEG;SPEG;SPEG;SPEG	0
chr2	224831660	224831780	65080	3.6e-10	+	224831660	224831780	0	1	120	0	-9.44	-8.19	3.3	uc002vnr.4	9597	65080	MRPL44	genebody	uc002vnr.4	65080	MRPL44	0
chr2	231578470	231578769	51719	2e-28	+	231578470	231578769	0	1	299	0	-27.7	-26.1	6.05	uc010fxr.3	354	51719	CAB39	genebody;promoter;promoter	uc002vqx.3;uc010fxq.3;uc010fxr.3	51719;51719;51719	CAB39;CAB39;CAB39	0
chr2	232574948	232577803	5757	0	+	232574948	232577803	0	5	63,72,97,74,290,	0,1109,1648,2204,2565	-3770	#NAME?	4.12	uc021vyc.1	1649	100422885	MIR1244-2	genebody;genebody;genebody;promoter	uc002vsb.4;uc002vsc.4;uc010zmf.3;uc021vyc.1	5757;5757;5757;100422885	PTMA;PTMA;PTMA;MIR1244-2	0
chr2	233415386	233422650	9470	2e-48	+	233415386	233422650	0	3	68,115,57,	0,5739,7207	-47.7	-45.9	4.94	uc002vtb.1	3659	9470	EIF4E2	genebody;genebody;genebody	uc010zmi.1;uc002vta.3;uc002vtb.1	9470;9470;9470	EIF4E2;EIF4E2;EIF4E2	0
chr2	237032946	237033157	116987	2.5e-16	+	237032946	237033157	0	1	211	0	-15.6	-14.2	6.46	uc010zng.1	43601	2637	GBX2	genebody;genebody	uc002vvs.3;uc002vvt.3	116987;116987	AGAP1;AGAP1	1
chr2	238671699	238672149	9208	4e-31	+	238671699	238672149	0	1	450	0	-30.4	-28.8	5.62	uc002vxg.3	5778	9208	LRRFIP1	genebody;genebody;genebody;genebody;genebody	uc002vxc.3;uc002vxd.3;uc002vxe.3;uc002vxf.3;uc010znm.2	9208;9208;9208;9208;9208	LRRFIP1;LRRFIP1;LRRFIP1;LRRFIP1;LRRFIP1	0
chr2	238672477	238672838	9208	4e-34	+	238672477	238672838	0	1	361	0	-33.4	-31.8	8	uc002vxg.3	5045	9208	LRRFIP1	genebody;genebody;genebody;genebody;genebody	uc002vxc.3;uc002vxd.3;uc002vxe.3;uc002vxf.3;uc010znm.2	9208;9208;9208;9208;9208	LRRFIP1;LRRFIP1;LRRFIP1;LRRFIP1;LRRFIP1	0
chr2	242611714	242611954	23192	6.3e-39	+	242611714	242611954	0	1	240	0	-38.2	-36.5	4.18	uc021vzj.1	237	NA	NULL	genebody;genebody;genebody;genebody;genebody;genebody;genebody;promoter	uc002wbu.3;uc002wbv.3;uc002wbw.3;uc010fzp.3;uc010zox.2;uc010zoy.2;uc010zoz.2;uc021vzj.1	23192;23192;23192;23192;23192;23192;23192;NA	ATG4B;ATG4B;ATG4B;ATG4B;ATG4B;ATG4B;ATG4B;NULL	1
chr2	242664552	242664733	84289	3.2e-14	+	242664552	242664733	0	1	181	0	-13.5	-12.2	3.77	uc010zpc.1	9388	728294	D2HGDH	genebody	uc002wcd.3	84289	ING5	1
chr2	3593225	3596255	246243	6.3e-90	-	3593225	3596255	0	3	236,125,26,	0,2295,3004	-89.2	-87.1	6.25	uc002qxs.3	11139	246243	RNASEH1	genebody;genebody	uc002qxs.3;uc002qxt.3	246243;246243	RNASEH1;RNASEH1	0
chr2	8870598	8870839	57498	1.3e-18	-	8870598	8870839	0	1	241	0	-17.9	-16.5	7.18	uc002qzb.2	19747	57498	KIDINS220	genebody;genebody;genebody;genebody	uc010yiv.1;uc002qzb.2;uc002qzc.2;uc002qzd.2	57498;57498;57498;57498	KIDINS220;KIDINS220;KIDINS220;KIDINS220	1
chr2	8871048	8871139	57498	3.8e-05	-	8871048	8871139	0	1	91	0	-4.42	-3.33	2.68	uc002qzb.2	19372	57498	KIDINS220	genebody;genebody;genebody;genebody	uc010yiv.1;uc002qzb.2;uc002qzc.2;uc002qzd.2	57498;57498;57498;57498	KIDINS220;KIDINS220;KIDINS220;KIDINS220	0
chr2	8871437	8871618	57498	2.9e-10	-	8871437	8871618	0	1	181	0	-9.54	-8.28	3.15	uc002qzb.2	18938	57498	KIDINS220	genebody;genebody;genebody;genebody	uc010yiv.1;uc002qzb.2;uc002qzc.2;uc002qzd.2	57498;57498;57498;57498	KIDINS220;KIDINS220;KIDINS220;KIDINS220	0
chr2	9630280	9630581	6868	1.3e-41	-	9630280	9630581	0	1	301	0	-40.9	-39.2	9.79	uc010yiz.2	15758	285148	IAH1	genebody;genebody;genebody;genebody	uc010yiz.2;uc002qzu.3;uc010ewy.3;uc010ewz.3	285148;6868;6868;6868	IAH1;ADAM17;ADAM17;ADAM17	0
chr2	9770343	9771076	10971	4e-25	-	9770343	9771076	0	2	320,7,	0.726	-24.4	-22.9	1.99	uc002qzx.3	397	10971	YWHAQ	promoter	uc002qzx.3	10971	YWHAQ	0
chr2	10729287	10729724	79954	1.7e-08	-	10729287	10729724	0	2	129,21,	0.416	-7.76	-6.55	2.44	uc002rar.3	100608	79954	NOL10	genebody;genebody;genebody;genebody	uc002rap.3;uc002raq.3;uc010yje.2;uc010yjf.2	79954;79954;79954;79954	NOL10;NOL10;NOL10;NOL10	0
chr2	10924174	10924325	10130	4e-31	-	10924174	10924325	0	1	151	0	-30.4	-28.8	3.66	uc010yjg.2	28711	10130	PDIA6	genebody;genebody;genebody;genebody;genebody;genebody;genebody	uc002ras.3;uc002rat.3;uc002rau.3;uc010yjg.2;uc002rav.3;uc010yjh.2;uc002raw.3	245973;245973;10130;10130;10130;10130;10130	ATP6V1C2;ATP6V1C2;PDIA6;PDIA6;PDIA6;PDIA6;PDIA6	1
chr2	10933250	10933311	10130	9.1e-08	-	10933250	10933311	0	1	61	0	-7.04	-5.85	1.41	uc010yjg.2	19680	10130	PDIA6	genebody;genebody;genebody;genebody;genebody	uc002rau.3;uc010yjg.2;uc002rav.3;uc010yjh.2;uc002raw.3	10130;10130;10130;10130;10130	PDIA6;PDIA6;PDIA6;PDIA6;PDIA6	0
chr2	11323242	11323423	9475	8.9e-06	-	11323242	11323423	0	1	181	0	-5.05	-3.94	10.5	uc010yjk.2	27790	130814	PQLC3	genebody	uc002rbd.1	9475	ROCK2	1
chr2	18736343	18736848	57665	1.6e-45	-	18736343	18736848	0	1	505	0	-44.8	-43.1	7.38	uc002rcx.4	5364	57665	RDH14	genebody;genebody;genebody	uc002rcx.4;uc002rcy.3;uc010exr.3	57665;100526794;100526794	RDH14;NT5C1B-RDH14;NT5C1B-RDH14	1
chr2	18736345	18736851	100526794	3.2e-46	-	18736345	18736851	0	1	506	0	-45.5	-43.7	7.3	uc002rcx.4	5361	57665	RDH14	genebody;genebody;genebody	uc002rcx.4;uc002rcy.3;uc010exr.3	57665;100526794;100526794	RDH14;NT5C1B-RDH14;NT5C1B-RDH14	1
chr2	23980683	23980894	54454	2e-22	-	23980683	23980894	0	1	211	0	-21.7	-20.2	10.6	uc002rej.4	74684	54454	ATAD2B	genebody;genebody;genebody;genebody	uc002rej.4;uc002rei.4;uc002rek.4;uc010yki.2	54454;54454;54454;54454	ATAD2B;ATAD2B;ATAD2B;ATAD2B	0
chr2	24103517	24103578	54454	9.1e-05	-	24103517	24103578	0	1	61	0	-4.04	-2.97	4.7	uc010exx.2	46389	54454	ATAD2B	genebody;genebody;genebody;genebody	uc002rei.4;uc002rek.4;uc010yki.2;uc010exx.2	54454;54454;54454;54454	ATAD2B;ATAD2B;ATAD2B;ATAD2B	0
chr2	24261656	24261956	80304	1e-22	-	24261656	24261956	0	1	300	0	-22	-20.5	9.32	uc010eya.2	8490	80304	WDCP	genebody;genebody	uc002rep.2;uc010eya.2	80304;80304	WDCP;WDCP	0
chr2	25042368	25042758	109	4e-24	-	25042368	25042758	0	1	390	0	-23.4	-21.9	3.53	uc002rfr.4	21973	109	ADCY3	genebody;genebody;genebody;genebody;genebody	uc002rfp.2;uc002rfq.2;uc002rfr.4;uc002rfs.4;uc010ykm.2	79172;79172;109;109;109	CENPO;CENPO;ADCY3;ADCY3;ADCY3	1
chr2	25965510	25965780	55252	2e-27	-	25965510	25965780	0	1	270	0	-26.7	-25.2	7.47	uc021ves.1	26244	NA	NULL	genebody;genebody	uc002rgs.2;uc002rgt.1	55252;55252	ASXL2;ASXL2	0
chr2	25966108	25966169	55252	1.5e-09	-	25966108	25966169	0	1	61	0	-8.82	-7.58	5.63	uc021ves.1	25751	NA	NULL	genebody;genebody	uc002rgs.2;uc002rgt.1	55252;55252	ASXL2;ASXL2	0
chr2	25966945	25967155	55252	2e-16	-	25966945	25967155	0	1	210	0	-15.7	-14.3	5.04	uc021ves.1	24839	NA	NULL	genebody;genebody	uc002rgs.2;uc002rgt.1	55252;55252	ASXL2;ASXL2	0
chr2	26437403	26437955	3030	4.5e-07	-	26437403	26437955	0	2	27,34,	0.518	-6.35	-5.19	1.53	uc010ykt.1	29915	3030	HADHA	genebody;genebody;genebody	uc002rgy.3;uc010yks.2;uc010ykt.1	3030;3030;3030	HADHA;HADHA;HADHA	0
chr2	27356101	27356414	10113	1.5e-07	-	27356101	27356414	0	2	104,15,	0.298	-6.81	-5.63	1.62	uc002riy.1	1285	10113	PREB	genebody;genebody	uc002rix.1;uc002riy.1	10113;10113	PREB;PREB	0
chr2	27549283	27549554	2976	1e-48	-	27549283	27549554	0	1	271	0	-48	-46.2	8.75	uc002rjt.3	869	4358	MPV17	genebody;genebody;genebody;genebody;promoter	uc010eyy.2;uc002rju.2;uc002rjv.2;uc002rjw.2;uc002rjt.3	2976;2976;2976;2976;4358	GTF3C2;GTF3C2;GTF3C2;GTF3C2;MPV17	1
chr2	27592335	27592426	8890	7.4e-06	-	27592335	27592426	0	1	91	0	-5.13	-4.02	1.9	uc002rjz.3	539	8890	EIF2B4	promoter;promoter;promoter;promoter;promoter;promoter;promoter;promoter;promoter;promoter;promoter;promoter;promoter;promoter;promoter;promoter;promoter;promoter;promoter	uc002rkg.2;uc002rkh.2;uc002rki.2;uc010eza.2;uc010ylj.2;uc010ylk.2;uc010yll.2;uc010ylm.2;uc010yln.2;uc010ylo.2;uc010ylp.2;uc010ylq.2;uc002rjz.3;uc002rka.3;uc002rkb.3;uc002rkc.3;uc002rke.3;uc031rnv.1;uc002rkf.1	9784;9784;9784;9784;9784;9784;9784;9784;9784;9784;9784;9784;8890;8890;8890;8890;8890;8890;8890	SNX17;SNX17;SNX17;SNX17;SNX17;SNX17;SNX17;SNX17;SNX17;SNX17;SNX17;SNX17;EIF2B4;EIF2B4;EIF2B4;EIF2B4;EIF2B4;EIF2B4;EIF2B4	0
chr2	27600216	27600396	130557	1.4e-07	-	27600216	27600396	0	1	180	0	-6.84	-5.66	3.65	uc002rkj.3	3005	130557	ZNF513	genebody;genebody;genebody;genebody;genebody;genebody;genebody;genebody;genebody;genebody;genebody;genebody;genebody;genebody	uc002rkg.2;uc002rkh.2;uc002rki.2;uc010eza.2;uc010ylj.2;uc010ylk.2;uc010yll.2;uc010ylm.2;uc010yln.2;uc010ylo.2;uc010ylp.2;uc010ylq.2;uc002rkj.3;uc002rkk.3	9784;9784;9784;9784;9784;9784;9784;9784;9784;9784;9784;9784;130557;130557	SNX17;SNX17;SNX17;SNX17;SNX17;SNX17;SNX17;SNX17;SNX17;SNX17;SNX17;SNX17;ZNF513;ZNF513	1
chr2	27600961	27601200	130557	1.3e-49	-	27600961	27601200	0	1	239	0	-48.9	-47.1	6.65	uc002rkj.3	2231	130557	ZNF513	genebody;genebody	uc002rkj.3;uc002rkk.3	130557;130557	ZNF513;ZNF513	0
chr2	27604364	27604574	5496	7.9e-60	-	27604364	27604574	0	1	210	0	-59.1	-57.2	3.11	uc002rkk.3	856	130557	ZNF513	genebody;promoter;promoter	uc002rkl.4;uc002rkj.3;uc002rkk.3	5496;130557;130557	PPM1G;ZNF513;ZNF513	0
chr2	27606348	27607609	5496	0	-	27606348	27607609	0	3	119,141,70,	0,470,1191	-853	#NAME?	6.17	uc002rkk.3	3365	130557	ZNF513	genebody	uc002rkl.4	5496	PPM1G	0
chr2	27607668	27608745	5496	1e-123	-	27607668	27608745	0	2	287,132,	0.945	-123	-121	3.56	uc002rkk.3	4593	130557	ZNF513	genebody	uc002rkl.4	5496	PPM1G	0
chr2	27850211	27850421	79635	7.9e-11	-	27850211	27850421	0	1	210	0	-10.1	-8.78	12.2	uc021vfe.1	350	NA	NULL	genebody;genebody;genebody;promoter;promoter;promoter;promoter;promoter;promoter;promoter	uc010yly.2;uc002rld.3;uc002rle.3;uc010ezf.3;uc010yma.2;uc010ymb.2;uc010ymc.2;uc010ymd.2;uc010ezg.1;uc021vfe.1	84450;79635;79635;11321;11321;11321;11321;11321;11321;NA	ZNF512;CCDC121;CCDC121;GPN1;GPN1;GPN1;GPN1;GPN1;GPN1;NULL	0
chr2	29092550	29092700	55006	1.6e-13	-	29092550	29092700	0	1	150	0	-12.8	-11.5	3.95	uc002rmm.3	550	55006	TRMT61B	promoter	uc002rmm.3	55006	TRMT61B	0
chr2	33810164	33810494	25940	1e-125	-	33810164	33810494	0	1	330	0	-125	-123	5.76	uc010ynd.1	2144	25940	FAM98A	genebody;genebody;genebody;genebody	uc010ynd.1;uc002roz.1;uc002rpa.1;uc010yne.1	25940;25940;25940;25940	FAM98A;FAM98A;FAM98A;FAM98A	0
chr2	37454776	37454957	10153	5e-14	-	37454776	37454957	0	1	181	0	-13.3	-12	4.46	uc002rpz.3	3874	10153	CEBPZ	genebody	uc002rpz.3	10153	CEBPZ	0
chr2	37455106	37456035	10153	6.3e-81	-	37455106	37456035	0	1	929	0	-80.2	-78.1	9.97	uc002rpz.3	3170	10153	CEBPZ	genebody	uc002rpz.3	10153	CEBPZ	0
chr2	38976843	38977212	6432	2.3e-08	-	38976843	38977212	0	2	4,57,	0.312	-7.64	-6.43	1.29	uc010ynp.2	1609	6432	SRSF7	genebody;genebody;genebody;promoter	uc002rqz.3;uc002rra.3;uc010ynp.2;uc002rrb.3	6432;6432;6432;79833	SRSF7;SRSF7;SRSF7;GEMIN6	0
chr2	39963766	39964006	80745	1.3e-14	-	39963766	39964006	0	1	240	0	-13.9	-12.5	4.62	uc010ynu.1	42530	80745	THUMPD2	genebody;genebody;genebody	uc002rru.2;uc002rrv.2;uc010ynt.1	80745;80745;80745	THUMPD2;THUMPD2;THUMPD2	0
chr2	39996900	39997170	80745	3.2e-34	-	39996900	39997170	0	1	270	0	-33.5	-31.8	10.2	uc010ynu.1	9381	80745	THUMPD2	genebody;genebody;genebody;genebody	uc002rru.2;uc002rrv.2;uc010ynt.1;uc010ynu.1	80745;80745;80745;80745	THUMPD2;THUMPD2;THUMPD2;THUMPD2	0
chr2	42577944	42578065	9167	7.9e-11	-	42577944	42578065	0	1	121	0	-10.1	-8.83	1.76	uc002rsk.3	10984	9167	COX7A2L	genebody;genebody	uc002rsk.3;uc002rsl.3	9167;9167	COX7A2L;COX7A2L	1
chr2	42578303	42578364	9167	2.5e-13	-	42578303	42578364	0	1	61	0	-12.6	-11.3	2.55	uc002rsk.3	10655	9167	COX7A2L	genebody;genebody	uc002rsk.3;uc002rsl.3	9167;9167	COX7A2L;COX7A2L	1
chr2	43450969	43451476	678	1e-89	-	43450969	43451476	0	1	507	0	-89	-86.9	13.7	uc002rsv.4	2523	678	ZFP36L2	genebody	uc002rsv.4	678	ZFP36L2	1
chr2	45826651	45826922	55133	4e-28	-	45826651	45826922	0	1	271	0	-27.4	-25.8	14	uc002rus.3	11647	55133	SRBD1	genebody	uc002rus.3	55133	SRBD1	0
chr2	47130324	47130444	90411	1.1e-07	-	47130324	47130444	0	1	120	0	-6.94	-5.76	2.28	uc021vgz.1	12623	90411	MCFD2	genebody;genebody;genebody;genebody;genebody;genebody;genebody	uc002rvk.3;uc002rvl.3;uc021vgz.1;uc021vha.1;uc021vhb.1;uc010fba.3;uc010yof.2	90411;90411;90411;90411;90411;90411;90411	MCFD2;MCFD2;MCFD2;MCFD2;MCFD2;MCFD2;MCFD2	1
chr2	47132148	47132358	90411	1.3e-15	-	47132148	47132358	0	1	210	0	-14.9	-13.5	3.08	uc021vgz.1	10754	90411	MCFD2	genebody;genebody;genebody;genebody;genebody;genebody;genebody	uc002rvk.3;uc002rvl.3;uc021vgz.1;uc021vha.1;uc021vhb.1;uc010fba.3;uc010yof.2	90411;90411;90411;90411;90411;90411;90411	MCFD2;MCFD2;MCFD2;MCFD2;MCFD2;MCFD2;MCFD2	1
chr2	48035013	48035133	80204	1.5e-10	-	48035013	48035133	0	1	120	0	-9.82	-8.56	4.37	uc010yoj.2	23977	2956	MSH6	genebody;genebody;genebody	uc010fbk.3;uc010fbl.3;uc002rwe.3	80204;80204;80204	FBXO11;FBXO11;FBXO11	1
chr2	54080559	54080619	10936	0.00014	-	54080559	54080619	0	1	60	0	-3.85	-2.79	6.39	uc021vhn.1	1304	NA	NULL	genebody;genebody;genebody	uc002rxi.4;uc002rxo.3;uc021vhn.1	51130;10936;NA	ASB3;GPR75;NULL	0
chr2	54092129	54092310	23198	1e-14	-	54092129	54092310	0	1	181	0	-14	-12.6	2.81	uc002rxi.4	5047	51130	ASB3	genebody;genebody;genebody;genebody;genebody;genebody	uc010fbt.1;uc010yop.1;uc010yoq.1;uc002rxp.2;uc010fbu.1;uc010fbv.1	23198;23198;23198;23198;23198;23198	PSME4;PSME4;PSME4;PSME4;PSME4;PSME4	1
chr2	54482694	54482903	388951	1.6e-14	-	54482694	54482903	0	1	209	0	-13.8	-12.5	3.88	uc002rxr.2	611	388951	TSPYL6	genebody;promoter	uc002rxq.4;uc002rxr.2	98;388951	ACYP2;TSPYL6	0
chr2	55253999	55254060	57142	0.0005	-	55253999	55254060	0	1	61	0	-3.3	-2.28	5.56	uc021vhr.1	12370	NA	NULL	genebody;genebody;genebody;genebody	uc002ryd.3;uc002rye.3;uc002ryf.3;uc002ryg.3	57142;57142;57142;57142	RTN4;RTN4;RTN4;RTN4	0
chr2	55277135	55277316	57142	2e-28	-	55277135	55277316	0	1	181	0	-27.7	-26.1	1.69	uc010yov.1	325	NA	NULL	promoter;promoter;promoter;promoter;promoter	uc010yov.1;uc002ryd.3;uc002rye.3;uc002ryf.3;uc002ryg.3	NA;57142;57142;57142;57142	NULL;RTN4;RTN4;RTN4;RTN4	0
chr2	55470561	55471191	4528	2.5e-61	-	55470561	55471191	0	2	243,27,	0.603	-60.6	-58.6	6.66	uc021vhs.1	11060	6233	RPS27A	genebody;genebody;genebody	uc010yox.2;uc002ryn.3;uc002ryo.3	4528;4528;4528	MTIF2;MTIF2;MTIF2	0
chr2	55481299	55481931	4528	1.3e-11	-	55481299	55481931	0	2	38,142,	0.49	-10.9	-9.63	2.6	uc010yox.2	13156	4528	MTIF2	genebody;genebody;genebody	uc010yox.2;uc002ryn.3;uc002ryo.3	4528;4528;4528	MTIF2;MTIF2;MTIF2	0
chr2	55561378	55561619	55704	1.3e-23	-	55561378	55561619	0	1	241	0	-22.9	-21.4	11.1	uc002ryw.3	802	55704	CCDC88A	genebody;genebody;genebody;genebody;promoter;promoter	uc002ryv.2;uc010yoz.1;uc010ypa.1;uc010ypb.1;uc002ryu.2;uc002ryw.3	55704;55704;55704;55704;55704;55704	CCDC88A;CCDC88A;CCDC88A;CCDC88A;CCDC88A;CCDC88A	0
chr2	55844545	55844844	57223	1e-49	-	55844545	55844844	0	1	299	0	-49	-47.2	4.62	uc002rze.3	217	NA	NULL	promoter;promoter;promoter;promoter	uc002rzb.3;uc002rzc.3;uc002rzd.3;uc002rze.3	57223;57223;57223;NA	PPP4R3B;PPP4R3B;PPP4R3B;NULL	0
chr2	58386526	58386706	55120	6.3e-11	-	58386526	58386706	0	1	180	0	-10.2	-8.96	2.93	uc010yph.1	73152	7444	VRK2	genebody;genebody;genebody;genebody;genebody;genebody;genebody;genebody;genebody;genebody;genebody;genebody;genebody	uc002rzo.2;uc010fcb.2;uc002rzp.4;uc002rzs.3;uc002rzt.3;uc002rzu.3;uc002rzv.3;uc010fcc.4;uc010fcd.3;uc010ypg.2;uc002rzw.4;uc002rzx.4;uc010fce.3	7444;7444;7444;7444;7444;7444;7444;7444;7444;7444;55120;55120;55120	VRK2;VRK2;VRK2;VRK2;VRK2;VRK2;VRK2;VRK2;VRK2;VRK2;FANCL;FANCL;FANCL	1
chr2	61415397	61416077	9736	7.9e-17	-	61415397	61416077	0	2	447,33,	0.647	-16.1	-14.7	5.75	uc002sbc.2	11180	130872	AHSA2P	genebody;genebody	uc002sbd.3;uc002sbe.3	9736;9736	USP34;USP34	0
chr2	61575095	61575335	9736	7.9e-11	-	61575095	61575335	0	1	240	0	-10.1	-8.83	4.38	uc002sbf.3	67730	9736	USP34	genebody	uc002sbe.3	9736	USP34	0
chr2	61764998	61765208	7514	1.3e-68	-	61764998	61765208	0	1	210	0	-67.9	-65.9	4.72	uc010ypn.2	266	7514	XPO1	promoter;promoter;promoter;promoter	uc010fcl.3;uc010ypn.2;uc002sbj.3;uc002sbk.3	7514;7514;7514;7514	XPO1;XPO1;XPO1;XPO1	0
chr2	64863252	64863402	9792	1.5e-09	-	64863252	64863402	0	1	150	0	-8.83	-7.6	4.06	uc021viq.1	678	NA	NULL	genebody;promoter	uc002sde.2;uc021viq.1	9792;NA	SERTAD2;NULL	0
chr2	64863701	64863822	9792	1.7e-05	-	64863701	64863822	0	1	121	0	-4.77	-3.67	6.18	uc021viq.1	244	NA	NULL	genebody;promoter	uc002sde.2;uc021viq.1	9792;NA	SERTAD2;NULL	0
chr2	65540923	65541194	200734	1e-23	-	65540923	65541194	0	1	271	0	-23	-21.5	7.11	uc010fcw.3	52873	200734	SPRED2	genebody;genebody	uc010fcw.3;uc002sdr.4	200734;200734	SPRED2;SPRED2	0
chr2	70523495	70523706	84908	2.5e-21	-	70523495	70523706	0	1	211	0	-20.6	-19.2	3.11	uc002sgp.3	2729	6637	SNRPG	genebody;genebody	uc002sgq.4;uc010fdp.3	84908;84908	FAM136A;FAM136A	1
chr2	70524272	70524333	84908	1.1e-10	-	70524272	70524333	0	1	61	0	-9.95	-8.69	2.56	uc002sgp.3	3431	6637	SNRPG	genebody;genebody	uc002sgq.4;uc010fdp.3	84908;84908	FAM136A;FAM136A	1
chr2	70524422	70524602	84908	1.3e-26	-	70524422	70524602	0	1	180	0	-25.9	-24.4	2.82	uc002sgp.3	3641	6637	SNRPG	genebody;genebody	uc002sgq.4;uc010fdp.3	84908;84908	FAM136A;FAM136A	0
chr2	73455396	73455602	84279	1e-19	-	73455396	73455602	0	1	206	0	-19	-17.6	3.29	uc002siy.3	4857	84279	PRADC1	genebody	uc002siy.3	84279	PRADC1	1
chr2	73495917	73496068	150726	1.7e-07	-	73495917	73496068	0	1	151	0	-6.76	-5.58	2.8	uc021vjh.1	856	150726	FBXO41	promoter	uc021vjh.1	150726	FBXO41	0
chr2	74592271	74593079	1639	7.9e-14	-	74592271	74593079	0	3	97,143,60,	0,370,748	-13.1	-11.7	2.39	uc002skt.2	645	1639	DCTN1	genebody;genebody;genebody;genebody;genebody;genebody;promoter	uc002sku.3;uc002skv.3;uc002skw.2;uc002skx.3;uc010ffd.3;uc002sky.3;uc002skt.2	1639;1639;1639;1639;1639;1639;1639	DCTN1;DCTN1;DCTN1;DCTN1;DCTN1;DCTN1;DCTN1	0
chr2	74596441	74597185	1639	7.9e-22	-	74596441	74597185	0	2	177,94,	0.65	-21.1	-19.6	2.22	uc002skt.2	4783	1639	DCTN1	genebody;genebody;genebody;genebody;genebody;genebody	uc002sku.3;uc002skv.3;uc002skw.2;uc002skx.3;uc010ffd.3;uc002sky.3	1639;1639;1639;1639;1639;1639	DCTN1;DCTN1;DCTN1;DCTN1;DCTN1;DCTN1	0
chr2	74597885	74598278	1639	4e-31	-	74597885	74598278	0	2	67,173,	0.22	-30.4	-28.8	3.69	uc002skv.3	3781	1639	DCTN1	genebody;genebody;genebody;genebody;genebody;genebody	uc002sku.3;uc002skv.3;uc002skw.2;uc002skx.3;uc010ffd.3;uc002sky.3	1639;1639;1639;1639;1639;1639	DCTN1;DCTN1;DCTN1;DCTN1;DCTN1;DCTN1	0
chr2	74688363	74688483	7841	2.5e-10	-	74688363	74688483	0	1	120	0	-9.6	-8.34	3.07	uc010ffh.3	2350	7841	MOGS	genebody;genebody;genebody;genebody	uc010ffh.3;uc010yrt.2;uc010ffi.3;uc010ffj.3	7841;7841;7841;7841	MOGS;MOGS;MOGS;MOGS	0
chr2	74689591	74689891	7841	7.9e-31	-	74689591	74689891	0	1	300	0	-30.1	-28.5	4.06	uc010ffh.3	1032	7841	MOGS	genebody;genebody;genebody;genebody	uc010ffh.3;uc010yrt.2;uc010ffi.3;uc010ffj.3	7841;7841;7841;7841	MOGS;MOGS;MOGS;MOGS	0
chr2	74753774	74754205	550	1e-112	-	74753774	74754205	0	2	189,138,	0.293	-112	-110	5.12	uc010yrw.2	579	165545	DQX1	genebody;genebody;genebody;genebody;genebody;promoter	uc002sme.3;uc002smf.3;uc002smg.3;uc002smh.3;uc010yrx.2;uc010yrw.2	550;550;550;550;550;165545	AUP1;AUP1;AUP1;AUP1;AUP1;DQX1	0
chr2	74760124	74760185	84695	3.3e-08	-	74760124	74760185	0	1	61	0	-7.48	-6.28	2.27	uc010ffl.3	2408	27429	HTRA2	genebody;genebody;genebody;genebody;genebody;genebody;genebody;genebody	uc002smi.1;uc002smj.1;uc002smk.1;uc002sml.1;uc002smo.1;uc010ffm.1;uc002smp.1;uc002smq.1	27429;27429;27429;27429;84695;84695;84695;84695	HTRA2;HTRA2;HTRA2;HTRA2;LOXL3;LOXL3;LOXL3;LOXL3	1
chr2	85553720	85553901	10618	2e-16	-	85553720	85553901	0	1	181	0	-15.7	-14.3	4.17	uc002spc.2	1609	10618	TGOLN2	genebody;genebody;genebody;genebody;genebody;genebody	uc002soz.3;uc002spa.3;uc002spb.3;uc021vjw.1;uc021vjx.1;uc002spc.2	10618;10618;10618;10618;10618;10618	TGOLN2;TGOLN2;TGOLN2;TGOLN2;TGOLN2;TGOLN2	0
chr2	85554080	85554679	10618	1e-144	-	85554080	85554679	0	1	599	0	-144	-141	9.74	uc002spc.2	1040	10618	TGOLN2	genebody;genebody;genebody;genebody;genebody;genebody	uc002soz.3;uc002spa.3;uc002spb.3;uc021vjw.1;uc021vjx.1;uc002spc.2	10618;10618;10618;10618;10618;10618	TGOLN2;TGOLN2;TGOLN2;TGOLN2;TGOLN2;TGOLN2	0
chr2	85771977	85772278	2677	1.6e-30	-	85771977	85772278	0	1	301	0	-29.8	-28.2	2.77	uc010fgm.1	3919	4144	MAT2A	genebody;genebody;genebody;genebody	uc002spr.3;uc010yss.2;uc002sps.3;uc010yst.2	4144;2677;2677;2677	MAT2A;GGCX;GGCX;GGCX	1
chr2	86254078	86254198	25885	1.4e-06	-	86254078	86254198	0	1	120	0	-5.86	-4.71	2.67	uc010yta.1	3145	90784	NULL	genebody;genebody	uc010ytb.2;uc002sqs.3	25885;25885	POLR1A;POLR1A	1
chr2	86254257	86254557	25885	4e-74	-	86254257	86254557	0	1	300	0	-73.4	-71.4	9.08	uc010yta.1	3414	90784	NULL	genebody;genebody	uc010ytb.2;uc002sqs.3	25885;25885	POLR1A;POLR1A	1
chr2	86258565	86259441	25885	1.3e-43	-	86258565	86259441	0	2	193,47,	0.829	-42.9	-41.2	4.15	uc010yta.1	8010	90784	NULL	genebody;genebody	uc010ytb.2;uc002sqs.3	25885;25885	POLR1A;POLR1A	0
chr2	86371354	86371564	10989	4e-27	-	86371354	86371564	0	1	210	0	-26.4	-24.8	2.23	uc010fgr.1	8464	692225	SNORD94	genebody;genebody;genebody;genebody;genebody;genebody	uc002sqy.4;uc002sqz.4;uc002sra.4;uc002srb.4;uc010ytd.2;uc010yte.2	10989;10989;10989;10989;10989;10989	IMMT;IMMT;IMMT;IMMT;IMMT;IMMT	0
chr2	88327406	88327585	51315	2.5e-12	-	88327406	88327585	0	1	179	0	-11.6	-10.3	11.9	uc021vko.1	587	NA	NULL	genebody;genebody;promoter	uc002sso.1;uc002ssp.1;uc021vko.1	51315;51315;NA	KRCC1;KRCC1;NULL	0
chr2	88327822	88327941	51315	1.1e-05	-	88327822	88327941	0	1	119	0	-4.94	-3.83	17.9	uc021vko.1	201	NA	NULL	genebody;genebody;promoter	uc002sso.1;uc002ssp.1;uc021vko.1	51315;51315;NA	KRCC1;KRCC1;NULL	0
chr2	95770375	95780826	64969	1e-179	-	95770375	95780826	0	5	100,35,234,126,16,	0,1792,3544,5285,10435	-179	-176	4.57	uc010yud.1	12154	64969	MRPS5	genebody;genebody;genebody	uc002sub.3;uc002suc.3;uc010yud.1	64969;64969;64969	MRPS5;MRPS5;MRPS5	0
chr2	96852328	96852959	56910	1e-106	-	96852328	96852959	0	2	324,5,	0.626	-106	-103	7.89	uc021vli.1	345	NA	NULL	genebody;genebody;promoter	uc002svl.3;uc002svm.4;uc021vli.1	56910;56910;NA	STARD7;STARD7;NULL	0
chr2	96874155	96874335	56910	2e-40	-	96874155	96874335	0	1	180	0	-39.7	-38	4.32	uc002svn.3	89	285033	STARD7-AS1	promoter;promoter	uc002svn.3;uc002svm.4	285033;56910	STARD7-AS1;STARD7	0
chr2	96919136	96919286	55654	1e-13	-	96919136	96919286	0	1	150	0	-13	-11.7	4.27	uc002svr.3	12540	55654	TMEM127	genebody;genebody	uc002svq.3;uc002svr.3	55654;55654	TMEM127;TMEM127	1
chr2	97260687	97260958	55683	1.3e-27	-	97260687	97260958	0	1	271	0	-26.9	-25.3	5.72	uc002swo.3	10426	55683	KANSL3	genebody;genebody;genebody;genebody;genebody;genebody;genebody;genebody;genebody	uc002swh.5;uc002swi.5;uc002swj.5;uc002swk.5;uc002swl.5;uc002swm.5;uc002swn.5;uc010fhz.4;uc010yur.3	55683;55683;55683;55683;55683;55683;55683;55683;55683	KANSL3;KANSL3;KANSL3;KANSL3;KANSL3;KANSL3;KANSL3;KANSL3;KANSL3	1
chr2	97526072	97526522	54910	2.5e-56	-	97526072	97526522	0	1	450	0	-55.6	-53.8	6.81	uc002sxd.4	2539	51239	ANKRD39	genebody;genebody;genebody;genebody	uc002sxe.3;uc002sxf.4;uc002sxg.4;uc002sxh.4	54910;54910;54910;54910	SEMA4C;SEMA4C;SEMA4C;SEMA4C	1
chr2	99217012	99217103	493753	4.9e-07	-	99217012	99217103	0	1	91	0	-6.31	-5.15	5.21	uc002syz.3	7924	493753	COA5	genebody	uc002syz.3	493753	COA5	1
chr2	99217192	99224861	493753	3.2e-19	-	99217192	99224861	0	3	64,84,92,	0,3378,7577	-18.5	-17.1	3.2	uc002syz.3	3955	493753	COA5	genebody	uc002syz.3	493753	COA5	0
chr2	100055309	100055668	51455	1e-20	-	100055309	100055668	0	1	359	0	-20	-18.6	7.93	uc002tae.1	23762	51455	REV1	genebody;genebody;genebody	uc002tac.3;uc002tad.3;uc002tae.1	51455;51455;51455	REV1;REV1;REV1	0
chr2	101008856	101008916	9486	1.6e-06	-	101008856	101008916	0	1	60	0	-5.8	-4.66	3.13	uc002tam.3	25244	9486	CHST10	genebody	uc002tam.3	9486	CHST10	1
chr2	101009094	101009332	9486	6.3e-27	-	101009094	101009332	0	1	238	0	-26.2	-24.6	6.95	uc002tam.3	24917	9486	CHST10	genebody	uc002tam.3	9486	CHST10	1
chr2	101009658	101009778	9486	4.4e-07	-	101009658	101009778	0	1	120	0	-6.36	-5.19	3.12	uc002tam.3	24412	9486	CHST10	genebody	uc002tam.3	9486	CHST10	0
chr2	105883628	105883807	9392	1.6e-13	-	105883628	105883807	0	1	179	0	-12.8	-11.5	6.44	uc002tcp.3	1025	NA	NULL	genebody;genebody;genebody;promoter	uc010fjc.3;uc002tcq.3;uc002tcr.4;uc002tcp.3	9392;9392;9392;NA	TGFBRAP1;TGFBRAP1;TGFBRAP1;NULL	1
chr2	112124795	112125096	541471	1.6e-23	-	112124795	112125096	0	1	301	0	-22.8	-21.3	6.1	uc021vmu.1	46275	100616499	MIR4435-1	genebody;genebody	uc002the.2;uc010yxl.1	541471;541471	MIR4435-2HG;MIR4435-2HG	0
chr2	113513657	113513777	150468	1.3e-11	-	113513657	113513777	0	1	120	0	-10.9	-9.62	4.43	uc010yxq.1	8537	150468	CKAP2L	genebody;genebody;genebody;genebody	uc002tie.2;uc002tif.2;uc010yxp.1;uc010yxq.1	150468;150468;150468;150468	CKAP2L;CKAP2L;CKAP2L;CKAP2L	0
chr2	120979484	120979545	79134	7.9e-13	-	120979484	120979545	0	1	61	0	-12.1	-10.8	5.51	uc002tmj.2	1470	79134	TMEM185B	genebody	uc002tmj.2	79134	TMEM185B	0
chr2	122485299	122485480	84365	7.9e-17	-	122485299	122485480	0	1	181	0	-16.1	-14.7	3.16	uc010fls.3	9114	84365	NIFK	genebody;genebody	uc002tnj.2;uc002tnk.3	254128;84365	NIFK-AS1;NIFK	0
chr2	128244239	128249587	55677	5e-16	-	128244239	128249587	0	4	1,57,112,41,	0,2515,3168,5307	-15.3	-13.9	3.18	uc002too.1	12826	NA	NULL	genebody	uc002ton.2	55677	IWS1	0
chr2	128252479	128255754	55677	4e-14	-	128252479	128255754	0	3	51,151,39,	0,1094,3236	-13.4	-12	2.88	uc002too.1	5623	NA	NULL	genebody;genebody	uc002ton.2;uc010yzl.1	55677;55677	IWS1;IWS1	0
chr2	128463726	128464087	55339	1e-152	-	128463726	128464087	0	1	361	0	-152	-149	17.2	uc002tpf.3	5307	84826	SFT2D3	genebody	uc002tpg.2	55339	WDR33	0
chr2	128477037	128477248	55339	1.6e-24	-	128477037	128477248	0	1	211	0	-23.8	-22.2	5.56	uc002tpf.3	18543	84826	SFT2D3	genebody	uc002tpg.2	55339	WDR33	0
chr2	128477517	128477818	55339	3.2e-67	-	128477517	128477818	0	1	301	0	-66.5	-64.5	9.45	uc002tpf.3	19068	84826	SFT2D3	genebody	uc002tpg.2	55339	WDR33	0
chr2	128604226	128604436	5433	5e-29	-	128604226	128604436	0	1	210	0	-28.3	-26.7	10.5	uc002tpj.3	11398	5433	POLR2D	genebody	uc002tpj.3	5433	POLR2D	1
chr2	128631473	128631683	83607	2.5e-11	-	128631473	128631683	0	1	210	0	-10.6	-9.29	5.05	uc002tpl.3	10856	83607	AMMECR1L	genebody;genebody	uc002tpl.3;uc002tpm.3	83607;83607	AMMECR1L;AMMECR1L	0
chr2	129025627	129025838	9394	1.3e-17	-	129025627	129025838	0	1	211	0	-16.9	-15.5	8.88	uc002tpt.4	50439	9394	HS6ST1	genebody	uc002tpt.4	9394	HS6ST1	1
chr2	130909412	130909652	55627	1.3e-22	-	130909412	130909652	0	1	240	0	-21.9	-20.4	4.43	uc002tqo.2	5994	55627	SMPD4	genebody;genebody;genebody;genebody;genebody;genebody;genebody;genebody;genebody;genebody;genebody;genebody	uc002tqo.2;uc002tqp.2;uc002tqq.2;uc002tqr.2;uc002tqs.2;uc002tqt.2;uc010yzy.2;uc010yzz.2;uc010zaa.2;uc010zab.2;uc010zac.2;uc010zad.2	55627;55627;55627;55627;55627;55627;55627;55627;55627;55627;55627;55627	SMPD4;SMPD4;SMPD4;SMPD4;SMPD4;SMPD4;SMPD4;SMPD4;SMPD4;SMPD4;SMPD4;SMPD4	1
chr2	132200208	132200506	401010	2e-44	-	132200208	132200506	0	1	298	0	-43.7	-41.9	5.74	uc002tst.2	2110	401010	NOC2LP2	genebody	uc002tst.2	401010	NOC2LP2	0
chr2	145146980	145147371	9839	1e-123	-	145146980	145147371	0	1	391	0	-123	-121	13.6	uc002tvr.3	57090	79712	GTDC1	genebody;genebody;genebody;genebody	uc002tvu.3;uc002tvv.3;uc010zbm.2;uc010fnp.3	9839;9839;9839;9839	ZEB2;ZEB2;ZEB2;ZEB2	0
chr2	153512695	153515616	55660	1e-105	-	153512695	153515616	0	4	217,132,62,10,	0,1707,2766,2911	-105	-102	4.17	uc002tyg.4	12374	55660	PRPF40A	genebody;genebody	uc002tyg.4;uc002tyh.4	55660;55660	PRPF40A;PRPF40A	0
chr2	153519121	153520180	55660	7.9e-71	-	153519121	153520180	0	3	91,138,12,	0,427,1047	-70.1	-68.1	5.01	uc002tyg.4	6879	55660	PRPF40A	genebody;genebody;genebody	uc002tyg.4;uc002tyh.4;uc010zcd.1	55660;55660;55660	PRPF40A;PRPF40A;PRPF40A	0
chr2	153527811	153532976	55660	1e-122	-	153527811	153532976	0	5	84,165,65,109,58,	0,1161,1680,2300,5107	-122	-120	10.7	uc002tyg.4	3862	55660	PRPF40A	genebody;genebody;genebody;genebody	uc002tyh.4;uc010zcd.1;uc002tyi.2;uc002tyj.2	55660;55660;55660;55660	PRPF40A;PRPF40A;PRPF40A;PRPF40A	0
chr2	158593707	158593917	90	4e-24	-	158593707	158593917	0	1	210	0	-23.4	-21.9	9.17	uc002tzm.3	100978	90	ACVR1	genebody;genebody;genebody	uc002tzm.3;uc002tzn.3;uc010fog.2	90;90;90	ACVR1;ACVR1;ACVR1	1
chr2	169745920	169745981	57405	4.3e-05	-	169745920	169745981	0	1	61	0	-4.37	-3.28	1.8	uc002uel.3	994	57405	SPC25	promoter	uc002uel.3	57405	SPC25	0
chr2	170402912	170403032	79675	3.2e-13	-	170402912	170403032	0	1	120	0	-12.5	-11.2	4.39	uc002uey.3	27452	79675	FASTKD1	genebody;genebody;genebody	uc002uev.4;uc002uew.4;uc002uex.5	79675;79675;79675	FASTKD1;FASTKD1;FASTKD1	0
chr2	174819684	174819984	6670	1e-57	-	174819684	174819984	0	1	300	0	-57	-55.1	13	uc002uie.3	9113	6670	SP3	genebody;genebody;genebody;genebody	uc002uie.3;uc002uif.3;uc002uig.3;uc010zel.2	6670;6670;6670;6670	SP3;SP3;SP3;SP3	0
chr2	175213146	175213892	9541	1e-115	-	175213146	175213892	0	1	746	0	-115	-113	8.79	uc010zem.1	13696	100131390	SP9	genebody;genebody	uc002uim.3;uc002uin.3	9541;9541	CIR1;CIR1	0
chr2	178095658	178095988	4780	1e-24	-	178095658	178095988	0	1	330	0	-24	-22.4	5.2	uc002ule.3	14417	220988	HNRNPA3	genebody;genebody;genebody;genebody	uc002ulg.5;uc010zfa.3;uc002ulh.5;uc002uli.5	4780;4780;4780;4780	NFE2L2;NFE2L2;NFE2L2;NFE2L2	0
chr2	180809842	180810441	57703	6.3e-72	-	180809842	180810441	0	1	599	0	-71.2	-69.2	9.75	uc021vtf.1	10874	NA	NULL	genebody;genebody;genebody	uc002uno.2;uc010frh.1;uc002unp.2	57703;57703;57703	CWC22;CWC22;CWC22	0
chr2	188331668	188331729	7035	7.4e-05	-	188331668	188331729	0	1	61	0	-4.13	-3.06	3.09	uc002upv.5	18675	10203	CALCRL	genebody	uc002upy.3	7035	TFPI	0
chr2	190428560	190428830	30061	1.3e-33	-	190428560	190428830	0	1	270	0	-32.9	-31.3	8.19	uc021vtz.1	6901	NA	NULL	genebody	uc002uqp.4	30061	SLC40A1	0
chr2	192699806	192700105	8436	6.3e-35	-	192699806	192700105	0	1	299	0	-34.2	-32.5	9.15	uc002utb.3	12051	8436	CAVIN2	genebody	uc002utb.3	8436	CAVIN2	1
chr2	192700402	192701387	8436	1e-125	-	192700402	192701387	0	1	985	0	-125	-122	7.21	uc002utb.3	11112	8436	CAVIN2	genebody	uc002utb.3	8436	CAVIN2	0
chr2	198351636	198351816	3329	2.5e-11	-	198351636	198351816	0	1	180	0	-10.6	-9.34	1.49	uc010zgx.2	12914	3329	HSPD1	genebody;genebody;genebody;genebody	uc002uui.3;uc010fsm.3;uc010zgx.2;uc002uuk.3	3329;3329;3329;3329	HSPD1;HSPD1;HSPD1;HSPD1	1
chr2	198353083	198353894	3329	1e-105	-	198353083	198353894	0	2	132,169,	0.642	-105	-103	2.19	uc010zgx.2	11152	3329	HSPD1	genebody;genebody;genebody;genebody	uc002uui.3;uc010fsm.3;uc010zgx.2;uc002uuk.3	3329;3329;3329;3329	HSPD1;HSPD1;HSPD1;HSPD1	0
chr2	198359387	198359478	3329	1.2e-07	-	198359387	198359478	0	1	91	0	-6.92	-5.74	1.49	uc010zgx.2	5208	3329	HSPD1	genebody;genebody;genebody;genebody	uc002uui.3;uc010fsm.3;uc010zgx.2;uc002uuk.3	3329;3329;3329;3329	HSPD1;HSPD1;HSPD1;HSPD1	0
chr2	198361883	198362094	3329	5e-29	-	198361883	198362094	0	1	211	0	-28.3	-26.7	1.99	uc010zgx.2	2652	3329	HSPD1	genebody;genebody;genebody;genebody;genebody	uc002uui.3;uc010fsm.3;uc010zgx.2;uc002uuk.3;uc010zgy.1	3329;3329;3329;3329;3329	HSPD1;HSPD1;HSPD1;HSPD1;HSPD1	0
chr2	200136523	200136614	23314	0.00026	-	200136523	200136614	0	1	91	0	-3.59	-2.55	13.6	uc002uvb.1	77328	NA	NULL	genebody;genebody;genebody;genebody	uc010fsq.2;uc002uuy.2;uc002uva.2;uc002uuz.2	23314;23314;23314;23314	SATB2;SATB2;SATB2;SATB2	1
chr2	200136972	200137092	23314	1.1e-08	-	200136972	200137092	0	1	120	0	-7.97	-6.75	3.6	uc002uvb.1	76864	NA	NULL	genebody;genebody;genebody;genebody	uc010fsq.2;uc002uuy.2;uc002uva.2;uc002uuz.2	23314;23314;23314;23314	SATB2;SATB2;SATB2;SATB2	0
chr2	200797827	200797918	129450	2e-05	-	200797827	200797918	0	1	91	0	-4.69	-3.59	9.89	uc010zhb.2	21891	205327	C2orf69	genebody;genebody;genebody;genebody	uc002uvi.4;uc002uvj.4;uc002uvk.4;uc010fss.3	129450;129450;129450;129450	TYW5;TYW5;TYW5;TYW5	0
chr2	203071381	203071681	7341	1e-121	-	203071381	203071681	0	1	300	0	-121	-118	9.03	uc002uza.1	31791	7341	SUMO1	genebody;genebody	uc002uyz.1;uc002uza.1	7341;7341	SUMO1;SUMO1	1
chr2	218668859	218669040	7145	6.3e-07	-	218668859	218669040	0	1	181	0	-6.2	-5.05	5.21	uc002vgq.2	9790	7145	TNS1	genebody;genebody;genebody;genebody	uc002vgq.2;uc002vgr.2;uc002vgs.2;uc002vgt.2	7145;7145;7145;7145	TNS1;TNS1;TNS1;TNS1	1
chr2	219528736	219529066	64320	1.3e-38	-	219528736	219529066	0	1	330	0	-37.9	-36.2	9.05	uc021vwz.1	4404	617	BCS1L	genebody;genebody	uc002vit.3;uc010fvw.3	64320;64320	RNF25;RNF25	0
chr2	220115000	220115239	7277	1e-94	-	220115000	220115239	0	1	239	0	-94	-91.9	4.32	uc002vku.3	2846	80086	TUBA4B	genebody;genebody	uc002vkt.1;uc010zkz.1	7277;7277	TUBA4A;TUBA4A	0
chr2	220115713	220115892	7277	5e-11	-	220115713	220115892	0	1	179	0	-10.3	-8.98	3.17	uc002vku.3	2163	80086	TUBA4B	genebody;genebody	uc002vkt.1;uc010zkz.1	7277;7277	TUBA4A;TUBA4A	0
chr2	220404956	220405077	79586	3.2e-13	-	220404956	220405077	0	1	121	0	-12.5	-11.2	3.62	uc010zlh.2	2803	79586	CHPF	genebody;genebody	uc010zlh.2;uc002vmc.4	79586;79586	CHPF;CHPF	0
chr2	220435339	220435580	23363	5e-62	-	220435339	220435580	0	1	241	0	-61.3	-59.4	6.96	uc002vmi.3	809	23363	OBSL1	promoter;promoter;promoter;promoter	uc002vmk.2;uc010fwk.3;uc010fwl.2;uc002vmi.3	3623;23363;23363;23363	INHA;OBSL1;OBSL1;OBSL1	0
chr2	225376158	225376279	8452	1.4e-08	-	225376158	225376279	0	1	121	0	-7.84	-6.63	3.48	uc010fwy.2	58324	8452	CUL3	genebody;genebody;genebody	uc010fwy.2;uc002vny.3;uc010zls.2	8452;8452;8452	CUL3;CUL3;CUL3	0
chr2	230655905	230655966	9320	1.6e-06	-	230655905	230655966	0	1	61	0	-5.79	-4.64	2.41	uc002vpv.3	76647	92737	DNER	genebody;genebody;genebody;genebody	uc021vxw.1;uc002vpw.1;uc002vpx.1;uc002vpy.1	9320;9320;9320;9320	TRIP12;TRIP12;TRIP12;TRIP12	0
chr2	232319727	232320189	4691	2.5e-47	-	232319727	232320189	0	2	251,78,	0.384	-46.6	-44.8	4.01	uc002vrv.1	689	654321	SNORA75	genebody;promoter	uc002vru.3;uc002vrv.1	4691;654321	NCL;SNORA75	0
chr2	232322507	232323093	4691	6.5e-08	-	232322507	232323093	0	2	4,117,	0.469	-7.19	-6	1.38	uc002vrw.1	1564	6082	SNORD20	genebody;promoter	uc002vru.3;uc002vrw.1	4691;6082	NCL;SNORD20	0
chr2	232324968	232326556	4691	0	-	232324968	232326556	0	4	36,87,198,306,	0,220,411,1282	-1330	#NAME?	6.27	uc010fxw.1	607	25826	SNORD82	genebody;promoter	uc002vru.3;uc010fxw.1	4691;25826	NCL;SNORD82	0
chr2	233414358	233414568	200765	1.4e-08	-	233414358	233414568	0	1	210	0	-7.85	-6.63	5.87	uc002vsy.2	820	200765	TIGD1	promoter;promoter;promoter;promoter	uc010zmi.1;uc002vta.3;uc002vtb.1;uc002vsy.2	9470;9470;9470;200765	EIF4E2;EIF4E2;EIF4E2;TIGD1	0
chr2	234749966	234750176	55355	4e-20	-	234749966	234750176	0	1	210	0	-19.4	-18	3.17	uc002vvf.3	12868	NA	NULL	genebody;genebody;genebody	uc002vvg.3;uc010znd.2;uc010zne.2	55355;55355;55355	HJURP;HJURP;HJURP	0
chr2	234750324	234750594	55355	4e-36	-	234750324	234750594	0	1	270	0	-35.4	-33.7	5.29	uc010zne.2	12753	55355	HJURP	genebody;genebody;genebody	uc002vvg.3;uc010znd.2;uc010zne.2	55355;55355;55355	HJURP;HJURP;HJURP	0
chr2	234775811	234775931	151507	1.3e-11	-	234775811	234775931	0	1	120	0	-10.9	-9.65	7.03	uc010znf.2	1184	151507	MSL3P1	genebody	uc010znf.2	151507	MSL3P1	0
chr2	242035322	242035623	130916	1e-104	-	242035322	242035623	0	1	301	0	-104	-102	9.89	uc002wan.1	4438	130916	MTERF4	genebody;genebody	uc002wan.1;uc010zoj.1	130916;130916	MTERF4;MTERF4	0
chr2	242186201	242186524	3069	2e-18	-	242186201	242186524	0	2	97,54,	0.269	-17.7	-16.2	3.1	uc010zoo.1	14721	NA	NULL	genebody;genebody;genebody	uc002waz.3;uc021vzg.1;uc002wba.3	3069;3069;3069	HDLBP;HDLBP;HDLBP	0
chr2	242194945	242195789	3069	1e-14	-	242194945	242195789	0	2	50,191,	0.653	-14	-12.7	2.33	uc010zoo.1	5716	NA	NULL	genebody;genebody;genebody;genebody	uc002waz.3;uc021vzg.1;uc002wba.3;uc010fzn.1	3069;3069;3069;3069	HDLBP;HDLBP;HDLBP;HDLBP	0
chr2	242438725	242438876	10494	2e-13	-	242438725	242438876	0	1	151	0	-12.7	-11.4	2.76	uc002wbl.3	656	10494	STK25	genebody;genebody;genebody;genebody;genebody;genebody;genebody;genebody;genebody;promoter	uc002wbm.4;uc002wbn.4;uc002wbo.4;uc002wbp.4;uc010fzo.4;uc010zos.3;uc010zot.3;uc010zou.3;uc010zov.3;uc002wbl.3	10494;10494;10494;10494;10494;10494;10494;10494;10494;10494	STK25;STK25;STK25;STK25;STK25;STK25;STK25;STK25;STK25;STK25	0
chr2	242572853	242573181	51078	1e-144	-	242572853	242573181	0	1	328	0	-144	-141	11.4	uc002wbt.3	3708	51078	THAP4	genebody	uc002wbt.3	51078	THAP4	0
chr3	4357965	4358145	6419	1.3e-23	+	4357965	4358145	0	1	180	0	-22.9	-21.4	4.64	uc010hbx.3	12756	6419	SETMAR	genebody;genebody;genebody;genebody;genebody;genebody	uc003bpy.4;uc011asp.2;uc011asq.2;uc011asr.2;uc010hbx.3;uc003bps.2	6419;6419;6419;6419;6419;285362	SETMAR;SETMAR;SETMAR;SETMAR;SETMAR;SUMF1	0
chr3	5024633	5025080	8553	0	+	5024633	5025080	0	1	447	0	-563	#NAME?	13	uc003bqe.1	3208	100507582	BHLHE40-AS1	genebody;genebody	uc003bqf.3;uc011asw.2	8553;8553	BHLHE40;BHLHE40	0
chr3	5025139	5025407	8553	6.3e-16	+	5025139	5025407	0	1	268	0	-15.2	-13.8	3.01	uc003bqe.1	3625	100507582	BHLHE40-AS1	genebody;genebody	uc003bqf.3;uc011asw.2	8553;8553	BHLHE40;BHLHE40	0
chr3	9426410	9426471	25917	4.5e-09	+	9426410	9426471	0	1	61	0	-8.35	-7.12	3.31	uc003brm.3	11898	440944	THUMPD3-AS1	genebody;genebody;genebody	uc003brn.4;uc003bro.4;uc003brm.3	25917;25917;440944	THUMPD3;THUMPD3;THUMPD3-AS1	1
chr3	9512243	9512544	55209	4e-33	+	9512243	9512544	0	1	301	0	-32.4	-30.8	6.85	uc003brx.3	27817	55209	SETD5	genebody;genebody;genebody;genebody;genebody	uc003brt.3;uc003bru.3;uc003brv.3;uc010hck.3;uc003brx.3	55209;55209;55209;55209;55209	SETD5;SETD5;SETD5;SETD5;SETD5	0
chr3	9517470	9518010	55209	1e-140	+	9517470	9518010	0	1	540	0	-140	-137	17.3	uc003brx.3	33164	55209	SETD5	genebody;genebody;genebody;genebody;genebody	uc003brt.3;uc003bru.3;uc003brv.3;uc010hck.3;uc003brx.3	55209;55209;55209;55209;55209	SETD5;SETD5;SETD5;SETD5;SETD5	0
chr3	9776083	9776324	7862	1e-27	+	9776083	9776324	0	1	241	0	-27	-25.5	4.94	uc011ati.2	2767	7862	BRPF1	genebody;genebody;genebody;genebody	uc003bse.3;uc003bsf.3;uc003bsg.3;uc011ati.2	7862;7862;7862;7862	BRPF1;BRPF1;BRPF1;BRPF1	0
chr3	9780701	9781001	7862	1.6e-92	+	9780701	9781001	0	1	300	0	-91.8	-89.6	9.07	uc011ati.2	7415	7862	BRPF1	genebody;genebody;genebody;genebody	uc003bse.3;uc003bsf.3;uc003bsg.3;uc011ati.2	7862;7862;7862;7862	BRPF1;BRPF1;BRPF1;BRPF1	0
chr3	9789070	9789220	7862	4e-13	+	9789070	9789220	0	1	150	0	-12.4	-11.1	4.16	uc003bsh.3	2483	4968	OGG1	genebody;genebody;genebody;genebody	uc003bse.3;uc003bsf.3;uc003bsg.3;uc011ati.2	7862;7862;7862;7862	BRPF1;BRPF1;BRPF1;BRPF1	1
chr3	9877270	9877511	100526693	2.5e-19	+	9877270	9877511	0	1	241	0	-18.6	-17.2	5.15	uc003btn.2	8312	285367	RPUSD3	genebody;genebody;genebody;genebody;genebody;genebody;genebody;genebody	uc003btd.4;uc003btc.2;uc003btf.4;uc003btg.4;uc003bth.4;uc011atj.2;uc003bti.4;uc003btj.4	100526693;100526693;26140;26140;26140;26140;26140;26140	ARPC4-TTLL3;ARPC4-TTLL3;TTLL3;TTLL3;TTLL3;TTLL3;TTLL3;TTLL3	1
chr3	9877292	9877502	26140	1.6e-19	+	9877292	9877502	0	1	210	0	-18.8	-17.3	5.21	uc003btn.2	8305	285367	RPUSD3	genebody;genebody;genebody;genebody;genebody;genebody;genebody;genebody	uc003btd.4;uc003btc.2;uc003btf.4;uc003btg.4;uc003bth.4;uc011atj.2;uc003bti.4;uc003btj.4	100526693;100526693;26140;26140;26140;26140;26140;26140	ARPC4-TTLL3;ARPC4-TTLL3;TTLL3;TTLL3;TTLL3;TTLL3;TTLL3;TTLL3	1
chr3	9934639	9934759	84522	7.9e-17	+	9934639	9934759	0	1	120	0	-16.1	-14.7	3.18	uc003btt.4	2426	84522	JAGN1	genebody;genebody	uc003btt.4;uc003bto.3	84522;63924	JAGN1;CIDEC	0
chr3	9934994	9935084	84522	4.6e-05	+	9934994	9935084	0	1	90	0	-4.34	-3.26	1.78	uc003btt.4	2766	84522	JAGN1	genebody;genebody	uc003btt.4;uc003bto.3	84522;63924	JAGN1;CIDEC	0
chr3	10183498	10183799	7428	1e-160	+	10183498	10183799	0	1	301	0	-160	-158	4.03	uc003bvd.3	327	7428	VHL	promoter;promoter	uc003bvc.3;uc003bvd.3	7428;7428	VHL;VHL	0
chr3	10301901	10302350	9797	1.3e-71	+	10301901	10302350	0	1	449	0	-70.9	-68.9	6.27	uc011att.1	11244	9797	TATDN2	genebody;genebody;genebody;genebody;genebody	uc003bvg.2;uc003bvf.3;uc011atr.2;uc011ats.1;uc011att.1	9797;9797;9797;9797;9797	TATDN2;TATDN2;TATDN2;TATDN2;TATDN2	0
chr3	10312227	10312407	9797	3.2e-11	+	10312227	10312407	0	1	180	0	-10.5	-9.17	3.74	uc011atu.1	8588	100126793	GHRLOS	genebody;genebody;genebody;genebody;genebody	uc003bvg.2;uc003bvf.3;uc011atr.2;uc011ats.1;uc011att.1	9797;9797;9797;9797;9797	TATDN2;TATDN2;TATDN2;TATDN2;TATDN2	0
chr3	10321428	10321668	9797	3.2e-53	+	10321428	10321668	0	1	240	0	-52.5	-50.6	10.4	uc011atv.1	641	100126793	GHRLOS	genebody;genebody;genebody;genebody;genebody;promoter;promoter;promoter;promoter;promoter;promoter;promoter;promoter;promoter;promoter;promoter;promoter;promoter;promoter;promoter	uc003bvg.2;uc003bvf.3;uc011atr.2;uc011ats.1;uc011att.1;uc011atu.1;uc011atv.1;uc011atw.2;uc010hdl.4;uc010hdm.4;uc011atx.3;uc011aty.3;uc011atz.3;uc011aua.3;uc011aub.3;uc011auc.3;uc011aud.3;uc011aue.3;uc011auf.3;uc011aug.3	9797;9797;9797;9797;9797;100126793;100126793;100126793;100126793;100126793;100126793;100126793;100126793;100126793;100126793;100126793;100126793;100126793;100126793;100126793	TATDN2;TATDN2;TATDN2;TATDN2;TATDN2;GHRLOS;GHRLOS;GHRLOS;GHRLOS;GHRLOS;GHRLOS;GHRLOS;GHRLOS;GHRLOS;GHRLOS;GHRLOS;GHRLOS;GHRLOS;GHRLOS;GHRLOS	1
chr3	10321440	10321834	100126793	1.3e-44	+	10321440	10321834	0	2	171,38,	0.356	-43.9	-42.2	9.74	uc011atv.1	730	100126793	GHRLOS	genebody;genebody;genebody;genebody;promoter;promoter;promoter;promoter;promoter;promoter;promoter;promoter;promoter;promoter;promoter;promoter;promoter;promoter;promoter	uc003bvf.3;uc011atr.2;uc011ats.1;uc011att.1;uc011atu.1;uc011atv.1;uc011atw.2;uc010hdl.4;uc010hdm.4;uc011atx.3;uc011aty.3;uc011atz.3;uc011aua.3;uc011aub.3;uc011auc.3;uc011aud.3;uc011aue.3;uc011auf.3;uc011aug.3	9797;9797;9797;9797;100126793;100126793;100126793;100126793;100126793;100126793;100126793;100126793;100126793;100126793;100126793;100126793;100126793;100126793;100126793	TATDN2;TATDN2;TATDN2;TATDN2;GHRLOS;GHRLOS;GHRLOS;GHRLOS;GHRLOS;GHRLOS;GHRLOS;GHRLOS;GHRLOS;GHRLOS;GHRLOS;GHRLOS;GHRLOS;GHRLOS;GHRLOS	1
chr3	12545209	12546698	80746	5.5e-06	+	12545209	12546698	0	2	74,46,	0.1443	-5.26	-4.14	2.76	uc011aur.1	19941	80746	TSEN2	genebody;genebody;genebody;genebody;genebody;genebody	uc003bwz.3;uc003bxa.3;uc011auq.1;uc003bxb.3;uc003bxc.3;uc011aur.1	80746;80746;80746;80746;80746;80746	TSEN2;TSEN2;TSEN2;TSEN2;TSEN2;TSEN2	0
chr3	14183322	14183442	79188	3.5e-08	+	14183322	14183442	0	1	120	0	-7.45	-6.25	2.66	uc003byl.1	11058	79188	TMEM43	genebody	uc003byk.2	79188	TMEM43	1
chr3	14183711	14184012	79188	2e-66	+	14183711	14184012	0	1	301	0	-65.7	-63.7	7.19	uc003byl.1	11537	79188	TMEM43	genebody	uc003byk.2	79188	TMEM43	1
chr3	14184310	14184461	79188	1.6e-12	+	14184310	14184461	0	1	151	0	-11.8	-10.5	4.42	uc003byl.1	12061	79188	TMEM43	genebody	uc003byk.2	79188	TMEM43	1
chr3	14712555	14712764	51244	1.2e-08	+	14712555	14712764	0	1	209	0	-7.92	-6.7	8.96	uc003byx.2	3947	84077	C3orf20	genebody;genebody	uc003byw.3;uc010hej.3	51244;51244	CCDC174;CCDC174	0
chr3	15088023	15088173	7182	6e-09	+	15088023	15088173	0	1	150	0	-8.22	-7	3.25	uc011avm.1	18718	64432	MRPS25	genebody;genebody	uc003bzi.3;uc003bzj.4	7182;7182	NR2C2;NR2C2	1
chr3	25835695	25835875	54995	7.9e-24	+	25835695	25835875	0	1	180	0	-23.1	-21.6	5.49	uc011awp.2	4220	54995	OXSM	genebody;genebody;genebody	uc003cdn.3;uc010hfh.3;uc011awp.2	54995;54995;54995	OXSM;OXSM;OXSM	0
chr3	37356954	37357015	2803	5.5e-07	+	37356954	37357015	0	1	61	0	-6.26	-5.1	3.03	uc003cgx.3	33399	2803	GOLGA4	genebody;genebody;genebody;genebody;genebody	uc010hgr.2;uc003cgv.3;uc003cgw.3;uc010hgs.3;uc003cgx.3	2803;2803;2803;2803;2803	GOLGA4;GOLGA4;GOLGA4;GOLGA4;GOLGA4	0
chr3	37365163	37365254	2803	1.4e-07	+	37365163	37365254	0	1	91	0	-6.86	-5.68	9.89	uc003cgx.3	41623	2803	GOLGA4	genebody;genebody;genebody;genebody;genebody	uc010hgr.2;uc003cgv.3;uc003cgw.3;uc010hgs.3;uc003cgx.3	2803;2803;2803;2803;2803	GOLGA4;GOLGA4;GOLGA4;GOLGA4;GOLGA4	0
chr3	37366149	37366360	2803	2.5e-14	+	37366149	37366360	0	1	211	0	-13.6	-12.2	8.19	uc003cgx.3	42669	2803	GOLGA4	genebody;genebody;genebody;genebody;genebody	uc010hgr.2;uc003cgv.3;uc003cgw.3;uc010hgs.3;uc003cgx.3	2803;2803;2803;2803;2803	GOLGA4;GOLGA4;GOLGA4;GOLGA4;GOLGA4	0
chr3	37369168	37369939	2803	6.3e-17	+	37369168	37369939	0	2	148,33,	0.738	-16.2	-14.8	4.17	uc003cgx.3	45968	2803	GOLGA4	genebody;genebody;genebody;genebody	uc003cgv.3;uc003cgw.3;uc010hgs.3;uc003cgx.3	2803;2803;2803;2803	GOLGA4;GOLGA4;GOLGA4;GOLGA4	0
chr3	38183045	38183106	4615	3e-06	+	38183045	38183106	0	1	61	0	-5.53	-4.4	3.47	uc011ayl.2	3104	4615	MYD88	genebody;genebody;genebody;genebody;genebody	uc003chx.3;uc011ayi.2;uc011ayj.2;uc011ayk.2;uc011ayl.2	4615;4615;4615;4615;4615	MYD88;MYD88;MYD88;MYD88;MYD88	1
chr3	38295009	38295219	9943	7.9e-43	+	38295009	38295219	0	1	210	0	-42.1	-40.3	14.4	uc011aym.1	12184	9390	SLC22A13	genebody;genebody	uc003chy.3;uc010hhb.3	9943;9943	OXSR1;OXSR1	1
chr3	39136396	39136456	57599	6e-09	+	39136396	39136456	0	1	60	0	-8.22	-7	3.19	uc003civ.1	12401	64689	GORASP1	genebody;genebody;genebody;genebody;genebody	uc011ayt.1;uc011ayu.1;uc011ayv.1;uc003cit.3;uc003ciu.3	57599;57599;57599;57599;57599	WDR48;WDR48;WDR48;WDR48;WDR48	1
chr3	39438340	39438610	54977	1.6e-56	+	39438340	39438610	0	1	270	0	-55.8	-54	7.57	uc003cjp.3	9729	3921	RPSA	genebody	uc003cjo.2	54977	SLC25A38	1
chr3	40502927	40503804	9045	0	+	40502927	40503804	0	3	70,54,375,	0,171,502	-969	#NAME?	2.82	uc003ckh.4	4533	9045	RPL14	genebody;genebody	uc003ckg.4;uc003ckh.4	9045;9045	RPL14;RPL14	0
chr3	40528312	40528433	285267	1.3e-05	+	40528312	40528433	0	1	121	0	-4.87	-3.77	16.7	uc021wwh.1	5016	285267	ZNF619	genebody;genebody;genebody;genebody;genebody;genebody	uc003ckj.3;uc011aza.2;uc011azb.2;uc011azc.2;uc011azd.2;uc021wwh.1	285267;285267;285267;285267;285267;285267	ZNF619;ZNF619;ZNF619;ZNF619;ZNF619;ZNF619	0
chr3	40573954	40574135	285268	6.3e-12	+	40573954	40574135	0	1	181	0	-11.2	-9.86	4.23	uc011aze.1	6772	285268	ZNF621	genebody;genebody;genebody;genebody	uc003ckm.2;uc003ckn.2;uc003cko.2;uc011aze.1	285268;285268;285268;285268	ZNF621;ZNF621;ZNF621;ZNF621	0
chr3	42264804	42265045	22906	6.3e-30	+	42264804	42265045	0	1	241	0	-29.2	-27.6	9.19	uc021wwj.1	1590	NA	NULL	genebody;genebody	uc003cky.4;uc011azi.3	22906;22906	TRAK1;TRAK1	0
chr3	42678418	42678599	4820	1.6e-17	+	42678418	42678599	0	1	181	0	-16.8	-15.4	4.2	uc003cls.3	9828	4820	NKTR	genebody;genebody;genebody;genebody;genebody;genebody;genebody	uc003clm.1;uc003clo.3;uc003clp.3;uc011azp.2;uc003clq.1;uc003clr.1;uc003cls.3	4820;4820;4820;4820;4820;4820;4820	NKTR;NKTR;NKTR;NKTR;NKTR;NKTR;NKTR	0
chr3	42679677	42679948	4820	2e-38	+	42679677	42679948	0	1	271	0	-37.7	-35.9	9.63	uc003cls.3	11132	4820	NKTR	genebody;genebody;genebody;genebody;genebody;genebody;genebody	uc003clm.1;uc003clo.3;uc003clp.3;uc011azp.2;uc003clq.1;uc003clr.1;uc003cls.3	4820;4820;4820;4820;4820;4820;4820	NKTR;NKTR;NKTR;NKTR;NKTR;NKTR;NKTR	0
chr3	42680097	42680338	4820	2e-23	+	42680097	42680338	0	1	241	0	-22.7	-21.2	5.54	uc003cls.3	11537	4820	NKTR	genebody;genebody;genebody;genebody;genebody;genebody;genebody	uc003clm.1;uc003clo.3;uc003clp.3;uc011azp.2;uc003clq.1;uc003clr.1;uc003cls.3	4820;4820;4820;4820;4820;4820;4820	NKTR;NKTR;NKTR;NKTR;NKTR;NKTR;NKTR	0
chr3	42680697	42680878	4820	6.3e-16	+	42680697	42680878	0	1	181	0	-15.2	-13.8	2.74	uc003cls.3	12107	4820	NKTR	genebody;genebody;genebody;genebody;genebody;genebody;genebody	uc003clm.1;uc003clo.3;uc003clp.3;uc011azp.2;uc003clq.1;uc003clr.1;uc003cls.3	4820;4820;4820;4820;4820;4820;4820	NKTR;NKTR;NKTR;NKTR;NKTR;NKTR;NKTR	0
chr3	42680967	42681118	4820	1.1e-09	+	42680967	42681118	0	1	151	0	-8.94	-7.7	2.46	uc003cls.3	12362	4820	NKTR	genebody;genebody;genebody;genebody;genebody;genebody;genebody	uc003clm.1;uc003clo.3;uc003clp.3;uc011azp.2;uc003clq.1;uc003clr.1;uc003cls.3	4820;4820;4820;4820;4820;4820;4820	NKTR;NKTR;NKTR;NKTR;NKTR;NKTR;NKTR	0
chr3	42700613	42700764	92999	3.2e-14	+	42700613	42700764	0	1	151	0	-13.5	-12.2	4.33	uc003clu.2	5510	92999	ZBTB47	genebody	uc003clu.2	92999	ZBTB47	0
chr3	43344822	43344883	54861	2.8e-05	+	43344822	43344883	0	1	61	0	-4.55	-3.46	16.7	uc003cmu.3	260	54861	SNRK	genebody;genebody;genebody;genebody;promoter	uc003cms.4;uc003cmt.4;uc010hik.3;uc011azr.2;uc003cmu.3	54861;54861;54861;54861;54861	SNRK;SNRK;SNRK;SNRK;SNRK	0
chr3	43759940	43760151	51099	7.9e-33	+	43759940	43760151	0	1	211	0	-32.1	-30.5	5.87	uc003cmx.3	27668	51099	ABHD5	genebody	uc003cmx.3	51099	ABHD5	1
chr3	44683530	44683710	10168	2.1e-09	+	44683530	44683710	0	1	180	0	-8.68	-7.45	6.53	uc003cnq.3	6613	7584	ZNF35	genebody;genebody;genebody;genebody	uc003cnm.3;uc003cnn.3;uc003cno.3;uc003cnp.3	10168;10168;10168;10168	ZNF197;ZNF197;ZNF197;ZNF197	0
chr3	44884702	44893818	56992	2.5e-20	+	44884702	44893818	0	5	24,73,38,166,119,	0,4774,5310,8576,8997	-19.6	-18.1	6.29	uc021wwr.1	14120	693149	MIR564	genebody;genebody;genebody	uc003cnx.4;uc010hiq.3;uc010hir.3	56992;56992;56992	KIF15;KIF15;KIF15	0
chr3	45589105	45589583	23395	1e-72	+	45589105	45589583	0	1	478	0	-72	-70	8.8	uc031rzd.1	38305	100885795	LARS2-AS1	genebody;genebody	uc003cop.1;uc010hit.1	23395;23395	LARS2;LARS2	1
chr3	45636322	45636562	8994	4e-28	+	45636322	45636562	0	1	240	0	-27.4	-25.8	7.28	uc003coq.3	117	8994	LIMD1	promoter	uc003coq.3	8994	LIMD1	0
chr3	47036757	47036967	23218	4e-25	+	47036757	47036967	0	1	210	0	-24.4	-22.9	3.43	uc010hjm.2	338	23218	NBEAL2	genebody;genebody;promoter	uc003cqp.3;uc003cqq.1;uc010hjm.2	23218;23218;23218	NBEAL2;NBEAL2;NBEAL2	0
chr3	47038827	47038888	23218	5.6e-08	+	47038827	47038888	0	1	61	0	-7.25	-6.06	2.12	uc010hjm.2	2333	23218	NBEAL2	genebody;genebody	uc003cqp.3;uc010hjm.2	23218;23218	NBEAL2;NBEAL2	0
chr3	47385248	47385488	23276	2.5e-47	+	47385248	47385488	0	1	240	0	-46.6	-44.8	7	uc010hjq.2	13925	23276	KLHL18	genebody;genebody	uc003crd.3;uc011bav.2	23276;23276	KLHL18;KLHL18	0
chr3	47385847	47386298	23276	5e-22	+	47385847	47386298	0	1	451	0	-21.3	-19.9	15.6	uc010hjq.2	14629	23276	KLHL18	genebody;genebody	uc003crd.3;uc011bav.2	23276;23276	KLHL18;KLHL18	1
chr3	47887762	47888093	22907	3.2e-70	+	47887762	47888093	0	1	331	0	-69.5	-67.5	3.16	uc021wxj.1	3118	100302232	MIR1226	genebody;genebody	uc003crt.3;uc003cru.3	22907;22907	DHX30;DHX30	0
chr3	47888242	47888483	22907	5e-15	+	47888242	47888483	0	1	241	0	-14.3	-12.9	2.22	uc021wxj.1	2683	100302232	MIR1226	genebody;genebody	uc003crt.3;uc003cru.3	22907;22907	DHX30;DHX30	0
chr3	48311194	48311375	51385	3.2e-20	+	48311194	48311375	0	1	181	0	-19.5	-18	8.65	uc011bbg.2	28686	51385	ZNF589	genebody;genebody;genebody;genebody;genebody	uc010hjt.2;uc003csl.4;uc003csm.4;uc003csn.3;uc011bbg.2	51385;51385;51385;51385;51385	ZNF589;ZNF589;ZNF589;ZNF589;ZNF589	1
chr3	48501808	48501929	84126	6.5e-06	+	48501808	48501929	0	1	121	0	-5.19	-4.08	5.68	uc010hjy.3	680	11277	TREX1	genebody;genebody;genebody;genebody;promoter	uc003ctf.2;uc003ctg.2;uc011bbj.2;uc031rzo.1;uc010hjy.3	84126;84126;84126;84126;11277	ATRIP;ATRIP;ATRIP;ATRIP;TREX1	0
chr3	48964892	48982574	10425	0	+	48964892	48982574	0	2	354,6,	0.17676	-401	#NAME?	10.3	uc010hkl.3	8836	10425	ARIH2	genebody;genebody;genebody;genebody;genebody;genebody	uc003cvb.3;uc003cvc.3;uc003cvd.2;uc003cve.2;uc003cvf.3;uc010hkl.3	10425;10425;10425;10425;10425;10425	ARIH2;ARIH2;ARIH2;ARIH2;ARIH2;ARIH2	0
chr3	49017065	49019098	10425	1e-10	+	49017065	49019098	0	3	1,144,6,	0,720,2027	-10	-8.73	2.51	uc003cvg.3	9260	54681	P4HTM	genebody;genebody;genebody;genebody	uc003cvb.3;uc003cvc.3;uc003cvf.3;uc010hkl.3	10425;10425;10425;10425	ARIH2;ARIH2;ARIH2;ARIH2	0
chr3	49049042	49049463	11180	1e-247	+	49049042	49049463	0	1	421	0	-261	-258	16	uc011bbz.1	4209	11180	WDR6	genebody;genebody;genebody;genebody;genebody	uc011bbx.1;uc003cvj.2;uc010hkn.2;uc011bby.1;uc011bbz.1	11180;11180;11180;11180;11180	WDR6;WDR6;WDR6;WDR6;WDR6	0
chr3	49049611	49050152	11180	1e-146	+	49049611	49050152	0	1	541	0	-146	-144	9.44	uc011bbz.1	4838	11180	WDR6	genebody;genebody;genebody;genebody;genebody	uc011bbx.1;uc003cvj.2;uc010hkn.2;uc011bby.1;uc011bbz.1	11180;11180;11180;11180;11180	WDR6;WDR6;WDR6;WDR6;WDR6	0
chr3	49051080	49051290	11180	2.5e-35	+	49051080	49051290	0	1	210	0	-34.6	-33	4.47	uc011bca.2	4856	55152	DALRD3	genebody;genebody;genebody;genebody;genebody	uc011bbx.1;uc003cvj.2;uc010hkn.2;uc011bby.1;uc011bbz.1	11180;11180;11180;11180;11180	WDR6;WDR6;WDR6;WDR6;WDR6	1
chr3	49052606	49052757	11180	5e-17	+	49052606	49052757	0	1	151	0	-16.3	-14.9	2.76	uc011bca.2	3360	55152	DALRD3	genebody;genebody;genebody;genebody	uc003cvj.2;uc010hkn.2;uc011bby.1;uc011bbz.1	11180;11180;11180;11180	WDR6;WDR6;WDR6;WDR6	0
chr3	49842046	49842166	389119	2.6e-09	+	49842046	49842166	0	1	120	0	-8.58	-7.34	5.95	uc003cxq.1	1417	389119	INKA1	genebody	uc003cxq.1	389119	INKA1	0
chr3	50004998	50006104	10180	6.3e-73	+	50004998	50006104	0	1	1106	0	-72.2	-70.2	10.7	uc010hlf.2	28072	10180	RBM6	genebody;genebody;genebody;genebody;genebody;genebody;genebody;genebody;genebody	uc011bdh.2;uc010hlc.2;uc003cyc.3;uc003cyd.3;uc003cye.3;uc011bdi.2;uc010hld.2;uc010hle.2;uc010hlf.2	10180;10180;10180;10180;10180;10180;10180;10180;10180	RBM6;RBM6;RBM6;RBM6;RBM6;RBM6;RBM6;RBM6;RBM6	0
chr3	50225851	50226031	6405	1e-12	+	50225851	50226031	0	1	180	0	-12	-10.7	9.27	uc003cyl.2	3102	2779	GNAT1	genebody;genebody	uc003cyj.3;uc003cyk.3	6405;6405	SEMA3F;SEMA3F	1
chr3	50391195	50391316	11068	2e-15	+	50391195	50391316	0	1	121	0	-14.7	-13.3	4.1	uc003daj.1	2767	10641	NPRL2	genebody;genebody	uc003dal.3;uc003dam.3	11068;11068	CYB561D2;CYB561D2	1
chr3	51430312	51430941	29890	2e-55	+	51430312	51430941	0	1	629	0	-54.7	-52.8	6.97	uc003dbd.3	1925	29890	RBM15B	genebody	uc003dbd.3	29890	RBM15B	0
chr3	51431389	51431539	29890	6.3e-12	+	51431389	51431539	0	1	150	0	-11.2	-9.95	3.68	uc003dbd.3	2763	29890	RBM15B	genebody	uc003dbd.3	29890	RBM15B	0
chr3	52446837	52446928	51533	6.8e-07	+	52446837	52446928	0	1	91	0	-6.17	-5.01	2.94	uc003ddz.3	2353	51533	PHF7	genebody;genebody	uc003ddy.3;uc003ddz.3	51533;51533	PHF7;PHF7	0
chr3	52515228	52515439	11188	5e-18	+	52515228	52515439	0	1	211	0	-17.3	-15.8	3.42	uc003dee.4	3075	11188	NISCH	genebody;genebody;genebody	uc003dec.2;uc031sad.1;uc003ded.4	11188;11188;11188	NISCH;NISCH;NISCH	1
chr3	52521476	52521657	11188	1e-13	+	52521476	52521657	0	1	181	0	-13	-11.7	3.33	uc003deg.1	352	11188	NISCH	genebody;genebody;promoter	uc003ded.4;uc003dee.4;uc003deg.1	11188;11188;11188	NISCH;NISCH;NISCH	0
chr3	52727506	52728241	26354	1e-129	+	52727506	52728241	0	4	54,176,67,33,	0,141,546,702	-129	-127	3.67	uc003dfh.1	1119	692109	SNORD69	genebody;genebody;genebody	uc003dfd.3;uc003dfe.3;uc003dff.3	26354;26354;26354	GNL3;GNL3;GNL3	0
chr3	57743203	57743414	7871	6.3e-30	+	57743203	57743414	0	1	211	0	-29.2	-27.6	6.46	uc003djf.1	132	7871	SLMAP	promoter;promoter;promoter;promoter	uc003djc.1;uc003djd.1;uc003dje.1;uc003djf.1	7871;7871;7871;7871	SLMAP;SLMAP;SLMAP;SLMAP	0
chr3	58109126	58109277	2317	1e-12	+	58109126	58109277	0	1	151	0	-12	-10.6	3.73	uc010hng.1	26376	2317	FLNB	genebody;genebody;genebody;genebody;genebody;genebody	uc003djj.2;uc003djk.2;uc010hne.2;uc010hnf.2;uc003djl.2;uc003djm.2	2317;2317;2317;2317;2317;2317	FLNB;FLNB;FLNB;FLNB;FLNB;FLNB	0
chr3	58303461	58303582	11102	1.3e-09	+	58303461	58303582	0	1	121	0	-8.87	-7.63	3.71	uc031sah.1	11547	11102	RPP14	genebody;genebody;genebody;genebody;genebody;genebody	uc003dju.5;uc010hnh.3;uc010hni.3;uc031saf.1;uc031sag.1;uc031sah.1	11102;11102;11102;11102;11102;11102	RPP14;RPP14;RPP14;RPP14;RPP14;RPP14	1
chr3	69153680	69153831	10550	3.2e-15	+	69153680	69153831	0	1	151	0	-14.5	-13.2	3.92	uc003dnt.2	17991	56203	LMOD3	genebody	uc003dnr.3	10550	ARL6IP5	0
chr3	73114069	73114189	151987	6.3e-17	+	73114069	73114189	0	1	120	0	-16.2	-14.8	3.67	uc003dpj.3	3317	55096	EBLN2	genebody;genebody	uc003dph.1;uc003dpi.1	151987;151987	PPP4R2;PPP4R2	0
chr3	88040251	88040311	3355	4.4e-05	+	88040251	88040311	0	1	60	0	-4.36	-3.28	16.1	uc021xbd.1	379	NA	NULL	genebody;promoter	uc003dqr.2;uc021xbd.1	3355;NA	HTR1F;NULL	0
chr3	88205411	88205920	285237	3.2e-21	+	88205411	88205920	0	1	509	0	-20.5	-19	10.1	uc003dqu.3	6647	8545	CGGBP1	genebody	uc003dqw.3	285237	C3orf38	0
chr3	101284010	101284338	54931	1e-209	+	101284010	101284338	0	1	328	0	-209	-206	15	uc021xbw.1	546	NA	NULL	genebody;promoter	uc003duz.4;uc021xbw.1	54931;NA	TRMT10C;NULL	0
chr3	101284813	101284874	54931	2.5e-17	+	101284813	101284874	0	1	61	0	-16.6	-15.2	4.22	uc021xbw.1	1215	NA	NULL	genebody	uc003duz.4	54931	TRMT10C	1
chr3	101396021	101396142	100009676	7.9e-09	+	101396021	101396142	0	1	121	0	-8.1	-6.88	10.7	uc003dve.4	91	27107	ZBTB11	promoter;promoter;promoter	uc003dvg.3;uc003dve.4;uc003dvf.2	100009676;27107;27107	ZBTB11-AS1;ZBTB11;ZBTB11	1
chr3	113805020	113805171	79691	1e-09	+	113805020	113805171	0	1	151	0	-8.98	-7.74	5.83	uc003eba.3	20018	79691	QTRT2	genebody;genebody;genebody;genebody	uc003eay.4;uc003eaz.4;uc011biq.3;uc011bir.3	79691;79691;79691;79691	QTRT2;QTRT2;QTRT2;QTRT2	1
chr3	122128607	122128784	26355	3.2e-13	+	122128607	122128784	0	1	177	0	-12.5	-11.2	2.42	uc003efa.1	6187	54554	WDR5B	genebody	uc003eez.3	26355	FAM162A	1
chr3	124456468	124456799	7372	3.2e-79	+	124456468	124456799	0	1	331	0	-78.5	-76.4	6.21	uc011bkd.2	7418	7372	UMPS	genebody;genebody;genebody;genebody;genebody;genebody;genebody	uc003ehl.4;uc003ehm.4;uc003ehn.4;uc011bka.2;uc011bkb.2;uc011bkc.2;uc011bkd.2	7372;7372;7372;7372;7372;7372;7372	UMPS;UMPS;UMPS;UMPS;UMPS;UMPS;UMPS	0
chr3	126707735	126707916	5361	7.9e-25	+	126707735	126707916	0	1	181	0	-24.1	-22.6	3.61	uc003ejg.3	386	5361	PLXNA1	promoter	uc003ejg.3	5361	PLXNA1	0
chr3	126752824	126752914	5361	1.4e-05	+	126752824	126752914	0	1	90	0	-4.84	-3.74	2.09	uc003ejh.3	7639	5361	PLXNA1	genebody;genebody	uc003ejg.3;uc003ejh.3	5361;5361	PLXNA1;PLXNA1	1
chr3	126754080	126754350	5361	1.6e-46	+	126754080	126754350	0	1	270	0	-45.8	-44	5.38	uc003ejh.3	8985	5361	PLXNA1	genebody;genebody	uc003ejg.3;uc003ejh.3	5361;5361	PLXNA1;PLXNA1	1
chr3	127340588	127340829	4171	2e-69	+	127340588	127340829	0	1	241	0	-68.7	-66.7	5.79	uc003ejq.3	7294	50512	PODXL2	genebody;genebody;genebody;genebody	uc003ejp.4;uc011bkm.3;uc010hsl.3;uc011bkn.2	4171;4171;4171;4171	MCM2;MCM2;MCM2;MCM2	1
chr3	127379317	127379676	50512	2e-46	+	127379317	127379676	0	1	359	0	-45.7	-43.9	4.82	uc003ejr.3	12285	80325	ABTB1	genebody	uc003ejq.3	50512	PODXL2	0
chr3	127391175	127391534	50512	1e-172	+	127391175	127391534	0	1	359	0	-172	-169	13.3	uc003ejr.3	427	80325	ABTB1	genebody;promoter;promoter;promoter;promoter	uc003ejq.3;uc003ejr.3;uc003ejs.3;uc003ejt.3;uc003eju.3	50512;80325;80325;80325;80325	PODXL2;ABTB1;ABTB1;ABTB1;ABTB1	1
chr3	127789273	127789572	29927	1e-131	+	127789273	127789572	0	1	299	0	-131	-129	8.88	uc003ekg.3	5678	29927	SEC61A1	genebody;genebody;genebody;genebody;genebody	uc003ekb.3;uc003ekc.3;uc003ekd.3;uc003ekg.3;uc003ekf.3	29927;29927;29927;29927;8607	SEC61A1;SEC61A1;SEC61A1;SEC61A1;RUVBL1	1
chr3	127789899	127790109	29927	7.9e-60	+	127789899	127790109	0	1	210	0	-59.1	-57.2	4.36	uc003ekg.3	6260	29927	SEC61A1	genebody;genebody;genebody;genebody;genebody	uc003ekb.3;uc003ekc.3;uc003ekd.3;uc003ekg.3;uc003ekf.3	29927;29927;29927;29927;8607	SEC61A1;SEC61A1;SEC61A1;SEC61A1;RUVBL1	1
chr3	130103951	130104072	256076	2.4e-06	+	130103951	130104072	0	1	121	0	-5.62	-4.48	6.18	uc010htk.2	39650	256076	COL6A5	genebody;genebody;genebody	uc010hti.2;uc010htj.2;uc010htk.2	256076;256076;256076	COL6A5;COL6A5;COL6A5	0
chr3	131102126	131102367	131870	2.5e-23	+	131102126	131102367	0	1	241	0	-22.6	-21.1	6.39	uc011bln.2	1619	131870	NUDT16	genebody;genebody;genebody;promoter	uc021xeb.1;uc003eog.2;uc011bln.2;uc003eoc.2	131870;131870;131870;339874	NUDT16;NUDT16;NUDT16;LOC339874	1
chr3	133306727	133307415	55573	3.2e-19	+	133306727	133307415	0	1	688	0	-18.5	-17	4.99	uc003epr.3	13768	55573	CDV3	genebody;genebody;genebody	uc003epp.4;uc003epq.3;uc003epr.3	55573;55573;55573	CDV3;CDV3;CDV3	1
chr3	136664544	136664813	4690	5e-15	+	136664544	136664813	0	1	269	0	-14.3	-13	4.3	uc003eri.2	12029	53833	IL20RB	genebody;genebody	uc003erh.3;uc011bme.2	4690;4690	NCK1;NCK1	0
chr3	136667162	136667312	4690	5e-11	+	136667162	136667312	0	1	150	0	-10.3	-9.03	6.8	uc003eri.2	9470	53833	IL20RB	genebody;genebody	uc003erh.3;uc011bme.2	4690;4690	NCK1;NCK1	0
chr3	137964056	137964296	25852	2e-25	+	137964056	137964296	0	1	240	0	-24.7	-23.2	7.8	uc003esc.2	8053	25852	ARMC8	genebody;genebody;genebody;genebody;genebody;genebody;genebody;genebody;genebody	uc003erw.4;uc003erx.4;uc003ery.4;uc003esa.2;uc011bmf.2;uc011bmg.2;uc011bmh.2;uc003esb.2;uc003esc.2	25852;25852;25852;25852;25852;25852;25852;25852;25852	ARMC8;ARMC8;ARMC8;ARMC8;ARMC8;ARMC8;ARMC8;ARMC8;ARMC8	1
chr3	140692585	140692676	55186	3.9e-05	+	140692585	140692676	0	1	91	0	-4.41	-3.32	2.47	uc011bmz.1	31966	55186	SLC25A36	genebody;genebody;genebody;genebody	uc003etq.2;uc003etr.2;uc003ets.2;uc011bmz.1	55186;55186;55186;55186	SLC25A36;SLC25A36;SLC25A36;SLC25A36	0
chr3	140695198	140695468	55186	3.2e-62	+	140695198	140695468	0	1	270	0	-61.5	-59.6	10.7	uc011bmz.1	34669	55186	SLC25A36	genebody;genebody;genebody;genebody	uc003etq.2;uc003etr.2;uc003ets.2;uc011bmz.1	55186;55186;55186;55186	SLC25A36;SLC25A36;SLC25A36;SLC25A36	1
chr3	141644548	141644727	483	2.5e-20	+	141644548	141644727	0	1	179	0	-19.6	-18.1	2.09	uc003euj.1	12752	NA	NULL	genebody;genebody	uc003eug.1;uc011bne.1	483;483	ATP1B3;ATP1B3	1
chr3	142840757	142841148	9435	0	+	142840757	142841148	0	1	391	0	-344	#NAME?	10.7	uc021xex.1	1291	NA	NULL	genebody;genebody	uc003evm.3;uc021xex.1	9435;NA	CHST2;NULL	0
chr3	150126787	150127327	9819	6.3e-31	+	150126787	150127327	0	1	540	0	-30.2	-28.5	3.59	uc003exx.3	267	9819	TSC22D2	promoter;promoter;promoter	uc003exv.3;uc003exw.3;uc003exx.3	9819;9819;9819	TSC22D2;TSC22D2;TSC22D2	0
chr3	150127625	150127955	9819	1e-145	+	150127625	150127955	0	1	330	0	-145	-142	13.8	uc003exx.3	1000	9819	TSC22D2	genebody;genebody;genebody	uc003exv.3;uc003exw.3;uc003exx.3	9819;9819;9819	TSC22D2;TSC22D2;TSC22D2	0
chr3	150289779	150290138	83939	3.2e-81	+	150289779	150290138	0	1	359	0	-80.5	-78.5	6.98	uc003eyd.3	19813	83939	EIF2A	genebody;genebody;genebody;genebody;genebody;genebody;genebody;genebody	uc003eya.3;uc003eyb.3;uc003eyc.3;uc011bnv.2;uc011bnw.2;uc003eyd.3;uc003exz.3;uc003eye.2	83939;83939;83939;83939;83939;83939;27230;NA	EIF2A;EIF2A;EIF2A;EIF2A;EIF2A;EIF2A;SERP1;NULL	0
chr3	152180186	152180247	4154	1.2e-06	+	152180186	152180247	0	1	61	0	-5.91	-4.77	2.23	uc010hvp.3	47484	4154	MBNL1	genebody;genebody;genebody;genebody;genebody;genebody;genebody;genebody;genebody	uc003ezh.3;uc003ezi.3;uc003ezj.3;uc003ezl.3;uc003ezm.3;uc003ezn.3;uc003ezo.3;uc003ezp.3;uc010hvp.3	4154;4154;4154;4154;4154;4154;4154;4154;4154	MBNL1;MBNL1;MBNL1;MBNL1;MBNL1;MBNL1;MBNL1;MBNL1;MBNL1	1
chr3	152554408	152554558	5028	4.1e-10	+	152554408	152554558	0	1	150	0	-9.39	-8.14	5.5	uc003ezq.3	1745	5028	P2RY1	genebody	uc003ezq.3	5028	P2RY1	0
chr3	152880657	152881078	5912	7.9e-55	+	152880657	152881078	0	1	421	0	-54.1	-52.2	4.89	uc003ezr.3	836	5912	RAP2B	promoter	uc003ezr.3	5912	RAP2B	0
chr3	156395587	156395678	25976	2.9e-05	+	156395587	156395678	0	1	91	0	-4.54	-3.45	7.21	uc021xgg.1	1177	25976	TIPARP	genebody;genebody;genebody	uc003fav.3;uc003faw.3;uc021xgg.1	25976;25976;25976	TIPARP;TIPARP;TIPARP	0
chr3	157839897	157840016	51319	5.5e-09	+	157839897	157840016	0	1	119	0	-8.26	-7.03	3.79	uc003fbv.4	12113	51319	RSRC1	genebody;genebody;genebody;genebody	uc011bou.2;uc003fbt.4;uc003fbu.2;uc003fbv.4	51319;51319;51319;51319	RSRC1;RSRC1;RSRC1;RSRC1	0
chr3	158409133	158409403	85476	1.6e-40	+	158409133	158409403	0	1	270	0	-39.8	-38	7.65	uc003fch.3	18784	56925	LXN	genebody;genebody	uc003fce.3;uc003fcg.3	85476;85476	GFM1;GFM1	1
chr3	160129720	160130231	10051	1.3e-58	+	160129720	160130231	0	2	152,118,	0.393	-57.9	-56.1	13.9	uc003fdl.3	1836	10051	SMC4	genebody;genebody;genebody;genebody;genebody;genebody;genebody;genebody;promoter	uc003fdf.1;uc003fdg.1;uc010hwc.1;uc003fdh.3;uc003fdi.3;uc003fdj.3;uc010hwd.3;uc003fda.3;uc003fdl.3	10051;10051;10051;10051;10051;10051;10051;57560;10051	SMC4;SMC4;SMC4;SMC4;SMC4;SMC4;SMC4;IFT80;SMC4	0
chr3	160130618	160131831	10051	3.9e-09	+	160130618	160131831	0	3	19,141,21,	0,642,1192	-8.41	-7.18	3.91	uc003fdl.3	587	10051	SMC4	genebody;genebody;genebody;genebody;genebody;genebody;genebody;genebody;promoter	uc003fdf.1;uc003fdg.1;uc010hwc.1;uc003fdh.3;uc003fdi.3;uc003fdj.3;uc010hwd.3;uc003fda.3;uc003fdl.3	10051;10051;10051;10051;10051;10051;10051;57560;10051	SMC4;SMC4;SMC4;SMC4;SMC4;SMC4;SMC4;IFT80;SMC4	0
chr3	160132158	160135588	10051	1e-188	+	160132158	160135588	0	3	147,165,78,	0,1880,3352	-188	-186	11.7	uc003fdl.3	2060	10051	SMC4	genebody;genebody;genebody;genebody;genebody;genebody;genebody	uc010hwc.1;uc003fdh.3;uc003fdi.3;uc003fdj.3;uc010hwd.3;uc003fdl.3;uc003fda.3	10051;10051;10051;10051;10051;10051;57560	SMC4;SMC4;SMC4;SMC4;SMC4;SMC4;IFT80	0
chr3	160141424	160143944	10051	7.9e-54	+	160141424	160143944	0	4	14,80,153,83,	0,124,1230,2437	-53.1	-51.3	5.11	uc003fdl.3	10871	10051	SMC4	genebody;genebody;genebody;genebody;genebody;genebody;genebody	uc010hwc.1;uc003fdh.3;uc003fdi.3;uc003fdj.3;uc010hwd.3;uc003fdl.3;uc003fda.3	10051;10051;10051;10051;10051;10051;57560	SMC4;SMC4;SMC4;SMC4;SMC4;SMC4;IFT80	0
chr3	160148390	160148888	10051	7.9e-16	+	160148390	160148888	0	2	141,69,	0.429	-15.1	-13.7	3.23	uc021xgt.1	8332	NA	NULL	genebody;genebody;genebody;genebody;genebody;genebody	uc003fdh.3;uc003fdi.3;uc003fdj.3;uc010hwd.3;uc003fdl.3;uc003fda.3	10051;10051;10051;10051;10051;57560	SMC4;SMC4;SMC4;SMC4;SMC4;IFT80	0
chr3	160968711	160968771	51068	2.1e-06	+	160968711	160968771	0	1	60	0	-5.68	-4.54	2.23	uc010hwh.3	15829	51068	NMD3	genebody;genebody;genebody	uc003feb.1;uc003fec.3;uc003fed.1	51068;51068;51068	NMD3;NMD3;NMD3	1
chr3	169496838	169497018	55892	5e-16	+	169496838	169497018	0	1	180	0	-15.3	-13.9	9.18	uc003ffw.1	254	55892	MYNN	genebody;genebody;genebody;genebody;genebody;promoter	uc003fft.3;uc003ffu.3;uc003ffv.3;uc011bpm.2;uc010hwo.3;uc003ffw.1	55892;55892;55892;55892;55892;55892	MYNN;MYNN;MYNN;MYNN;MYNN;MYNN	0
chr3	169700511	169701029	7095	1e-127	+	169700511	169701029	0	2	188,81,	0.437	-127	-124	10.7	uc003fgh.3	16188	7095	SEC62	genebody;genebody	uc003fgg.3;uc003fgh.3	7095;7095	SEC62;SEC62	0
chr3	169710456	169710935	7095	0	+	169710456	169710935	0	1	479	0	-498	#NAME?	15.3	uc003fgh.3	26113	7095	SEC62	genebody;genebody	uc003fgg.3;uc003fgh.3	7095;7095	SEC62;SEC62	0
chr3	171576152	171576392	389177	1.6e-15	+	171576152	171576392	0	1	240	0	-14.8	-13.4	8.34	uc003fhw.2	15131	389177	TMEM212	genebody	uc003fhw.2	389177	TMEM212	1
chr3	178952107	178952258	5290	5e-13	+	178952107	178952258	0	1	151	0	-12.3	-11	8.9	uc003fjm.3	17221	27094	KCNMB3	genebody	uc003fjk.3	5290	PIK3CA	1
chr3	179051147	179051505	51193	4e-99	+	179051147	179051505	0	1	358	0	-98.4	-96.2	13.3	uc003fjr.1	9773	51193	ZNF639	genebody;genebody	uc003fjq.1;uc003fjr.1	51193;51193	ZNF639;ZNF639	0
chr3	179051563	179051922	51193	1.6e-61	+	179051563	179051922	0	1	359	0	-60.8	-58.8	10.8	uc003fjr.1	10189	51193	ZNF639	genebody;genebody	uc003fjq.1;uc003fjr.1	51193;51193	ZNF639;ZNF639	0
chr3	183860305	183860855	8893	6.3e-38	+	183860305	183860855	0	3	86,108,16,	0,261,534	-37.2	-35.5	3.67	uc003fmq.3	7768	8893	EIF2B5	genebody;genebody	uc003fmp.3;uc003fmq.3	8893;8893	EIF2B5;EIF2B5	0
chr3	183862740	183862980	8893	5e-33	+	183862740	183862980	0	1	240	0	-32.3	-30.7	3.91	uc003fmq.3	10048	8893	EIF2B5	genebody;genebody	uc003fmp.3;uc003fmq.3	8893;8893	EIF2B5;EIF2B5	1
chr3	183892633	183892723	1173	1.1e-06	+	183892633	183892723	0	1	90	0	-5.95	-4.8	1.88	uc021xif.1	42	1173	AP2M1	promoter;promoter	uc003fmw.3;uc021xif.1	1173;1173	AP2M1;AP2M1	0
chr3	183904649	183905700	55324	1.3e-22	+	183904649	183905700	0	4	14,47,98,52,	0,535,802,999	-21.9	-20.4	3.44	uc003fna.2	1309	55324	ABCF3	genebody;genebody;promoter	uc003fmz.2;uc003fna.2;uc003fnb.2	55324;55324;55324	ABCF3;ABCF3;ABCF3	0
chr3	184017021	184018113	5708	1e-129	+	184017021	184018113	0	3	168,57,46,	0,617,1046	-129	-127	2.95	uc003fnn.1	543	5708	PSMD2	promoter;promoter;promoter	uc003fnn.1;uc011brj.1;uc011brk.1	5708;5708;5708	PSMD2;PSMD2;PSMD2	0
chr3	184019736	184020185	5708	1e-11	+	184019736	184020185	0	2	123,28,	0.421	-11	-9.7	1.64	uc011brk.1	1589	5708	PSMD2	genebody;genebody;genebody	uc003fnn.1;uc011brj.1;uc011brk.1	5708;5708;5708	PSMD2;PSMD2;PSMD2	0
chr3	184024142	184024578	5708	1.3e-29	+	184024142	184024578	0	2	141,40,	0.396	-28.9	-27.3	1.97	uc011brk.1	5989	5708	PSMD2	genebody;genebody;genebody	uc003fnn.1;uc011brj.1;uc011brk.1	5708;5708;5708	PSMD2;PSMD2;PSMD2	0
chr3	184039229	184039828	1981	1e-177	+	184039229	184039828	0	1	599	0	-177	-174	9.26	uc003fnx.3	1425	1981	EIF4G1	genebody;genebody;genebody;genebody;genebody;genebody;genebody;genebody;genebody;genebody;genebody;genebody	uc003fno.2;uc010hxw.2;uc003fnp.3;uc003fnq.3;uc003fnr.3;uc003fns.3;uc003fnt.3;uc010hxx.3;uc010hxy.3;uc003fnv.4;uc003fnw.3;uc003fnx.3	1981;1981;1981;1981;1981;1981;1981;1981;1981;1981;1981;1981	EIF4G1;EIF4G1;EIF4G1;EIF4G1;EIF4G1;EIF4G1;EIF4G1;EIF4G1;EIF4G1;EIF4G1;EIF4G1;EIF4G1	0
chr3	184041307	184041583	1981	2.6e-09	+	184041307	184041583	0	2	74,16,	0.26	-8.59	-7.36	1.69	uc003fnz.3	2039	692107	SNORD66	genebody;genebody;genebody;genebody;genebody;genebody;genebody;genebody;genebody;genebody;genebody;genebody	uc003fno.2;uc010hxw.2;uc003fnp.3;uc003fnq.3;uc003fnr.3;uc003fns.3;uc003fnt.3;uc010hxx.3;uc010hxy.3;uc003fnv.4;uc003fnw.3;uc003fnx.3	1981;1981;1981;1981;1981;1981;1981;1981;1981;1981;1981;1981	EIF4G1;EIF4G1;EIF4G1;EIF4G1;EIF4G1;EIF4G1;EIF4G1;EIF4G1;EIF4G1;EIF4G1;EIF4G1;EIF4G1	0
chr3	184042074	184043314	1981	6.3e-26	+	184042074	184043314	0	4	61,237,105,47,	0,591,982,1193	-25.2	-23.7	2.08	uc003fnz.3	790	692107	SNORD66	genebody;genebody;genebody;genebody;genebody;genebody;genebody;genebody;genebody;genebody;genebody;genebody;promoter	uc003fno.2;uc010hxw.2;uc003fnp.3;uc003fnq.3;uc003fnr.3;uc003fns.3;uc003fnt.3;uc010hxx.3;uc010hxy.3;uc003fnv.4;uc003fnw.3;uc003fnx.3;uc003fnz.3	1981;1981;1981;1981;1981;1981;1981;1981;1981;1981;1981;1981;692107	EIF4G1;EIF4G1;EIF4G1;EIF4G1;EIF4G1;EIF4G1;EIF4G1;EIF4G1;EIF4G1;EIF4G1;EIF4G1;EIF4G1;SNORD66	0
chr3	184044739	184045407	1981	1e-145	+	184044739	184045407	0	3	32,233,34,	0,264,634	-145	-143	3.45	uc003fnz.3	1587	692107	SNORD66	genebody;genebody;genebody;genebody;genebody;genebody;genebody;genebody;genebody;genebody	uc003fnp.3;uc003fnq.3;uc003fnr.3;uc003fns.3;uc003fnt.3;uc010hxx.3;uc010hxy.3;uc003fnv.4;uc003fnw.3;uc003fnx.3	1981;1981;1981;1981;1981;1981;1981;1981;1981;1981	EIF4G1;EIF4G1;EIF4G1;EIF4G1;EIF4G1;EIF4G1;EIF4G1;EIF4G1;EIF4G1;EIF4G1	0
chr3	184052607	184052907	1981	0	+	184052607	184052907	0	1	300	0	-477	#NAME?	9.44	uc003foc.3	960	131408	FAM131A	genebody;genebody;genebody;genebody;genebody;genebody;genebody;genebody;genebody;genebody;promoter	uc003fnp.3;uc003fnq.3;uc003fnr.3;uc003fns.3;uc003fnt.3;uc010hxx.3;uc010hxy.3;uc003fnv.4;uc003fnw.3;uc003fnx.3;uc003foc.3	1981;1981;1981;1981;1981;1981;1981;1981;1981;1981;131408	EIF4G1;EIF4G1;EIF4G1;EIF4G1;EIF4G1;EIF4G1;EIF4G1;EIF4G1;EIF4G1;EIF4G1;FAM131A	1
chr3	186302358	186303291	51726	4e-15	+	186302358	186303291	0	2	20,159,	0.774	-14.4	-13	5.38	uc003fqh.3	14490	55171	TBCCD1	genebody	uc003fqi.3	51726	DNAJB11	0
chr3	186760718	186760869	6480	6.3e-18	+	186760718	186760869	0	1	151	0	-17.2	-15.8	4.67	uc003frd.3	21126	6480	ST6GAL1	genebody;genebody;genebody	uc003frb.3;uc003frc.3;uc003frd.3	6480;6480;6480	ST6GAL1;ST6GAL1;ST6GAL1	0
chr3	186793645	186793826	6480	7.9e-16	+	186793645	186793826	0	1	181	0	-15.1	-13.8	5.42	uc021xim.1	45353	NA	NULL	genebody;genebody;genebody	uc003frb.3;uc003frc.3;uc003frd.3	6480;6480;6480	ST6GAL1;ST6GAL1;ST6GAL1	1
chr3	195415524	195415645	727956	1.4e-06	+	195415524	195415645	0	1	121	0	-5.84	-4.7	2.59	uc021xjf.1	10688	693155	MIR570	genebody;genebody	uc003fuv.3;uc003fuw.4	727956;727956	SDHAP2;SDHAP2	0
chr3	196311003	196311303	200933	3.2e-29	+	196311003	196311303	0	1	300	0	-28.5	-26.9	6.46	uc010iai.3	15426	200933	FBXO45	genebody	uc010iai.3	200933	FBXO45	0
chr3	196555415	196555536	5062	7.9e-12	+	196555415	196555536	0	1	121	0	-11.1	-9.85	5.68	uc003fwz.4	39252	205564	SENP5	genebody	uc003fwy.4	5062	PAK2	1
chr3	196557271	196557452	5062	6.3e-23	+	196557271	196557452	0	1	181	0	-22.2	-20.7	6.69	uc003fwz.4	37366	205564	SENP5	genebody	uc003fwy.4	5062	PAK2	1
chr3	196670055	196670440	152217	0	+	196670055	196670440	0	1	385	0	-406	#NAME?	21.9	uc003fxg.3	751	152217	NCBP2-AS2	promoter;promoter;promoter;promoter;promoter;promoter;promoter	uc003fxg.3;uc003fxb.1;uc011btz.1;uc003fxc.1;uc003fxd.1;uc003fxe.1;uc003fxf.3	152217;22916;22916;22916;22916;22916;22916	NCBP2-AS2;NCBP2;NCBP2;NCBP2;NCBP2;NCBP2;NCBP2	1
chr3	9822036	9822187	10474	2e-12	-	9822036	9822187	0	1	151	0	-11.7	-10.4	1.98	uc003bsw.2	7656	10474	TADA3	genebody;genebody;genebody;genebody	uc003bsw.2;uc003bsx.2;uc010hcn.2;uc031ryh.1	10474;10474;10474;10474	TADA3;TADA3;TADA3;TADA3	0
chr3	9828703	9829063	10474	6.3e-73	-	9828703	9829063	0	2	90,181,	0.179	-72.2	-70.2	2.87	uc003bsw.2	884	10474	TADA3	genebody;genebody;genebody;genebody;promoter	uc003bsx.2;uc010hcn.2;uc031ryh.1;uc003bsy.4;uc003bsw.2	10474;10474;10474;10474;10474	TADA3;TADA3;TADA3;TADA3;TADA3	0
chr3	9883240	9883390	285367	8.7e-05	-	9883240	9883390	0	1	150	0	-4.06	-3	7.11	uc003btn.2	2387	285367	RPUSD3	genebody;genebody;genebody;genebody;genebody	uc003btc.2;uc011atk.2;uc011atl.2;uc011atm.1;uc003btn.2	100526693;285367;285367;285367;285367	ARPC4-TTLL3;RPUSD3;RPUSD3;RPUSD3;RPUSD3	1
chr3	12625397	12625695	5894	1e-121	-	12625397	12625695	0	1	298	0	-121	-119	6.25	uc011aut.2	25288	5894	RAF1	genebody;genebody;genebody	uc011aut.2;uc003bxf.4;uc011auu.2	5894;5894;5894	RAF1;RAF1;RAF1	1
chr3	12625813	12625993	5894	3.2e-27	-	12625813	12625993	0	1	180	0	-26.5	-25	4.23	uc011aut.2	24931	5894	RAF1	genebody;genebody;genebody	uc011aut.2;uc003bxf.4;uc011auu.2	5894;5894;5894	RAF1;RAF1;RAF1	1
chr3	12880976	12881768	6161	1e-204	-	12880976	12881768	0	2	53,128,	0.664	-204	-201	1.85	uc003bxl.3	577	6161	RPL32	genebody;genebody;promoter	uc003bxm.3;uc003bxn.3;uc003bxl.3	6161;6161;6161	RPL32;RPL32;RPL32	0
chr3	12977317	12977618	9922	2e-27	-	12977317	12977618	0	1	301	0	-26.7	-25.1	5.73	uc003bxt.3	31493	9922	IQSEC1	genebody;genebody;genebody	uc003bxt.3;uc003bxu.4;uc011auw.2	9922;9922;9922	IQSEC1;IQSEC1;IQSEC1	0
chr3	13358304	13358693	23225	4e-78	-	13358304	13358693	0	1	389	0	-77.4	-75.3	7.35	uc003bxw.3	37696	23225	NUP210	genebody	uc003bxv.1	23225	NUP210	1
chr3	14154318	14154616	131474	5e-96	-	14154318	14154616	0	1	298	0	-95.3	-93.2	5.27	uc003byj.4	11904	131474	CHCHD4	genebody;genebody	uc003byi.4;uc003byj.4	131474;131474	CHCHD4;CHCHD4	0
chr3	14986748	14987617	100505641	1e-270	-	14986748	14987617	0	1	869	0	-284	-282	15.7	uc031ryo.1	1830	100505641	FGD5-AS1	genebody;genebody;genebody;genebody;genebody;genebody	uc031ryn.1;uc003bzf.4;uc003bzg.4;uc031ryo.1;uc031ryp.1;uc003bzh.4	100505641;100505641;100505641;100505641;100505641;100505641	FGD5-AS1;FGD5-AS1;FGD5-AS1;FGD5-AS1;FGD5-AS1;FGD5-AS1	0
chr3	15091211	15091272	64432	3e-05	-	15091211	15091272	0	1	61	0	-4.52	-3.44	2.92	uc011avm.1	15575	64432	MRPS25	genebody;genebody;genebody	uc003bzl.3;uc011avl.2;uc011avm.1	64432;64432;64432	MRPS25;MRPS25;MRPS25	1
chr3	15093748	15094107	64432	1e-125	-	15093748	15094107	0	1	359	0	-125	-123	4.39	uc011avm.1	12889	64432	MRPS25	genebody;genebody;genebody	uc003bzl.3;uc011avl.2;uc011avm.1	64432;64432;64432	MRPS25;MRPS25;MRPS25	1
chr3	15115112	15115442	64145	1e-104	-	15115112	15115442	0	1	330	0	-104	-102	10.8	uc003bzl.3	8459	64432	MRPS25	genebody;genebody	uc003bzm.1;uc010hek.1	64145;64145	RBSN;RBSN	1
chr3	15116040	15116131	64145	1.5e-07	-	15116040	15116131	0	1	91	0	-6.81	-5.63	2.38	uc003bzl.3	9267	64432	MRPS25	genebody;genebody	uc003bzm.1;uc010hek.1	64145;64145	RBSN;RBSN	0
chr3	15711466	15711617	23243	2e-12	-	15711466	15711617	0	1	151	0	-11.7	-10.3	6.8	uc011avy.1	6189	23243	ANKRD28	genebody;genebody;genebody;genebody;genebody	uc011avy.1;uc003cai.1;uc011avz.1;uc003caj.1;uc003cak.1	23243;23243;23243;23243;23243	ANKRD28;ANKRD28;ANKRD28;ANKRD28;ANKRD28	1
chr3	20216083	20216234	151648	7.1e-10	-	20216083	20216234	0	1	151	0	-9.15	-7.9	4.28	uc031ryq.1	420	100874028	SGO1-AS1	genebody;genebody;genebody;genebody;genebody;genebody;genebody;genebody;genebody;genebody;genebody;genebody;genebody;genebody;genebody;promoter	uc003cbu.3;uc003cbv.3;uc003cbw.3;uc003cbr.3;uc003cbs.3;uc003cbt.3;uc010hfa.3;uc003cca.3;uc003ccb.3;uc003ccc.3;uc021wtx.1;uc021wty.1;uc003cbx.3;uc003cby.3;uc003cbz.3;uc031ryq.1	151648;151648;151648;151648;151648;151648;151648;151648;151648;151648;151648;151648;151648;151648;151648;100874028	SGO1;SGO1;SGO1;SGO1;SGO1;SGO1;SGO1;SGO1;SGO1;SGO1;SGO1;SGO1;SGO1;SGO1;SGO1;SGO1-AS1	0
chr3	33431199	33431528	7342	2.5e-41	-	33431199	33431528	0	1	329	0	-40.6	-38.8	5.34	uc003cfr.4	50507	7342	UBP1	genebody;genebody;genebody;genebody;genebody	uc011axq.1;uc011axr.1;uc003cfq.4;uc003cfr.4;uc010hga.3	25827;25827;7342;7342;7342	FBXL2;FBXL2;UBP1;UBP1;UBP1	1
chr3	37033354	37033865	9852	5e-23	-	37033354	37033865	0	1	511	0	-22.3	-20.8	8.37	uc003cgk.3	1186	9852	EPM2AIP1	genebody;promoter;promoter;promoter;promoter;promoter;promoter;promoter;promoter	uc003cgk.3;uc003cgl.3;uc010hge.3;uc011ayb.2;uc003cgn.4;uc003cgo.3;uc011ayc.2;uc011ayd.2;uc011aye.2	9852;4292;4292;4292;4292;4292;4292;4292;4292	EPM2AIP1;MLH1;MLH1;MLH1;MLH1;MLH1;MLH1;MLH1;MLH1	0
chr3	37033954	37034165	9852	4e-20	-	37033954	37034165	0	1	211	0	-19.4	-17.9	4.1	uc003cgk.3	736	9852	EPM2AIP1	promoter;promoter;promoter;promoter;promoter;promoter;promoter;promoter;promoter	uc003cgl.3;uc010hge.3;uc011ayb.2;uc003cgn.4;uc003cgo.3;uc011ayc.2;uc011ayd.2;uc011aye.2;uc003cgk.3	4292;4292;4292;4292;4292;4292;4292;4292;9852	MLH1;MLH1;MLH1;MLH1;MLH1;MLH1;MLH1;MLH1;EPM2AIP1	0
chr3	37095366	37095995	9209	7.9e-16	-	37095366	37095995	0	2	86,94,	0.535	-15.1	-13.7	3.23	uc010hgq.3	11919	4292	MLH1	genebody;genebody;genebody;genebody;genebody	uc011aye.2;uc011ayf.1;uc003cgp.2;uc003cgs.3;uc003cgt.3	4292;9209;9209;9209;9209	MLH1;LRRFIP2;LRRFIP2;LRRFIP2;LRRFIP2	0
chr3	38164289	38164499	30	5e-23	-	38164289	38164499	0	1	210	0	-22.3	-20.8	3.47	uc003chs.1	5858	9940	DLEC1	genebody;genebody	uc003cht.3;uc003chu.3	30;30	ACAA1;ACAA1	1
chr3	39139613	39139794	64689	1.3e-20	-	39139613	39139794	0	1	181	0	-19.9	-18.4	3.13	uc003civ.1	9124	64689	GORASP1	genebody;genebody;genebody;genebody;genebody;genebody	uc003civ.1;uc003ciw.1;uc003cix.1;uc003ciy.1;uc003ciz.1;uc011ayw.1	64689;64689;64689;64689;64689;64689	GORASP1;GORASP1;GORASP1;GORASP1;GORASP1;GORASP1	1
chr3	39184535	39184595	64651	5.4e-06	-	39184535	39184595	0	1	60	0	-5.27	-4.15	2.55	uc003cjf.2	10351	199223	TTC21A	genebody;genebody	uc003cjg.3;uc003cjh.3	64651;64651	CSRNP1;CSRNP1	0
chr3	39184953	39185342	64651	6.3e-32	-	39184953	39185342	0	1	389	0	-31.2	-29.6	5.71	uc003cjg.3	9955	64651	CSRNP1	genebody;genebody	uc003cjg.3;uc003cjh.3	64651;64651	CSRNP1;CSRNP1	0
chr3	43121643	43121823	84892	4.1e-10	-	43121643	43121823	0	1	180	0	-9.39	-8.14	5.5	uc021wwn.1	1190	NA	NULL	genebody;genebody;genebody	uc003cmq.2;uc003cmr.2;uc021wwn.1	84892;84892;NA	POMGNT2;POMGNT2;NULL	0
chr3	44486890	44487190	353274	9.5e-09	-	44486890	44487190	0	1	300	0	-8.02	-6.81	2.68	uc011azv.1	10148	353274	ZNF445	genebody;genebody;genebody	uc011azv.1;uc003cnf.2;uc011azw.1	353274;353274;353274	ZNF445;ZNF445;ZNF445	1
chr3	44794777	44802994	57456	1e-76	-	44794777	44802994	0	3	267,145,8,	0,938,8209	-76	-73.9	8.86	uc011bac.2	4288	57456	KIAA1143	genebody	uc011bac.2	57456	KIAA1143	0
chr3	44958791	44959002	51304	7.9e-22	-	44958791	44959002	0	1	211	0	-21.1	-19.6	8.5	uc003coe.3	1443	NA	NULL	genebody;genebody	uc003cod.3;uc003cog.3	51304;51304	ZDHHC3;ZDHHC3	1
chr3	44959301	44959572	51304	1e-25	-	44959301	44959572	0	1	271	0	-25	-23.4	9.08	uc003coe.3	903	NA	NULL	genebody;genebody;genebody;promoter	uc003cod.3;uc003cog.3;uc021wws.1;uc003coe.3	51304;51304;51304;NA	ZDHHC3;ZDHHC3;ZDHHC3;NULL	1
chr3	44967518	44967879	51304	2e-58	-	44967518	44967879	0	1	361	0	-57.7	-55.9	5.7	uc003coe.3	7357	NA	NULL	genebody;genebody;genebody	uc003cod.3;uc003cog.3;uc021wws.1	51304;51304;51304	ZDHHC3;ZDHHC3;ZDHHC3	1
chr3	45266255	45266525	25907	1.6e-28	-	45266255	45266525	0	1	270	0	-27.8	-26.2	5.91	uc011baf.2	1424	25907	TMEM158	genebody	uc011baf.2	25907	TMEM158	1
chr3	47058437	47058737	29072	1.6e-52	-	47058437	47058737	0	1	300	0	-51.8	-49.9	9.69	uc011bas.1	5553	100129354	NRADDP	genebody;genebody;genebody	uc003cqr.3;uc003cqs.3;uc003cqv.3	29072;29072;29072	SETD2;SETD2;SETD2	0
chr3	47059209	47061320	29072	8.5e-06	-	47059209	47061320	0	2	20,71,	0.204	-5.07	-3.96	2.31	uc011bas.1	7230	100129354	NRADDP	genebody;genebody;genebody	uc003cqr.3;uc003cqs.3;uc003cqv.3	29072;29072;29072	SETD2;SETD2;SETD2	0
chr3	47125440	47125770	29072	1e-60	-	47125440	47125770	0	1	330	0	-60	-58.1	16.9	uc003cqt.1	267	29072	SETD2	genebody;genebody;promoter	uc003cqs.3;uc003cqv.3;uc003cqt.1	29072;29072;29072	SETD2;SETD2;SETD2	0
chr3	47162100	47162221	29072	3e-09	-	47162100	47162221	0	1	121	0	-8.53	-7.3	3.85	uc003cqt.1	36286	29072	SETD2	genebody;genebody	uc003cqs.3;uc003cqv.3	29072;29072	SETD2;SETD2	0
chr3	47164438	47164619	29072	2.5e-16	-	47164438	47164619	0	1	181	0	-15.6	-14.2	12.9	uc003cqt.1	38654	29072	SETD2	genebody;genebody	uc003cqs.3;uc003cqv.3	29072;29072	SETD2;SETD2	0
chr3	47316842	47316903	64147	5.5e-05	-	47316842	47316903	0	1	61	0	-4.26	-3.18	2.32	uc003crb.2	7458	23276	KLHL18	genebody;genebody;genebody;genebody;genebody;genebody	uc003cqx.3;uc003cqy.3;uc010hjp.3;uc011bat.1;uc011bau.1;uc003cra.4	64147;64147;64147;64147;64147;64147	KIF9;KIF9;KIF9;KIF9;KIF9;KIF9	0
chr3	47455183	47455394	22937	7.9e-47	-	47455183	47455394	0	1	211	0	-46.1	-44.3	8.14	uc003cri.3	270	NA	NULL	genebody;genebody;genebody;promoter	uc003crg.2;uc003crh.1;uc011baz.1;uc003cri.3	22937;22937;22937;NA	SCAP;SCAP;SCAP;NULL	1
chr3	47537336	47537604	54859	1e-126	-	47537336	47537604	0	1	268	0	-126	-123	9.77	uc003crl.1	17729	54859	ELP6	genebody;genebody	uc003crk.3;uc011bba.2	54859;54859	ELP6;ELP6	1
chr3	47957481	47957572	4134	6.5e-08	-	47957481	47957572	0	1	91	0	-7.19	-6	2.28	uc003csa.3	5646	4134	MAP4	genebody;genebody;genebody;genebody	uc003csb.2;uc003csc.3;uc011bbf.1;uc003csf.3	4134;4134;4134;4134	MAP4;MAP4;MAP4;MAP4	0
chr3	48040185	48040246	4134	1.4e-10	-	48040185	48040246	0	1	61	0	-9.84	-8.57	4.05	uc003csa.3	88335	4134	MAP4	genebody;genebody;genebody;genebody;genebody	uc003csb.2;uc003csc.3;uc011bbf.1;uc003csf.3;uc003csg.3	4134;4134;4134;4134;4134	MAP4;MAP4;MAP4;MAP4;MAP4	0
chr3	48200191	48200461	993	3.2e-100	-	48200191	48200461	0	1	270	0	-99.5	-97.3	11.5	uc031rzi.1	29475	993	CDC25A	genebody;genebody;genebody;genebody	uc003csh.1;uc003csi.1;uc021wxk.1;uc031rzi.1	993;993;993;993	CDC25A;CDC25A;CDC25A;CDC25A	1
chr3	49064228	49064480	3615	2.5e-51	-	49064228	49064480	0	2	91,88,	0.164	-50.6	-48.8	2.16	uc003cvt.3	2521	3615	IMPDH2	genebody	uc003cvt.3	3615	IMPDH2	0
chr3	49067440	49067650	54870	2.5e-19	-	49067440	49067650	0	1	210	0	-18.6	-17.1	6.18	uc010hkp.1	404	NA	NULL	genebody;genebody;genebody;promoter;promoter	uc010hkq.3;uc003cvu.3;uc003cvv.3;uc003cvt.3;uc010hkp.1	54870;54870;54870;3615;NA	QRICH1;QRICH1;QRICH1;IMPDH2;NULL	1
chr3	49094592	49094892	54870	3.2e-53	-	49094592	49094892	0	1	300	0	-52.5	-50.6	6.46	uc021wxr.1	717	NA	NULL	genebody;genebody;genebody;promoter	uc010hkq.3;uc003cvu.3;uc003cvv.3;uc021wxr.1	54870;54870;54870;NA	QRICH1;QRICH1;QRICH1;NULL	0
chr3	49139270	49140779	5859	1e-25	-	49139270	49140779	0	4	62,61,54,2,	0,367,581,1507	-25	-23.4	1.78	uc011bcd.2	1920	5859	QARS	genebody;genebody;genebody;genebody;genebody	uc011bcd.2;uc003cvx.4;uc003cvy.4;uc011bce.3;uc011bcf.2	5859;5859;5859;5859;5859	QARS;QARS;QARS;QARS;QARS	0
chr3	49200115	49200206	64925	1.7e-05	-	49200115	49200206	0	1	91	0	-4.76	-3.66	2.66	uc021wxs.1	1481	NA	NULL	genebody	uc003cwg.4	64925	CCDC71	1
chr3	49200294	49200621	64925	6.3e-65	-	49200294	49200621	0	1	327	0	-64.2	-62.3	8.62	uc021wxs.1	1184	NA	NULL	genebody;genebody	uc003cwg.4;uc021wxs.1	64925;NA	CCDC71;NULL	0
chr3	49200858	49201037	64925	2.5e-17	-	49200858	49201037	0	1	179	0	-16.6	-15.2	4.22	uc021wxs.1	694	NA	NULL	genebody;promoter	uc003cwg.4;uc021wxs.1	64925;NA	CCDC71;NULL	0
chr3	49758931	49759051	29925	4.9e-10	-	49758931	49759051	0	1	120	0	-9.31	-8.06	14.2	uc003cxj.3	1751	386724	AMIGO3	genebody;genebody;promoter	uc003cxk.1;uc003cxl.1;uc003cxj.3	29925;29925;386724	GMPPB;GMPPB;AMIGO3	1
chr3	49764448	49764748	9807	5.2e-09	-	49764448	49764748	0	1	300	0	-8.28	-7.06	3.78	uc003cxk.1	3212	29925	GMPPB	genebody;genebody;genebody;genebody	uc021wyl.1;uc003cxm.1;uc003cxn.1;uc031rzt.1	9807;9807;9807;9807	IP6K1;IP6K1;IP6K1;IP6K1	0
chr3	49866384	49866445	10293	5.6e-10	-	49866384	49866445	0	1	61	0	-9.25	-8	4.06	uc003cxr.3	15021	7318	UBA7	genebody;genebody	uc003cxs.1;uc010hla.1	10293;10293	TRAIP;TRAIP	1
chr3	50357408	50357588	8692	1.3e-25	-	50357408	50357588	0	1	180	0	-24.9	-23.4	5.88	uc003czx.3	2715	8692	HYAL2	genebody;genebody;genebody;genebody	uc003czx.3;uc003czv.3;uc003czw.3;uc010hlj.2	8692;8692;8692;8692	HYAL2;HYAL2;HYAL2;HYAL2	0
chr3	50392269	50392509	11070	7.9e-21	-	50392269	50392509	0	1	240	0	-20.1	-18.7	6.28	uc003daj.1	3901	10641	NPRL2	genebody	uc003dan.1	11070	TMEM115	1
chr3	50396459	50396610	11070	7.9e-22	-	50396459	50396610	0	1	151	0	-21.1	-19.6	5.88	uc003dan.1	405	11070	TMEM115	promoter;promoter	uc021wyp.1;uc003dan.1	NA;11070	NULL;TMEM115	0
chr3	50644570	50645227	1154	1.6e-80	-	50644570	50645227	0	1	657	0	-79.8	-77.8	6.26	uc010hlq.3	4364	1154	CISH	genebody;genebody	uc003dax.3;uc010hlq.3	1154;1154	CISH;CISH	1
chr3	51457338	51457489	9730	1.9e-08	-	51457338	51457489	0	1	151	0	-7.72	-6.51	4.38	uc003dbf.1	1038	9730	DCAF1	genebody;genebody;genebody	uc003dbe.2;uc021wys.1;uc003dbf.1	9730;9730;9730	DCAF1;DCAF1;DCAF1	0
chr3	51475657	51475778	9730	1.4e-08	-	51475657	51475778	0	1	121	0	-7.86	-6.65	3.55	uc003dbf.1	17264	9730	DCAF1	genebody;genebody;genebody	uc003dbe.2;uc021wys.1;uc003dbg.2	9730;9730;9730	DCAF1;DCAF1;DCAF1	0
chr3	52027643	52027817	6159	2e-69	-	52027643	52027817	0	1	174	0	-68.7	-66.8	2.01	uc003dcs.3	2228	6159	RPL29	genebody	uc003dcs.3	6159	RPL29	1
chr3	52027961	52028136	6159	1e-56	-	52027961	52028136	0	1	175	0	-56	-54.2	1.45	uc003dcs.3	1910	6159	RPL29	genebody	uc003dcs.3	6159	RPL29	0
chr3	52109725	52109965	25886	1.6e-51	-	52109725	52109965	0	1	240	0	-50.8	-49	14.6	uc010hmb.2	10715	100128378	LINC00696	genebody;genebody;genebody	uc003dcu.3;uc003dcv.3;uc003dcw.3	25886;25886;25886	POC1A;POC1A;POC1A	1
chr3	52291247	52291487	80335	1e-25	-	52291247	52291487	0	1	240	0	-25	-23.4	5.37	uc003ddh.4	8923	132160	PPM1M	genebody;genebody	uc003ddk.2;uc003ddl.2	80335;80335	WDR82;WDR82	1
chr3	52728773	52728864	55830	2.1e-10	-	52728773	52728864	0	1	91	0	-9.68	-8.42	4.28	uc003dfh.1	2064	692109	SNORD69	genebody;genebody;genebody;genebody;genebody	uc003dfi.4;uc003dfk.3;uc003dfl.3;uc003dfm.3;uc003dfn.3	55830;55830;55830;55830;55830	GLT8D1;GLT8D1;GLT8D1;GLT8D1;GLT8D1	1
chr3	56675516	56675607	23272	4.6e-09	-	56675516	56675607	0	1	91	0	-8.34	-7.12	6.36	uc003dib.4	7565	23272	FAM208A	genebody;genebody;genebody	uc003dic.4;uc003did.4;uc003die.4	23272;23272;23272	FAM208A;FAM208A;FAM208A	0
chr3	65342062	65342662	9223	6.3e-60	-	65342062	65342662	0	1	600	0	-59.2	-57.3	10.7	uc003dmq.1	24197	NA	NULL	genebody;genebody	uc003dmm.3;uc003dmn.3	9223;9223	MAGI1;MAGI1	1
chr3	72427564	72427774	23429	7.9e-30	-	72427564	72427774	0	1	210	0	-29.1	-27.4	5.93	uc003dpe.3	68105	23429	RYBP	genebody	uc003dpe.3	23429	RYBP	0
chr3	72799716	72799777	55164	1.8e-08	-	72799716	72799777	0	1	61	0	-7.75	-6.55	5.91	uc010hod.3	97852	55164	SHQ1	genebody;genebody	uc003dpf.3;uc010hod.3	55164;55164	SHQ1;SHQ1	0
chr3	75471419	75471570	692099	7.1e-07	-	75471419	75471570	0	1	151	0	-6.15	-4.99	15.4	uc003dpn.1	2465	NA	NULL	genebody;genebody;genebody;genebody	uc003dps.4;uc003dpp.4;uc003dpq.4;uc003dpr.4	692099;692099;692099;692099	FAM86DP;FAM86DP;FAM86DP;FAM86DP	1
chr3	101370196	101370377	27107	6.3e-14	-	101370196	101370377	0	1	181	0	-13.2	-11.9	5.85	uc003dvg.3	24988	100009676	ZBTB11-AS1	genebody	uc003dve.4	27107	ZBTB11	0
chr3	101399933	101401661	6152	1e-102	-	101399933	101401661	0	3	126,64,47,	0,1339,1681	-102	-100	1.89	uc003dvh.1	4766	6152	RPL24	genebody	uc003dvh.1	6152	RPL24	0
chr3	121414954	121415015	2804	2e-05	-	121414954	121415015	0	1	61	0	-4.7	-3.61	5.31	uc011bjm.1	33880	2804	GOLGB1	genebody;genebody;genebody;genebody;genebody;genebody	uc003eei.5;uc003eej.5;uc010hrc.4;uc021xcy.2;uc011bjm.1;uc010hrd.2	2804;2804;2804;2804;2804;2804	GOLGB1;GOLGB1;GOLGB1;GOLGB1;GOLGB1;GOLGB1	0
chr3	122133358	122133538	54554	1.9e-06	-	122133358	122133538	0	1	180	0	-5.71	-4.58	20.4	uc003efa.1	1434	54554	WDR5B	genebody	uc003efa.1	54554	WDR5B	0
chr3	122459323	122459474	79663	1e-06	-	122459323	122459474	0	1	151	0	-5.98	-4.83	12	uc003eft.2	1225	79663	HSPBAP1	genebody;genebody	uc003eft.2;uc003efu.2	79663;79663	HSPBAP1;HSPBAP1	0
chr3	123633831	123634161	64770	3.2e-34	-	123633831	123634161	0	1	330	0	-33.5	-31.8	10.1	uc003ego.3	30845	4638	MYLK	genebody;genebody;genebody;genebody;genebody;genebody	uc003egv.4;uc003egx.4;uc003egy.4;uc010hrt.3;uc011bjx.2;uc003egz.2	64770;64770;64770;64770;64770;64770	CCDC14;CCDC14;CCDC14;CCDC14;CCDC14;CCDC14	0
chr3	123650053	123650216	64770	2.9e-08	-	123650053	123650216	0	2	28,62,	0.101	-7.54	-6.34	4.14	uc003egv.4	24678	64770	CCDC14	genebody;genebody;genebody;genebody;genebody;genebody	uc003egv.4;uc003egx.4;uc003egy.4;uc010hrt.3;uc011bjx.2;uc003egz.2	64770;64770;64770;64770;64770;64770	CCDC14;CCDC14;CCDC14;CCDC14;CCDC14;CCDC14	0
chr3	126180547	126180848	79364	1.6e-26	-	126180547	126180848	0	1	301	0	-25.8	-24.2	8.4	uc003eiw.1	11082	NA	NULL	genebody;genebody;genebody	uc003eiv.3;uc010hsh.3;uc003eix.2	79364;79364;79364	ZXDC;ZXDC;ZXDC	0
chr3	127292236	127292357	131601	5.8e-05	-	127292236	127292357	0	1	121	0	-4.24	-3.17	2.17	uc031sbr.1	6984	131601	TPRA1	genebody;genebody;genebody	uc003ejm.4;uc003ejn.3;uc010hsk.3	131601;131601;131601	TPRA1;TPRA1;TPRA1	1
chr3	127800136	127801329	8607	7.4e-09	-	127800136	127801329	0	2	116,4,	0.1189	-8.13	-6.91	1.73	uc003ekg.3	16988	29927	SEC61A1	genebody;genebody;genebody	uc003ekf.3;uc003ekh.3;uc010hss.3	8607;8607;8607	RUVBL1;RUVBL1;RUVBL1	0
chr3	128199160	128199848	2624	1e-117	-	128199160	128199848	0	1	688	0	-117	-115	7.6	uc003ekn.3	7260	2624	GATA2	genebody;genebody;genebody	uc003ekn.3;uc003ekm.3;uc003eko.2	2624;2624;2624	GATA2;GATA2;GATA2	1
chr3	128199907	128200676	2624	1.6e-29	-	128199907	128200676	0	2	254,15,	0.754	-28.8	-27.2	2.52	uc003ekn.3	6473	2624	GATA2	genebody;genebody;genebody	uc003ekn.3;uc003ekm.3;uc003eko.2	2624;2624;2624	GATA2;GATA2;GATA2	0
chr3	128849016	128853750	100534599	1e-59	-	128849016	128853750	0	4	15,87,122,76,	0,376,3900,4658	-59	-57.1	4.21	uc021xds.1	10388	339122	RAB43	genebody;genebody;genebody;genebody	uc003elo.2;uc010hsz.2;uc003elp.2;uc010hta.2	100534599;57461;57461;57461	ISY1-RAB43;ISY1;ISY1;ISY1	0
chr3	128849029	128853732	57461	6.3e-60	-	128849029	128853732	0	4	2,87,122,58,	0,363,3887,4645	-59.2	-57.3	4.34	uc021xds.1	10385	339122	RAB43	genebody;genebody;genebody;genebody	uc003elo.2;uc010hsz.2;uc003elp.2;uc010hta.2	100534599;57461;57461;57461	ISY1-RAB43;ISY1;ISY1;ISY1	0
chr3	128888633	128888873	7555	7.9e-34	-	128888633	128888873	0	1	240	0	-33.1	-31.5	2.33	uc021xdu.1	1861	7555	CNBP	genebody;genebody;genebody;genebody;genebody;genebody;genebody	uc021xdt.1;uc021xdu.1;uc003elq.4;uc003elr.4;uc011bku.2;uc021xdv.1;uc021xdw.1	7555;7555;7555;7555;7555;7555;7555	CNBP;CNBP;CNBP;CNBP;CNBP;CNBP;CNBP	1
chr3	129034056	129034352	8971	0	-	129034056	129034352	0	1	296	0	-344	#NAME?	4.89	uc011bkv.1	910	339942	H1FX-AS1	promoter;promoter	uc011bkv.1;uc003elx.3	339942;8971	H1FX-AS1;H1FX	0
chr3	129034528	129034588	8971	1e-11	-	129034528	129034588	0	1	60	0	-11	-9.72	1.6	uc011bkv.1	556	339942	H1FX-AS1	promoter;promoter	uc011bkv.1;uc003elx.3	339942;8971	H1FX-AS1;H1FX	0
chr3	129155731	129156030	8930	6.3e-54	-	129155731	129156030	0	1	299	0	-53.2	-51.3	8.67	uc011bkx.1	3088	55764	IFT122	genebody;genebody;genebody;genebody;genebody	uc003emh.2;uc003emi.2;uc003emj.2;uc003emk.2;uc011bkw.2	8930;8930;8930;8930;8930	MBD4;MBD4;MBD4;MBD4;MBD4	0
chr3	135871328	135871449	55167	5e-12	-	135871328	135871449	0	1	121	0	-11.3	-9.97	9.76	uc021xel.1	112	NA	NULL	genebody;genebody;promoter	uc011bmb.1;uc003eqx.1;uc021xel.1	55167;55167;NA	MSL2;MSL2;NULL	0
chr3	137880751	137880960	51163	2e-24	-	137880751	137880960	0	1	209	0	-23.7	-22.2	6.87	uc003ert.3	2190	51163	DBR1	genebody;genebody;genebody	uc003ert.3;uc003eru.3;uc003erv.3	51163;51163;51163	DBR1;DBR1;DBR1	0
chr3	138374207	138374268	5291	1e-06	-	138374207	138374268	0	1	61	0	-6	-4.85	2.79	uc003ess.3	46316	55179	FAIM	genebody;genebody;genebody;genebody	uc011bmn.3;uc011bmo.3;uc011bmp.3;uc011bmq.3	5291;5291;5291;5291	PIK3CB;PIK3CB;PIK3CB;PIK3CB	0
chr3	138663809	138664048	668	3.2e-20	-	138663809	138664048	0	1	239	0	-19.5	-18	5.59	uc003esv.1	1064	NA	NULL	genebody;promoter	uc003esw.3;uc003esv.1	668;NA	FOXL2;NULL	1
chr3	138665118	138665238	668	1.4e-10	-	138665118	138665238	0	1	120	0	-9.84	-8.58	3.54	uc003esw.3	804	668	FOXL2	promoter;promoter;promoter	uc003esx.1;uc011bmr.2;uc003esw.3	401089;NA;668	FOXL2NB;NULL;FOXL2	0
chr3	150459951	150460279	6478	1.3e-87	-	150459951	150460279	0	1	328	0	-86.9	-84.8	6.99	uc003eyi.3	21148	6478	SIAH2	genebody	uc003eyi.3	6478	SIAH2	0
chr3	153993933	153994113	170506	2e-23	-	153993933	153994113	0	1	180	0	-22.7	-21.2	6.57	uc010hvq.3	48263	170506	DHX36	genebody;genebody;genebody	uc003ezy.4;uc003ezz.4;uc010hvq.3	170506;170506;170506	DHX36;DHX36;DHX36	0
chr3	154018781	154018871	170506	3.1e-10	-	154018781	154018871	0	1	90	0	-9.51	-8.25	2.77	uc010hvq.3	23460	170506	DHX36	genebody;genebody;genebody	uc003ezy.4;uc003ezz.4;uc010hvq.3	170506;170506;170506	DHX36;DHX36;DHX36	0
chr3	155571497	155571708	9197	1.6e-14	-	155571497	155571708	0	1	211	0	-13.8	-12.5	3.84	uc003fao.2	646	9197	SLC33A1	promoter;promoter	uc003fan.4;uc003fao.2	9197;9197	SLC33A1;SLC33A1	0
chr3	156865875	156866355	57018	1e-111	-	156865875	156866355	0	1	480	0	-111	-109	8.59	uc003fbe.3	6340	57018	CCNL1	genebody;genebody;genebody;genebody;genebody	uc003fbd.1;uc003fbe.3;uc003fbf.3;uc003fbg.3;uc011bor.2	57018;57018;57018;57018;57018	CCNL1;CCNL1;CCNL1;CCNL1;CCNL1	0
chr3	156867123	156867642	57018	6.6e-08	-	156867123	156867642	0	3	51,112,18,	0,150,501	-7.18	-5.99	2.04	uc003fbe.3	5073	57018	CCNL1	genebody;genebody;genebody;genebody;genebody;genebody	uc003fbd.1;uc003fbe.3;uc003fbf.3;uc003fbg.3;uc011bor.2;uc003fbi.1	57018;57018;57018;57018;57018;57018	CCNL1;CCNL1;CCNL1;CCNL1;CCNL1;CCNL1	0
chr3	160156476	160156537	57560	7.9e-12	-	160156476	160156537	0	1	61	0	-11.1	-9.85	17.3	uc021xgt.1	465	NA	NULL	genebody;genebody;promoter	uc003fda.3;uc003fdm.3;uc021xgt.1	57560;286827;NA	IFT80;TRIM59;NULL	0
chr3	160156479	160156540	286827	7.9e-12	-	160156479	160156540	0	1	61	0	-11.1	-9.85	17.6	uc021xgt.1	462	NA	NULL	genebody;genebody;promoter	uc003fda.3;uc003fdm.3;uc021xgt.1	57560;286827;NA	IFT80;TRIM59;NULL	0
chr3	171320676	171320826	5337	1.8e-05	-	171320676	171320826	0	1	150	0	-4.74	-3.64	17.3	uc003fhu.4	71652	5337	PLD1	genebody;genebody	uc003fhs.3;uc003fht.3	5337;5337	PLD1;PLD1	1
chr3	178976826	178977066	27094	6.3e-28	-	178976826	178977066	0	1	240	0	-27.2	-25.6	8.73	uc003fjo.3	733	27094	KCNMB3	genebody;genebody;promoter;promoter	uc011bqc.1;uc003fjp.1;uc003fjl.3;uc003fjo.3	27094;27094;27094;27094	KCNMB3;KCNMB3;KCNMB3;KCNMB3	0
chr3	178977393	178977663	27094	1e-27	-	178977393	178977663	0	1	270	0	-27	-25.4	8.17	uc003fjo.3	151	27094	KCNMB3	genebody;genebody;promoter;promoter	uc011bqc.1;uc003fjp.1;uc003fjl.3;uc003fjo.3	27094;27094;27094;27094	KCNMB3;KCNMB3;KCNMB3;KCNMB3	0
chr3	183547290	183547438	55486	2e-11	-	183547290	183547438	0	1	148	0	-10.7	-9.44	2.43	uc003fmc.2	3969	79929	MAP6D1	genebody;genebody	uc003fmd.3;uc003fme.3	55486;55486	PARL;PARL	1
chr3	183702323	183702473	10057	2.8e-10	-	183702323	183702473	0	1	150	0	-9.56	-8.3	4.11	uc031scp.1	21728	100873982	ABCC5-AS1	genebody;genebody;genebody;genebody;genebody;genebody;genebody	uc010hxl.3;uc011bqt.2;uc003fmg.3;uc003fmh.3;uc010hxm.3;uc010hxn.3;uc010hxo.3	10057;10057;10057;10057;10057;10057;10057	ABCC5;ABCC5;ABCC5;ABCC5;ABCC5;ABCC5;ABCC5	1
chr3	184428655	184428892	64110	6.3e-42	-	184428655	184428892	0	1	237	0	-41.2	-39.5	4.66	uc003fpa.3	1063	64110	MAGEF1	genebody	uc003fpa.3	64110	MAGEF1	0
chr3	184429098	184429394	64110	5e-40	-	184429098	184429394	0	1	296	0	-39.3	-37.6	5.96	uc003fpa.3	590	64110	MAGEF1	promoter	uc003fpa.3	64110	MAGEF1	0
chr3	185635502	185638926	6434	6.3e-36	-	185635502	185638926	0	4	11,74,60,35,	0,650,1722,3389	-35.2	-33.5	2.1	uc003fpt.3	5838	6434	TRA2B	genebody;genebody;genebody;genebody	uc003fpt.3;uc003fpu.3;uc003fpv.3;uc010hym.3	6434;6434;6434;6434	TRA2B;TRA2B;TRA2B;TRA2B	0
chr3	185655190	185655774	6434	5e-27	-	185655190	185655774	0	2	18,162,	0.422	-26.3	-24.7	2.17	uc003fpu.3	272	6434	TRA2B	promoter;promoter;promoter;promoter	uc003fpu.3;uc003fpv.3;uc010hym.3;uc003fpx.2	6434;6434;6434;6434	TRA2B;TRA2B;TRA2B;TRA2B	0
chr3	186272232	186272353	55171	3.2e-11	-	186272232	186272353	0	1	121	0	-10.5	-9.2	4.48	uc031scs.1	7799	1427	CRYGS	genebody;genebody;genebody	uc003fqg.3;uc003fqh.3;uc011bry.2	55171;55171;55171	TBCCD1;TBCCD1;TBCCD1	0
chr3	194308639	194308700	93109	4.2e-07	-	194308639	194308700	0	1	61	0	-6.38	-5.22	4.68	uc031scx.1	3670	100507297	TMEM44-AS1	genebody;genebody;genebody;genebody;genebody;genebody;genebody;genebody;genebody;genebody	uc003fug.4;uc031scw.1;uc031scx.1;uc010hzm.3;uc021xjc.1;uc003fuc.3;uc003fue.3;uc003fuf.3;uc010hzn.3;uc011bsv.2	100507297;100507297;100507297;93109;93109;93109;93109;93109;93109;93109	TMEM44-AS1;TMEM44-AS1;TMEM44-AS1;TMEM44;TMEM44;TMEM44;TMEM44;TMEM44;TMEM44;TMEM44	1
chr3	194362230	194362440	55341	6.3e-27	-	194362230	194362440	0	1	210	0	-26.2	-24.7	4.47	uc003fuh.1	7915	93109	TMEM44	genebody	uc003fui.3	55341	LSG1	1
chr3	194362677	194362945	55341	4e-43	-	194362677	194362945	0	1	268	0	-42.4	-40.7	5.8	uc003fuh.1	8391	93109	TMEM44	genebody	uc003fui.3	55341	LSG1	0
chr3	194373516	194373755	55341	3.2e-59	-	194373516	194373755	0	1	239	0	-58.5	-56.6	6.46	uc003fuh.1	19215	93109	TMEM44	genebody	uc003fui.3	55341	LSG1	0
chr3	194789518	194789727	152002	6.3e-24	-	194789518	194789727	0	1	209	0	-23.2	-21.6	7.26	uc003fuk.3	53302	152002	XXYLT1	genebody;genebody;genebody	uc003fuk.3;uc003ful.3;uc003fum.4	152002;152002;152002	XXYLT1;XXYLT1;XXYLT1	1
chr3	194790113	194790589	152002	5e-23	-	194790113	194790589	0	1	476	0	-22.3	-20.8	8.08	uc003fuk.3	52573	152002	XXYLT1	genebody;genebody;genebody	uc003fuk.3;uc003ful.3;uc003fum.4	152002;152002;152002	XXYLT1;XXYLT1;XXYLT1	1
chr3	195590385	195590715	10188	2.5e-46	-	195590385	195590715	0	1	330	0	-45.6	-43.8	8.1	uc003fvq.1	6011	10188	TNK2	genebody;genebody;genebody;genebody;genebody	uc003fvq.1;uc003fvr.1;uc003fvs.1;uc003fvt.1;uc003fvu.1	10188;10188;10188;10188;10188	TNK2;TNK2;TNK2;TNK2;TNK2	1
chr3	195799002	195800960	7037	1.3e-38	-	195799002	195800960	0	2	21,160,	0.1798	-37.9	-36.2	2.17	uc003fvz.4	8980	7037	TFRC	genebody;genebody;genebody;genebody	uc003fvz.4;uc003fwa.4;uc010hzy.3;uc011btr.2	7037;7037;7037;7037	TFRC;TFRC;TFRC;TFRC	0
chr3	195965282	195965462	5130	4e-21	-	195965282	195965462	0	1	180	0	-20.4	-18.9	5.17	uc003fwf.1	585	NA	NULL	genebody;genebody;promoter	uc003fwg.3;uc003fwh.3;uc003fwf.1	5130;5130;NA	PCYT1A;PCYT1A;NULL	1
chr3	196198820	196199299	165918	4e-49	-	196198820	196199299	0	1	479	0	-48.4	-46.6	22.2	uc010iah.3	31580	165918	RNF168	genebody;genebody	uc003fwq.3;uc010iah.3	165918;165918	RNF168;RNF168	0
chr3	196281088	196281385	348793	2.5e-19	-	196281088	196281385	0	1	297	0	-18.6	-17.1	14.2	uc003fwt.3	14177	348793	WDR53	genebody	uc003fwt.3	348793	WDR53	0
chr3	196293816	196294054	348793	1.6e-16	-	196293816	196294054	0	1	238	0	-15.8	-14.4	6.32	uc003fwt.3	1478	348793	WDR53	genebody;promoter	uc003fwt.3;uc010iai.3	348793;200933	WDR53;FBXO45	0
chr3	196663676	196664005	22916	1.6e-28	-	196663676	196664005	0	1	329	0	-27.8	-26.2	3.37	uc003fxb.1	5408	22916	NCBP2	genebody;genebody;genebody;genebody;genebody;genebody	uc003fxb.1;uc011btz.1;uc003fxc.1;uc003fxd.1;uc003fxe.1;uc003fxf.3	22916;22916;22916;22916;22916;22916	NCBP2;NCBP2;NCBP2;NCBP2;NCBP2;NCBP2	1
chr3	197785537	197785657	348840	5.1e-08	-	197785537	197785657	0	1	120	0	-7.29	-6.09	25.3	uc021xjx.1	11566	NA	NULL	genebody;genebody	uc003fyx.3;uc010iat.2	348840;348840	ANKRD18DP;ANKRD18DP	0
chr4	759904	759965	10336	1.1e-07	+	759904	759965	0	1	61	0	-6.96	-5.78	2.92	uc021xkc.1	1355	NA	NULL	genebody;genebody;genebody;genebody;genebody;promoter	uc011bva.1;uc003gbd.1;uc003gbe.3;uc010ibh.3;uc003gbh.3;uc021xkc.1	10336;10336;10336;10336;10336;NA	PCGF3;PCGF3;PCGF3;PCGF3;PCGF3;NULL	1
chr4	1244254	1244494	92070	1e-20	+	1244254	1244494	0	1	240	0	-20	-18.5	6.07	uc003gcy.1	1092	NA	NULL	genebody;genebody;promoter;promoter;promoter	uc003gcz.3;uc003gcy.1;uc003gcu.1;uc003gcv.1;uc003gcw.3	92070;NA;1487;1487;1487	CTBP1-DT;NULL;CTBP1;CTBP1;CTBP1	0
chr4	1333055	1333535	10296	2e-76	+	1333055	1333535	0	1	480	0	-75.7	-73.6	10.3	uc003gde.4	7809	57654	UVSSA	genebody;genebody;genebody;genebody;genebody;genebody;genebody;genebody	uc003gda.3;uc003gdb.3;uc003gdc.3;uc003gdd.3;uc011bvb.2;uc011bvc.2;uc011bvd.2;uc010ibt.3	10296;10296;10296;10296;10296;10296;10296;10296	MAEA;MAEA;MAEA;MAEA;MAEA;MAEA;MAEA;MAEA	1
chr4	1729629	1730404	10460	1e-214	+	1729629	1730404	0	1	775	0	-228	-225	8.61	uc003gdp.3	6797	10460	TACC3	genebody;genebody;genebody	uc010ibz.3;uc003gdo.3;uc003gdp.3	10460;10460;10460	TACC3;TACC3;TACC3	0
chr4	1740073	1746726	10460	5e-73	+	1740073	1746726	0	7	4,77,44,161,107,121,52,	0,1355,1612,2479,6171,6365,6601	-72.3	-70.3	3.44	uc003gdp.3	20180	10460	TACC3	genebody;genebody	uc003gdo.3;uc003gdp.3	10460;10460	TACC3;TACC3	0
chr4	1809019	1809109	2261	5.6e-08	+	1809019	1809109	0	1	90	0	-7.25	-6.06	2.09	uc010icb.1	5968	2261	FGFR3	genebody;genebody;genebody;genebody;genebody	uc003gdq.3;uc003gdr.3;uc003gds.3;uc003gdu.2;uc031sdd.1	2261;2261;2261;2261;2261	FGFR3;FGFR3;FGFR3;FGFR3;FGFR3	1
chr4	1902790	1902971	7468	6.8e-09	+	1902790	1902971	0	1	181	0	-8.17	-6.95	2.77	uc003geh.1	525	7468	NSD2	genebody;genebody;genebody;genebody;genebody;genebody;genebody;genebody;genebody;genebody;genebody;promoter;promoter	uc003gdx.3;uc003gdy.1;uc010icd.1;uc003gdz.4;uc003gea.1;uc003geb.4;uc003gec.4;uc003ged.4;uc003gee.4;uc003gef.4;uc010ice.1;uc003geg.1;uc003geh.1	7468;7468;7468;7468;7468;7468;7468;7468;7468;7468;7468;7468;7468	NSD2;NSD2;NSD2;NSD2;NSD2;NSD2;NSD2;NSD2;NSD2;NSD2;NSD2;NSD2;NSD2	0
chr4	1920067	1920338	7468	7.9e-49	+	1920067	1920338	0	1	271	0	-48.1	-46.3	6.71	uc003geh.1	17847	7468	NSD2	genebody;genebody;genebody;genebody;genebody;genebody;genebody;genebody;genebody;genebody;genebody;genebody	uc003gdx.3;uc003gdy.1;uc010icd.1;uc003gdz.4;uc003gea.1;uc003geb.4;uc003gec.4;uc003ged.4;uc003gee.4;uc003gef.4;uc010ice.1;uc003geh.1	7468;7468;7468;7468;7468;7468;7468;7468;7468;7468;7468;7468	NSD2;NSD2;NSD2;NSD2;NSD2;NSD2;NSD2;NSD2;NSD2;NSD2;NSD2;NSD2	0
chr4	1980483	1980874	7468	1e-107	+	1980483	1980874	0	1	391	0	-107	-105	8.97	uc003gej.3	4313	677770	SCARNA22	genebody;genebody;genebody;genebody;genebody;genebody;genebody;genebody;genebody	uc003gdz.4;uc003geb.4;uc003gec.4;uc003ged.4;uc003gee.4;uc003gef.4;uc003gei.4;uc011bvh.2;uc010icf.3	7468;7468;7468;7468;7468;7468;7468;7468;7468	NSD2;NSD2;NSD2;NSD2;NSD2;NSD2;NSD2;NSD2;NSD2	1
chr4	2515525	2515645	6047	4e-11	+	2515525	2515645	0	1	120	0	-10.4	-9.16	2.86	uc003gfc.3	44403	6047	RNF4	genebody;genebody;genebody	uc003gfb.3;uc010icj.3;uc003gfc.3	6047;6047;6047	RNF4;RNF4;RNF4	1
chr4	2702042	2702193	8603	5e-12	+	2702042	2702193	0	1	151	0	-11.3	-9.95	5.11	uc003gfe.2	45967	8603	FAM193A	genebody;genebody;genebody;genebody;genebody;genebody;genebody;genebody	uc010ick.3;uc003gfd.3;uc010icl.3;uc010icm.3;uc011bvm.2;uc011bvn.2;uc011bvo.2;uc003gfe.2	8603;8603;8603;8603;8603;8603;8603;8603	FAM193A;FAM193A;FAM193A;FAM193A;FAM193A;FAM193A;FAM193A;FAM193A	0
chr4	3245237	3245298	3064	0.00014	+	3245237	3245298	0	1	61	0	-3.85	-2.79	13	uc003ggs.3	5500	345222	MSANTD1	genebody	uc021xkv.1	3064	HTT	1
chr4	6642564	6642953	93621	1e-186	+	6642564	6642953	0	1	389	0	-186	-183	2.95	uc021xla.1	166	NA	NULL	promoter;promoter;promoter;promoter	uc003gjg.2;uc003gjh.2;uc031sdf.1;uc021xla.1	93621;93621;93621;NA	MRFAP1;MRFAP1;MRFAP1;NULL	0
chr4	6643901	6644111	93621	7.9e-49	+	6643901	6644111	0	1	210	0	-48.1	-46.3	2.75	uc021xla.1	1414	NA	NULL	genebody;genebody;genebody	uc003gjg.2;uc003gjh.2;uc031sdf.1	93621;93621;93621	MRFAP1;MRFAP1;MRFAP1	1
chr4	6644170	6644321	93621	2e-10	+	6644170	6644321	0	1	151	0	-9.69	-8.43	1.99	uc021xla.1	1653	NA	NULL	genebody;genebody;genebody	uc003gjg.2;uc003gjh.2;uc031sdf.1	93621;93621;93621	MRFAP1;MRFAP1;MRFAP1	1
chr4	6677059	6677744	93622	1.6e-57	+	6677059	6677744	0	1	685	0	-56.8	-54.9	5.25	uc003gjk.2	1481	93622	LOC93622	genebody;genebody;genebody	uc021xlb.1;uc003gji.2;uc003gjk.2	NA;93622;93622	NULL;LOC93622;LOC93622	1
chr4	6718168	6718347	55330	7.9e-17	+	6718168	6718347	0	1	179	0	-16.1	-14.7	2.58	uc003gjp.1	413	55330	BLOC1S4	promoter	uc003gjp.1	55330	BLOC1S4	0
chr4	6718732	6719060	55330	6.3e-33	+	6718732	6719060	0	1	328	0	-32.2	-30.5	17.9	uc003gjp.1	1052	55330	BLOC1S4	genebody	uc003gjp.1	55330	BLOC1S4	1
chr4	6863085	6863326	9778	6.3e-21	+	6863085	6863326	0	1	241	0	-20.2	-18.7	4.75	uc011bwg.2	47966	57533	TBC1D14	genebody;genebody	uc003gjq.4;uc003gjr.4	9778;9778	KIAA0232;KIAA0232	0
chr4	7032245	7032365	57533	2e-17	+	7032245	7032365	0	1	120	0	-16.7	-15.3	4.49	uc003gjv.2	12423	257236	CCDC96	genebody;genebody;genebody;genebody;genebody;genebody	uc011bwg.2;uc003gjs.4;uc010idh.3;uc011bwh.2;uc003gju.4;uc021xld.1	57533;57533;57533;57533;57533;100129931	TBC1D14;TBC1D14;TBC1D14;TBC1D14;TBC1D14;LOC100129931	1
chr4	7056354	7056565	93624	2e-13	+	7056354	7056565	0	1	211	0	-12.7	-11.4	3.33	uc021xle.1	1906	NA	NULL	genebody;genebody;genebody	uc003gjw.4;uc010idi.3;uc021xle.1	93624;93624;NA	TADA2B;TADA2B;NULL	0
chr4	17625355	17625593	80306	4e-25	+	17625355	17625593	0	1	238	0	-24.4	-22.9	5.66	uc003gpk.1	4405	NA	NULL	genebody;genebody	uc003gpi.1;uc003gpj.3	80306;80306	MED28;MED28	1
chr4	26432672	26432763	3516	1.3e-14	+	26432672	26432763	0	1	91	0	-13.9	-12.6	15.9	uc003gse.1	59325	886	CCKAR	genebody;genebody;genebody;genebody;genebody	uc003grx.2;uc003gry.2;uc003grz.2;uc003gsa.2;uc003gsb.2	3516;3516;3516;3516;3516	RBPJ;RBPJ;RBPJ;RBPJ;RBPJ	1
chr4	39595996	39596147	100885776	3.2e-07	+	39595996	39596147	0	1	151	0	-6.49	-5.32	3.22	uc010ifm.3	10491	201895	SMIM14	genebody;genebody	uc003gum.2;uc003guo.3	100885776;201895	UGDH-AS1;SMIM14	0
chr4	40244938	40245029	399	2.6e-07	+	40244938	40245029	0	1	91	0	-6.59	-5.42	2.84	uc021xnp.1	24	NA	NULL	genebody;promoter	uc003guz.2;uc021xnp.1	399;NA	RHOH;NULL	0
chr4	40245177	40245744	399	1.6e-57	+	40245177	40245744	0	1	567	0	-56.8	-54.9	9.56	uc021xnp.1	451	NA	NULL	genebody;promoter	uc003guz.2;uc021xnp.1	399;NA	RHOH;NULL	0
chr4	57307841	57307991	10606	5e-11	+	57307841	57307991	0	1	150	0	-10.3	-9.05	1.73	uc010ihd.1	5286	10606	PAICS	genebody;genebody;genebody;genebody;genebody	uc003hbs.1;uc011cac.1;uc003hbt.1;uc003hbu.1;uc010ihd.1	10606;10606;10606;10606;10606	PAICS;PAICS;PAICS;PAICS;PAICS	0
chr4	57325745	57325806	10606	1.3e-06	+	57325745	57325806	0	1	61	0	-5.89	-4.74	1.83	uc003hbv.3	7987	6731	SRP72	genebody;genebody;genebody;genebody;genebody	uc003hbs.1;uc011cac.1;uc003hbt.1;uc003hbu.1;uc010ihd.1	10606;10606;10606;10606;10606	PAICS;PAICS;PAICS;PAICS;PAICS	1
chr4	57361522	57368137	6731	7.9e-61	+	57361522	57368137	0	3	38,184,288,	0,5155,6327	-60.1	-58.2	3.27	uc003hbx.3	1849	6731	SRP72	genebody;genebody;promoter	uc003hbv.3;uc010ihe.3;uc003hbx.3	6731;6731;6731	SRP72;SRP72;SRP72	0
chr4	57777023	57777174	5978	2.5e-16	+	57777023	57777174	0	1	151	0	-15.6	-14.2	11.2	uc031sfq.1	1369	5978	REST	genebody;genebody;genebody;genebody;genebody;genebody;genebody;genebody;genebody;genebody;genebody;genebody;genebody;genebody;genebody;genebody;genebody;genebody;genebody;genebody;genebody;genebody;genebody;genebody;genebody;genebody;genebody;genebody;genebody	uc031ser.1;uc031ses.1;uc031set.1;uc031seu.1;uc031sev.1;uc031sew.1;uc003hch.3;uc010ihf.4;uc031sex.1;uc031sey.1;uc031sez.1;uc031sfa.1;uc031sfb.1;uc031sfc.1;uc031sfd.1;uc031sfe.1;uc031sff.1;uc031sfg.1;uc031sfh.1;uc003hci.3;uc031sfi.1;uc031sfj.1;uc031sfk.1;uc031sfl.1;uc031sfm.1;uc031sfn.1;uc031sfo.1;uc031sfp.1;uc031sfq.1	5978;5978;5978;5978;5978;5978;5978;5978;5978;5978;5978;5978;5978;5978;5978;5978;5978;5978;5978;5978;5978;5978;5978;5978;5978;5978;5978;5978;5978	REST;REST;REST;REST;REST;REST;REST;REST;REST;REST;REST;REST;REST;REST;REST;REST;REST;REST;REST;REST;REST;REST;REST;REST;REST;REST;REST;REST;REST	0
chr4	57796453	57796513	5978	5e-12	+	57796453	57796513	0	1	60	0	-11.3	-9.97	7.86	uc031sfq.1	20754	5978	REST	genebody;genebody;genebody;genebody;genebody;genebody;genebody;genebody;genebody;genebody;genebody;genebody;genebody;genebody;genebody;genebody;genebody;genebody;genebody;genebody;genebody;genebody;genebody;genebody;genebody;genebody	uc031ses.1;uc031set.1;uc031seu.1;uc031sev.1;uc031sew.1;uc003hch.3;uc010ihf.4;uc031sex.1;uc031sey.1;uc031sez.1;uc031sfa.1;uc031sfb.1;uc031sfc.1;uc031sfd.1;uc031sfe.1;uc031sff.1;uc031sfg.1;uc003hci.3;uc031sfi.1;uc031sfj.1;uc031sfk.1;uc031sfl.1;uc031sfm.1;uc031sfo.1;uc031sfp.1;uc031sfq.1	5978;5978;5978;5978;5978;5978;5978;5978;5978;5978;5978;5978;5978;5978;5978;5978;5978;5978;5978;5978;5978;5978;5978;5978;5978;5978	REST;REST;REST;REST;REST;REST;REST;REST;REST;REST;REST;REST;REST;REST;REST;REST;REST;REST;REST;REST;REST;REST;REST;REST;REST;REST	0
chr4	71554432	71554936	57050	1e-198	+	71554432	71554936	0	1	504	0	-198	-196	6.83	uc003hfo.3	486	57050	UTP3	promoter	uc003hfo.3	57050	UTP3	0
chr4	71555024	71555202	57050	1e-16	+	71555024	71555202	0	1	178	0	-16	-14.6	2.8	uc003hfo.3	915	57050	UTP3	promoter	uc003hfo.3	57050	UTP3	0
chr4	71555497	71555824	57050	1e-44	+	71555497	71555824	0	1	327	0	-44	-42.2	7.7	uc003hfo.3	1462	57050	UTP3	genebody	uc003hfo.3	57050	UTP3	0
chr4	79831997	79832237	55589	7.9e-23	+	79831997	79832237	0	1	240	0	-22.1	-20.6	6.24	uc010ijm.2	420	NA	NULL	genebody;genebody;genebody;promoter	uc003hlk.3;uc003hlm.3;uc003hln.3;uc010ijm.2	55589;152559;152559;NA	BMP2K;PAQR3;PAQR3;NULL	0
chr4	79832296	79832923	55589	3.2e-41	+	79832296	79832923	0	1	627	0	-40.5	-38.7	9.3	uc010ijm.2	70	NA	NULL	genebody;genebody;genebody;promoter	uc003hlk.3;uc003hlm.3;uc003hln.3;uc010ijm.2	55589;152559;152559;NA	BMP2K;PAQR3;PAQR3;NULL	0
chr4	83381237	83381326	58478	3.2e-14	+	83381237	83381326	0	1	89	0	-13.5	-12.2	3.54	uc003hmx.4	29464	58478	ENOPH1	genebody;genebody	uc003hmv.3;uc003hmx.4	58478;58478	ENOPH1;ENOPH1	1
chr4	87968442	87968563	4299	5e-12	+	87968442	87968563	0	1	121	0	-11.3	-9.98	4.75	uc011cda.2	40347	4299	AFF1	genebody;genebody;genebody;genebody;genebody;genebody;genebody	uc011ccx.2;uc003hqh.2;uc011ccy.2;uc011ccz.2;uc003hqj.4;uc003hqk.4;uc011cda.2	4299;4299;4299;4299;4299;4299;4299	AFF1;AFF1;AFF1;AFF1;AFF1;AFF1;AFF1	0
chr4	88035991	88036411	4299	1.3e-53	+	88035991	88036411	0	1	420	0	-52.9	-51	16.1	uc011cdb.1	105219	57563	KLHL8	genebody;genebody;genebody;genebody	uc011ccz.2;uc003hqj.4;uc003hqk.4;uc011cda.2	4299;4299;4299;4299	AFF1;AFF1;AFF1;AFF1	0
chr4	88379018	88379288	53343	1.6e-13	+	88379018	88379288	0	1	270	0	-12.8	-11.5	6.59	uc003hqr.3	35402	53343	NUDT9	genebody;genebody;genebody	uc003hqq.3;uc010ikl.3;uc003hqr.3	53343;53343;53343	NUDT9;NUDT9;NUDT9	0
chr4	89649222	89649313	285512	1.3e-05	+	89649222	89649313	0	1	91	0	-4.87	-3.77	10.2	uc003hrz.1	6399	285512	FAM13A-AS1	genebody;genebody;genebody;genebody;genebody;genebody;genebody;genebody;genebody;genebody	uc003hry.1;uc003hrz.1;uc011cdp.2;uc003hsa.2;uc003hsb.2;uc003hsc.2;uc003hsd.2;uc011cdq.2;uc003hse.2;uc003hsf.2	285512;285512;10144;10144;10144;10144;10144;10144;10144;10144	FAM13A-AS1;FAM13A-AS1;FAM13A;FAM13A;FAM13A;FAM13A;FAM13A;FAM13A;FAM13A;FAM13A	1
chr4	90035217	90035308	166815	4.4e-05	+	90035217	90035308	0	1	91	0	-4.36	-3.28	7	uc003hsk.3	1292	166815	TIGD2	genebody	uc003hsk.3	166815	TIGD2	0
chr4	109588475	109588712	58505	5e-68	+	109588475	109588712	0	1	237	0	-67.3	-65.4	6.2	uc031sgu.1	16850	58505	OSTC	genebody;genebody;genebody	uc003hzb.2;uc031sgt.1;uc031sgu.1	58505;58505;58505	OSTC;OSTC;OSTC	1
chr4	113568193	113568592	51574	1.3e-65	+	113568193	113568592	0	2	90,238,	0.161	-64.9	-63	6.2	uc011cfz.2	1321	442894	MIR302B	genebody;genebody;genebody;genebody	uc003iay.4;uc003iaz.4;uc003iba.4;uc003ibb.4	51574;51574;51574;51574	LARP7;LARP7;LARP7;LARP7	0
chr4	119631245	119631513	57721	1.6e-23	+	119631245	119631513	0	1	268	0	-22.8	-21.3	5.42	uc003ick.2	23091	9871	SEC24D	genebody	uc003icf.3	57721	METTL14	0
chr4	122737523	122738057	5393	5e-49	+	122737523	122738057	0	2	79,131,	0.403	-48.3	-46.5	7.3	uc003iec.4	7298	890	CCNA2	genebody;genebody;genebody;genebody	uc003idz.3;uc003iea.3;uc003ieb.3;uc003iec.4	5393;5393;5393;890	EXOSC9;EXOSC9;EXOSC9;CCNA2	1
chr4	128807108	128807317	10733	6.3e-13	+	128807108	128807317	0	1	209	0	-12.2	-10.8	5.82	uc011cgt.2	4811	10733	PLK4	genebody;genebody;genebody	uc003ifo.3;uc011cgs.2;uc011cgt.2	10733;10733;10733	PLK4;PLK4;PLK4	0
chr4	128811038	128811277	10733	1.6e-14	+	128811038	128811277	0	1	239	0	-13.8	-12.5	4.53	uc021xrr.1	1989	NA	NULL	genebody;genebody;genebody;promoter	uc003ifo.3;uc011cgs.2;uc011cgt.2;uc021xrr.1	10733;10733;10733;NA	PLK4;PLK4;PLK4;NULL	0
chr4	129043123	129043183	55132	2e-05	+	129043123	129043183	0	1	60	0	-4.69	-3.59	9.89	uc003igc.3	170	55132	LARP1B	genebody;genebody;genebody;promoter	uc003ifz.1;uc003iga.3;uc003igb.1;uc003igc.3	55132;55132;55132;55132	LARP1B;LARP1B;LARP1B;LARP1B	0
chr4	129783269	129783510	79960	2.5e-31	+	129783269	129783510	0	1	241	0	-30.6	-29	10.7	uc003igm.3	50906	79960	JADE1	genebody;genebody;genebody;genebody;genebody	uc003igj.3;uc003igk.3;uc003igl.3;uc011cgy.2;uc003igm.3	79960;79960;79960;79960;79960	JADE1;JADE1;JADE1;JADE1;JADE1	0
chr4	129792811	129793411	79960	1e-20	+	129792811	129793411	0	1	600	0	-20	-18.5	6.67	uc003igm.3	60628	79960	JADE1	genebody;genebody;genebody	uc003igk.3;uc003igl.3;uc011cgy.2	79960;79960;79960	JADE1;JADE1;JADE1	0
chr4	140222705	140222915	80155	2.5e-19	+	140222705	140222915	0	1	210	0	-18.6	-17.2	2.05	uc003ihu.1	132	80155	NAA15	promoter;promoter;promoter;promoter;promoter;promoter;promoter;promoter	uc003ihu.1;uc003ihs.3;uc021xrz.1;uc003iht.3;uc021xsa.1;uc021xsb.1;uc021xsc.1;uc021xsd.1	80155;4717;4717;4717;4717;4717;4717;4717	NAA15;NDUFC1;NDUFC1;NDUFC1;NDUFC1;NDUFC1;NDUFC1;NDUFC1	0
chr4	142155009	142155190	27309	7.9e-20	+	142155009	142155190	0	1	181	0	-19.1	-17.6	2.66	uc011chl.2	13048	27309	ZNF330	genebody;genebody	uc003iiq.4;uc011chl.2	27309;27309	ZNF330;ZNF330	0
chr4	144106845	144106966	84640	2.1e-09	+	144106845	144106966	0	1	121	0	-8.68	-7.44	3.78	uc003ijc.3	833	84640	USP38	promoter;promoter;promoter	uc003ija.4;uc003ijb.3;uc003ijc.3	84640;84640;84640	USP38;USP38;USP38	0
chr4	144467996	144469167	8467	5e-29	+	144467996	144469167	0	3	65,119,87,	0,541,1084	-28.3	-26.7	4.08	uc011chr.3	12044	441046	GUSBP5	genebody	uc003ijg.3	8467	SMARCA5	0
chr4	159790153	159790363	57600	7.9e-20	+	159790153	159790363	0	1	210	0	-19.1	-17.6	23.1	uc003iqe.4	100074	57600	FNIP2	genebody	uc003iqe.4	57600	FNIP2	0
chr4	164440492	164440613	55319	1.6e-17	+	164440492	164440613	0	1	121	0	-16.8	-15.4	4.04	uc003iqq.4	24877	55319	TMA16	genebody	uc003iqq.4	55319	TMA16	0
chr4	170641316	170641557	1182	5e-13	+	170641316	170641557	0	1	241	0	-12.3	-11	3.93	uc003isl.4	37657	54969	HPF1	genebody;genebody;genebody;genebody;genebody	uc003ish.3;uc003isi.3;uc011cjz.2;uc011cka.2;uc003isj.2	1182;1182;1182;1182;1182	CLCN3;CLCN3;CLCN3;CLCN3;CLCN3	1
chr4	174169190	174169461	51809	1e-27	+	174169190	174169461	0	1	271	0	-27	-25.4	7.38	uc011ckb.2	43934	51809	GALNT7	genebody	uc003isz.4	51809	GALNT7	0
chr4	184367298	184367447	55602	1.1e-10	+	184367298	184367447	0	1	149	0	-9.95	-8.68	2.82	uc003ivq.1	1581	55602	CDKN2AIP	genebody;genebody	uc003ivp.1;uc003ivq.1	55602;55602	CDKN2AIP;CDKN2AIP	0
chr4	184367802	184367922	55602	1.5e-07	+	184367802	184367922	0	1	120	0	-6.83	-5.65	4.27	uc003ivq.1	2071	55602	CDKN2AIP	genebody;genebody	uc003ivp.1;uc003ivq.1	55602;55602	CDKN2AIP;CDKN2AIP	0
chr4	184368128	184368337	55602	7.9e-17	+	184368128	184368337	0	1	209	0	-16.1	-14.7	4.97	uc003ivq.1	2441	55602	CDKN2AIP	genebody;genebody	uc003ivp.1;uc003ivq.1	55602;55602	CDKN2AIP;CDKN2AIP	0
chr4	184431514	184431691	3622	1e-08	+	184431514	184431691	0	1	177	0	-7.99	-6.78	3.78	uc011ckk.1	4364	3622	ING2	genebody;genebody	uc003ivs.1;uc011ckk.1	3622;3622	ING2;ING2	0
chr4	184431896	184432161	3622	7.9e-27	+	184431896	184432161	0	1	265	0	-26.1	-24.5	8.03	uc011ckk.1	4790	3622	ING2	genebody;genebody	uc003ivs.1;uc011ckk.1	3622;3622	ING2;ING2	0
chr4	666224	667349	521	1e-172	-	666224	667349	0	3	84,99,54,	0,867,1071	-172	-169	3.82	uc003gat.3	583	4636	MYL5	genebody;genebody;promoter;promoter;promoter	uc003gas.3;uc021xkb.1;uc003gat.3;uc003gau.3;uc003gar.3	521;521;4636;4636;521	ATP5ME;ATP5ME;MYL5;MYL5;ATP5ME	0
chr4	860952	861163	2580	3.2e-25	-	860952	861163	0	1	211	0	-24.5	-23	3.48	uc010ibj.3	5504	2580	GAK	genebody;genebody;genebody;genebody;genebody	uc010ibj.3;uc003gbl.4;uc003gbm.4;uc003gbn.4;uc010ibk.1	2580;2580;2580;2580;2580	GAK;GAK;GAK;GAK;GAK	0
chr4	984058	984119	10861	7.9e-06	-	984058	984119	0	1	61	0	-5.1	-3.98	4.59	uc003gcc.3	3136	10861	SLC26A1	genebody;genebody;genebody;genebody;genebody;genebody	uc003gby.3;uc003gbz.3;uc003gca.3;uc003gbx.3;uc003gcb.3;uc003gcc.3	3425;3425;3425;10861;10861;10861	IDUA;IDUA;IDUA;SLC26A1;SLC26A1;SLC26A1	0
chr4	1206762	1207300	1487	3.5e-10	-	1206762	1207300	0	2	56,35,	0.503	-9.45	-8.2	1.82	uc031sdb.1	1207	NA	NULL	genebody;genebody;genebody;genebody;genebody	uc003gcs.2;uc031sdb.1;uc003gcu.1;uc003gcv.1;uc003gcw.3	NA;NA;1487;1487;1487	NULL;NULL;CTBP1;CTBP1;CTBP1	0
chr4	1695244	1695424	7884	3.2e-20	-	1695244	1695424	0	1	180	0	-19.5	-18	2.2	uc021xkl.1	9344	152877	FAM53A	genebody;genebody;genebody;genebody	uc003gdi.1;uc003gdk.1;uc011bvf.1;uc003gdl.1	7884;7884;7884;7884	SLBP;SLBP;SLBP;SLBP	0
chr4	1717738	1717977	92305	2e-34	-	1717738	1717977	0	1	239	0	-33.7	-32	5.6	uc010iby.3	2496	92305	TMEM129	genebody;genebody;genebody	uc010iby.3;uc003gdm.3;uc003gdn.3	92305;92305;92305	TMEM129;TMEM129;TMEM129	1
chr4	1719884	1720123	92305	1.6e-25	-	1719884	1720123	0	1	239	0	-24.8	-23.3	3.18	uc010iby.3	350	92305	TMEM129	genebody;genebody;promoter	uc003gdm.3;uc003gdn.3;uc010iby.3	92305;92305;92305	TMEM129;TMEM129;TMEM129	0
chr4	1815687	1815897	3954	1e-15	-	1815687	1815897	0	1	210	0	-15	-13.6	3.98	uc010icb.1	12696	2261	FGFR3	genebody	uc003gdv.3	3954	LETM1	1
chr4	1816166	1817436	3954	2e-38	-	1816166	1817436	0	2	134,46,	0.1224	-37.7	-36	3.95	uc010icb.1	13705	2261	FGFR3	genebody	uc003gdv.3	3954	LETM1	0
chr4	1818568	1823910	3954	7.9e-25	-	1818568	1823910	0	3	73,135,3,	0,2496,5339	-24.1	-22.5	2.37	uc010icb.1	18143	2261	FGFR3	genebody	uc003gdv.3	3954	LETM1	0
chr4	1823969	1825426	3954	3.2e-46	-	1823969	1825426	0	3	70,144,56,	0,745,1401	-45.5	-43.7	2.85	uc010icc.3	16372	3954	LETM1	genebody	uc003gdv.3	3954	LETM1	0
chr4	1985005	1985215	7469	2.5e-32	-	1985005	1985215	0	1	210	0	-31.6	-29.9	3.81	uc021xkm.1	3094	100126332	MIR943	genebody;genebody;genebody;genebody	uc003gek.3;uc003gel.3;uc003gem.3;uc003gen.3	7469;7469;7469;7469	NELFA;NELFA;NELFA;NELFA	0
chr4	2242475	2242626	79441	2e-11	-	2242475	2242626	0	1	151	0	-10.7	-9.41	3.58	uc011bvj.1	1298	79441	HAUS3	genebody;genebody;genebody;genebody	uc011bvi.1;uc011bvj.1;uc003ges.1;uc003get.1	353497;79441;79441;79441	POLN;HAUS3;HAUS3;HAUS3	0
chr4	2306494	2306735	57732	1e-18	-	2306494	2306735	0	1	241	0	-18	-16.5	9.27	uc003gew.2	36194	57732	ZFYVE28	genebody;genebody;genebody;genebody	uc003gew.2;uc011bvk.2;uc003gex.2;uc011bvl.2	57732;57732;57732;57732	ZFYVE28;ZFYVE28;ZFYVE28;ZFYVE28	0
chr4	2743985	2744196	79155	6.3e-20	-	2743985	2744196	0	1	211	0	-19.2	-17.7	3.77	uc003gff.2	13662	79155	TNIP2	genebody;genebody	uc003gff.2;uc003gfg.2	79155;79155	TNIP2;TNIP2	0
chr4	2746211	2746642	79155	2e-21	-	2746211	2746642	0	2	22,219,	0.212	-20.7	-19.2	3.18	uc003gff.2	11326	79155	TNIP2	genebody;genebody	uc003gff.2;uc003gfg.2	79155;79155	TNIP2;TNIP2	0
chr4	2950102	2955130	8602	1e-126	-	2950102	2955130	0	5	33,280,132,123,1,	0,1558,2738,3899,5027	-126	-124	5.4	uc010icp.2	2756	8602	NOP14	genebody;genebody;genebody;genebody;genebody	uc003ggh.3;uc003ggi.1;uc010icp.2;uc003ggj.1;uc003ggl.3	317648;317648;8602;8602;8602	NOP14-AS1;NOP14-AS1;NOP14;NOP14;NOP14	0
chr4	4269727	4276495	55646	0	-	4269727	4276495	0	4	23,86,87,402,	0,529,5582,6366	-660	#NAME?	8.87	uc011bvx.2	8156	55646	LYAR	genebody;genebody;genebody	uc011bvx.2;uc011bvy.2;uc003ght.3	55646;55646;55646	LYAR;LYAR;LYAR	0
chr4	4421474	4421594	53407	5.4e-07	-	4421474	4421594	0	1	120	0	-6.27	-5.11	3.03	uc003gia.3	33948	27065	NSG1	genebody	uc003gic.3	53407	STX18	1
chr4	6709487	6710018	114932	1.3e-100	-	6709487	6710018	0	1	531	0	-99.9	-97.7	8.7	uc021xlc.1	1604	NA	NULL	genebody	uc003gjo.3	114932	MRFAP1L1	1
chr4	6710223	6711488	114932	1e-139	-	6710223	6711488	0	2	147,531,	0.734	-139	-137	6.03	uc021xlc.1	501	NA	NULL	promoter;promoter	uc003gjo.3;uc021xlc.1	114932;NA	MRFAP1L1;NULL	0
chr4	7062761	7063000	80273	2e-36	-	7062761	7063000	0	1	239	0	-35.7	-34.1	6.86	uc003gjz.1	6920	80273	GRPEL1	genebody;genebody	uc003gjy.1;uc003gjz.1	80273;80273	GRPEL1;GRPEL1	1
chr4	10076919	10077099	9948	3.9e-10	-	10076919	10077099	0	1	180	0	-9.41	-8.15	1.77	uc021xlx.1	3307	100423011	MIR3138	genebody;genebody;genebody	uc010idm.3;uc021xlv.1;uc021xlw.1	9948;9948;9948	WDR1;WDR1;WDR1	0
chr4	10444437	10444708	85460	1.3e-20	-	10444437	10444708	0	1	271	0	-19.9	-18.4	9.27	uc021xme.1	3380	NA	NULL	genebody	uc003gmn.3	85460	ZNF518B	1
chr4	13601034	13601125	259282	4.6e-09	-	13601034	13601125	0	1	91	0	-8.34	-7.12	6.36	uc010ids.1	28249	259282	BOD1L1	genebody;genebody	uc003gmz.1;uc010idr.1	259282;259282	BOD1L1;BOD1L1	0
chr4	15626914	15627065	26234	3.9e-09	-	15626914	15627065	0	1	151	0	-8.41	-7.18	6.27	uc010idw.2	19291	26234	FBXL5	genebody;genebody;genebody;genebody;genebody;genebody	uc010idw.2;uc003gob.2;uc003goc.2;uc003god.2;uc010idx.2;uc010idy.2	26234;26234;26234;26234;26234;26234	FBXL5;FBXL5;FBXL5;FBXL5;FBXL5;FBXL5	0
chr4	16164762	16164973	202018	1.3e-07	-	16164762	16164973	0	1	211	0	-6.89	-5.71	4.81	uc011bxd.1	28279	202018	TAPT1	genebody;genebody;genebody	uc011bxd.1;uc010ied.1;uc011bxe.1	202018;202018;202018	TAPT1;TAPT1;TAPT1	1
chr4	17805867	17806197	54876	2e-25	-	17805867	17806197	0	1	330	0	-24.7	-23.1	18.3	uc021xmp.1	266	NA	NULL	genebody;promoter	uc003gpn.3;uc021xmp.1	54876;NA	DCAF16;NULL	0
chr4	24578030	24578241	1665	1.6e-16	-	24578030	24578241	0	1	211	0	-15.8	-14.4	2.67	uc003gqx.3	8049	1665	DHX15	genebody	uc003gqx.3	1665	DHX15	0
chr4	25125610	25125671	51091	1.2e-08	-	25125610	25125671	0	1	61	0	-7.92	-6.71	8.19	uc003gri.3	36564	51091	SEPSECS	genebody;genebody;genebody	uc003grg.3;uc003grh.3;uc003gri.3	51091;51091;51091	SEPSECS;SEPSECS;SEPSECS	0
chr4	39310309	39310638	5981	2e-95	-	39310309	39310638	0	1	329	0	-94.7	-92.6	11.6	uc003gtz.2	57528	5981	RFC1	genebody;genebody	uc003gtx.2;uc003gty.2	5981;5981	RFC1;RFC1	0
chr4	48138188	48138368	7006	4.4e-05	-	48138188	48138368	0	1	180	0	-4.36	-3.28	7.72	uc003gxx.4	2003	7294	TXK	genebody	uc003gxz.3	7006	TEC	1
chr4	54231283	54231464	152579	7.9e-12	-	54231283	54231464	0	1	181	0	-11.1	-9.82	3.9	uc010igm.3	869	152579	SCFD2	promoter;promoter	uc003gzu.3;uc010igm.3	152579;152579	SCFD2;SCFD2	0
chr4	57842749	57842989	84273	1.3e-54	-	57842749	57842989	0	1	240	0	-53.9	-52.1	5.52	uc003hck.3	957	84273	NOA1	promoter	uc003hck.3	84273	NOA1	0
chr4	68358634	68359131	1060	1.3e-05	-	68358634	68359131	0	2	81,9,	0.488	-4.88	-3.78	7.62	uc010ihl.3	2048	1060	CENPC	genebody;genebody;genebody;genebody	uc010ihj.1;uc003hdd.1;uc010ihk.1;uc010ihl.3	1060;1060;1060;1060	CENPC;CENPC;CENPC;CENPC	0
chr4	68379859	68380190	1060	1e-27	-	68379859	68380190	0	1	331	0	-27	-25.5	8.75	uc010ihj.1	16608	1060	CENPC	genebody;genebody;genebody;genebody	uc010ihj.1;uc003hdd.1;uc010ihk.1;uc010ihm.1	1060;1060;1060;1060	CENPC;CENPC;CENPC;CENPC	0
chr4	69202813	69203113	91746	2.5e-63	-	69202813	69203113	0	1	300	0	-62.6	-60.7	9.76	uc003hdy.3	12861	91746	YTHDC1	genebody;genebody	uc003hdx.3;uc003hdy.3	91746;91746	YTHDC1;YTHDC1	0
chr4	74005282	74005403	26057	3e-07	-	74005282	74005403	0	1	121	0	-6.52	-5.35	3.09	uc011cbd.1	14488	26057	ANKRD17	genebody;genebody;genebody;genebody;genebody	uc003hgo.3;uc003hgp.3;uc003hgq.3;uc003hgr.3;uc011cbd.1	26057;26057;26057;26057;26057	ANKRD17;ANKRD17;ANKRD17;ANKRD17;ANKRD17	0
chr4	74005701	74005912	26057	1.6e-15	-	74005701	74005912	0	1	211	0	-14.8	-13.4	5.48	uc011cbd.1	14024	26057	ANKRD17	genebody;genebody;genebody;genebody;genebody	uc003hgo.3;uc003hgp.3;uc003hgq.3;uc003hgr.3;uc011cbd.1	26057;26057;26057;26057;26057	ANKRD17;ANKRD17;ANKRD17;ANKRD17;ANKRD17	0
chr4	74124022	74124143	26057	7.4e-08	-	74124022	74124143	0	1	121	0	-7.13	-5.94	2.29	uc003hgr.3	420	26057	ANKRD17	promoter;promoter;promoter	uc003hgp.3;uc003hgq.3;uc003hgr.3	26057;26057;26057	ANKRD17;ANKRD17;ANKRD17	0
chr4	76570347	76571522	9908	1e-265	-	76570347	76571522	0	2	539,1,	0.1174	-279	-276	8.09	uc003hiq.3	15211	8999	CDKL2	genebody;genebody;genebody	uc003hir.3;uc003his.3;uc003hit.3	9908;9908;9908	G3BP2;G3BP2;G3BP2	0
chr4	77036443	77036563	53371	9.5e-10	-	77036443	77036563	0	1	120	0	-9.02	-7.78	3.24	uc011cbt.2	33152	53371	NUP54	genebody;genebody;genebody;genebody;genebody	uc003hjs.3;uc003hjt.3;uc010ije.3;uc011cbs.2;uc011cbt.2	53371;53371;53371;53371;53371	NUP54;NUP54;NUP54;NUP54;NUP54	1
chr4	80238657	80238777	84779	1.9e-05	-	80238657	80238777	0	1	120	0	-4.71	-3.61	7.41	uc021xpl.1	8314	NA	NULL	genebody	uc003hlt.4	84779	NAA11	1
chr4	80246427	80246607	84779	2e-12	-	80246427	80246607	0	1	180	0	-11.7	-10.4	4.12	uc021xpl.1	514	NA	NULL	promoter;promoter	uc003hlt.4;uc021xpl.1	84779;NA	NAA11;NULL	0
chr4	80826966	80827237	118429	2e-63	-	80826966	80827237	0	1	271	0	-62.7	-60.8	8.94	uc003hlw.4	78474	118425	PCAT4	genebody;genebody	uc003hly.4;uc003hlx.1	118429;118429	ANTXR2;ANTXR2	1
chr4	80828165	80828376	118429	6.3e-21	-	80828165	80828376	0	1	211	0	-20.2	-18.8	6.8	uc003hlw.4	79643	118425	PCAT4	genebody;genebody	uc003hly.4;uc003hlx.1	118429;118429	ANTXR2;ANTXR2	1
chr4	83277753	83278581	3184	1e-122	-	83277753	83278581	0	3	83,100,116,	0,195,712	-122	-120	2.53	uc003hml.1	14570	3184	HNRNPD	genebody;genebody;genebody;genebody;genebody;genebody;genebody	uc003hml.1;uc003hmm.1;uc003hmn.1;uc003hmo.1;uc003hmp.1;uc010ijr.1;uc011cci.1	3184;3184;3184;3184;3184;3184;3184	HNRNPD;HNRNPD;HNRNPD;HNRNPD;HNRNPD;HNRNPD;HNRNPD	0
chr4	83347667	83349224	9987	1e-280	-	83347667	83349224	0	4	119,115,132,54,	0,675,918,1503	-294	-291	3.82	uc003hmt.3	2933	9987	HNRNPDL	genebody;genebody;genebody	uc003hmq.3;uc003hmr.3;uc003hmt.3	9987;9987;9987	HNRNPDL;HNRNPDL;HNRNPDL	0
chr4	83350899	83351079	9987	3.2e-25	-	83350899	83351079	0	1	180	0	-24.5	-23	3.56	uc003hmt.3	389	9987	HNRNPDL	promoter;promoter;promoter;promoter;promoter	uc003hmv.3;uc003hmx.4;uc003hmq.3;uc003hmr.3;uc003hmt.3	58478;58478;9987;9987;9987	ENOPH1;ENOPH1;HNRNPDL;HNRNPDL;HNRNPDL	0
chr4	83815293	83815953	100499177	3.2e-76	-	83815293	83815953	0	1	660	0	-75.5	-73.5	14.7	uc003hnf.3	3202	22872	SEC31A	genebody;genebody;genebody;genebody;genebody	uc003hnm.3;uc003hnq.3;uc021xpo.1;uc021xpp.1;uc021xpq.1	22872;100499177;100499177;100499177;NA	SEC31A;THAP9-AS1;THAP9-AS1;THAP9-AS1;NULL	0
chr4	89442982	89443101	100996939	3.2e-12	-	89442982	89443101	0	1	119	0	-11.5	-10.2	2.11	uc021xpz.1	99	NA	NULL	genebody;promoter	uc003hru.2;uc021xpz.1	100996939;NA	PYURF;NULL	0
chr4	89618221	89618815	266812	5e-42	-	89618221	89618815	0	1	594	0	-41.3	-39.6	12.7	uc003hrx.3	505	266812	NAP1L5	genebody;genebody;genebody;promoter	uc003hrw.2;uc011cdn.2;uc011cdo.2;uc003hrx.3	8916;8916;8916;266812	HERC3;HERC3;HERC3;NAP1L5	0
chr4	89649229	89649350	10144	8.9e-06	-	89649229	89649350	0	1	121	0	-5.05	-3.94	13.6	uc003hrz.1	6421	285512	FAM13A-AS1	genebody;genebody;genebody;genebody;genebody;genebody;genebody;genebody;genebody;genebody	uc003hry.1;uc003hrz.1;uc011cdp.2;uc003hsa.2;uc003hsb.2;uc003hsc.2;uc003hsd.2;uc011cdq.2;uc003hse.2;uc003hsf.2	285512;285512;10144;10144;10144;10144;10144;10144;10144;10144	FAM13A-AS1;FAM13A-AS1;FAM13A;FAM13A;FAM13A;FAM13A;FAM13A;FAM13A;FAM13A;FAM13A	1
chr4	100003221	100009901	128	5e-54	-	100003221	100009901	0	3	46,102,62,	0,3044,6618	-53.3	-51.4	5.57	uc003huk.1	3370	128	ADH5	genebody;genebody	uc003hui.3;uc003huk.1	128;128	ADH5;ADH5	0
chr4	104065756	104066427	1062	2e-21	-	104065756	104066427	0	2	19,221,	0.45	-20.7	-19.2	7.72	uc003hxd.1	4518	1062	CENPE	genebody;genebody	uc003hxb.1;uc003hxc.1	1062;1062	CENPE;CENPE	0
chr4	104070431	104070552	1062	1.9e-07	-	104070431	104070552	0	1	121	0	-6.71	-5.53	4.7	uc003hxd.1	8918	1062	CENPE	genebody;genebody	uc003hxb.1;uc003hxc.1	1062;1062	CENPE;CENPE	0
chr4	110635481	110635542	81579	8.7e-09	-	110635481	110635542	0	1	61	0	-8.06	-6.84	3.22	uc003hzn.1	10880	839	CASP6	genebody;genebody	uc003hzp.3;uc010img.3	81579;81579	PLA2G12A;PLA2G12A	1
chr4	110971983	110972103	79071	9.5e-10	-	110971983	110972103	0	1	120	0	-9.02	-7.78	3.35	uc010imk.3	70208	1950	EGF	genebody;genebody	uc003hzz.3;uc003iaa.3	79071;79071	ELOVL6;ELOVL6	1
chr4	110972310	110972519	79071	1e-22	-	110972310	110972519	0	1	209	0	-22	-20.5	3.87	uc010imk.3	70579	1950	EGF	genebody;genebody	uc003hzz.3;uc003iaa.3	79071;79071	ELOVL6;ELOVL6	1
chr4	110972697	110972876	79071	2.5e-20	-	110972697	110972876	0	1	179	0	-19.6	-18.2	3.91	uc010imk.3	70951	1950	EGF	genebody;genebody	uc003hzz.3;uc003iaa.3	79071;79071	ELOVL6;ELOVL6	0
chr4	122737866	122738045	890	2e-18	-	122737866	122738045	0	1	179	0	-17.7	-16.2	4.46	uc003iec.4	7133	890	CCNA2	genebody;genebody;genebody;genebody	uc003idz.3;uc003iea.3;uc003ieb.3;uc003iec.4	5393;5393;5393;890	EXOSC9;EXOSC9;EXOSC9;CCNA2	1
chr4	139979860	139980370	1998	7.9e-58	-	139979860	139980370	0	1	510	0	-57.1	-55.2	13	uc011chc.1	3259	1998	ELF2	genebody;genebody;genebody;genebody;genebody;genebody	uc011chc.1;uc003ihm.2;uc003ihn.2;uc003iho.2;uc031shb.1;uc003ihp.1	1998;1998;1998;1998;1998;1998	ELF2;ELF2;ELF2;ELF2;ELF2;ELF2	1
chr4	144793184	144793394	2996	2.5e-23	-	144793184	144793394	0	1	210	0	-22.6	-21.1	4.07	uc003ijk.4	33427	2996	GYPE	genebody	uc003ijj.3	2996	GYPE	1
chr4	145031800	145031891	2993	1.8e-05	-	145031800	145031891	0	1	91	0	-4.75	-3.65	2.56	uc010ios.2	30059	2993	GYPA	genebody;genebody;genebody;genebody;genebody;genebody;genebody;genebody;genebody;genebody;genebody;genebody;genebody	uc003ijn.2;uc003ijo.4;uc003ijp.4;uc010ioq.3;uc010ior.3;uc011cia.2;uc011cib.2;uc031she.1;uc031shf.1;uc031shg.1;uc031shh.1;uc031shi.1;uc031shj.1	2993;2993;2993;2993;2993;2993;2993;2993;2993;2993;2993;2993;2993	GYPA;GYPA;GYPA;GYPA;GYPA;GYPA;GYPA;GYPA;GYPA;GYPA;GYPA;GYPA;GYPA	1
chr4	146058907	146059028	54726	5e-16	-	146058907	146059028	0	1	121	0	-15.3	-13.9	5.45	uc021xsk.1	19122	NA	NULL	genebody	uc003ika.4	54726	OTUD4	0
chr4	153243991	153244231	55294	1.6e-27	-	153243991	153244231	0	1	240	0	-26.8	-25.2	9.41	uc011cih.2	25847	55294	FBXW7	genebody;genebody;genebody;genebody;genebody;genebody	uc011cih.2;uc003imq.3;uc003imr.3;uc003ims.3;uc011cii.2;uc003imt.3	55294;55294;55294;55294;55294;55294	FBXW7;FBXW7;FBXW7;FBXW7;FBXW7;FBXW7	0
chr4	153332506	153332716	55294	4e-24	-	153332506	153332716	0	1	210	0	-23.4	-21.9	9.17	uc003imr.3	28945	55294	FBXW7	genebody;genebody;genebody;genebody;genebody;genebody;genebody;genebody;genebody	uc003ims.3;uc011cii.2;uc003imt.3;uc003imu.3;uc021xsy.1;uc021xsz.1;uc021xta.1;uc021xtb.1;uc021xtc.1	55294;55294;55294;55294;55294;55294;55294;55294;55294	FBXW7;FBXW7;FBXW7;FBXW7;FBXW7;FBXW7;FBXW7;FBXW7;FBXW7	0
chr4	166000704	166000885	201931	1.8e-09	-	166000704	166000885	0	1	181	0	-8.75	-7.52	5.87	uc003iqz.4	33230	201931	TMEM192	genebody	uc003iqz.4	201931	TMEM192	1
chr4	174253175	174254676	3148	0	-	174253175	174254676	0	4	214,175,146,26,	0,796,1044,1475	-842	#NAME?	5.76	uc011ckc.1	995	3148	HMGB2	genebody;genebody;promoter	uc003ita.3;uc003itb.2;uc011ckc.1	3148;3148;3148	HMGB2;HMGB2;HMGB2	0
chr4	174448250	174448311	9464	1.6e-05	-	174448250	174448311	0	1	61	0	-4.79	-3.69	7.72	uc003itg.1	2250	9464	HAND2	genebody;genebody	uc003itg.1;uc003ith.1	9464;9464	HAND2;HAND2	1
chr4	183811982	183812191	1635	6.3e-17	-	183811982	183812191	0	1	209	0	-16.2	-14.8	2.72	uc010irw.3	26544	1635	DCTD	genebody;genebody;genebody;genebody	uc003ivf.3;uc003ivg.3;uc003ivh.3;uc010irw.3	1635;1635;1635;1635	DCTD;DCTD;DCTD;DCTD	1
chr4	185618872	185623276	79682	7.9e-18	-	185618872	185623276	0	3	85,62,34,	0,3101,4370	-17.1	-15.7	2.99	uc003iwp.3	31048	79682	CENPU	genebody;genebody;genebody	uc003iwp.3;uc003iwq.3;uc003iwr.1	79682;79682;79682	CENPU;CENPU;CENPU	0
chr5	251536	251597	6389	1.6e-12	+	251536	251597	0	1	61	0	-11.8	-10.5	2.65	uc010isw.1	20170	10016	PDCD6	genebody;genebody;genebody;genebody;genebody	uc011clv.1;uc003jao.4;uc011clw.2;uc003jaq.4;uc021xvu.1	6389;6389;6389;6389;6389	SDHA;SDHA;SDHA;SDHA;SDHA	0
chr5	470072	471842	NA	2e-34	+	470072	471842	0	2	30,629,	0.1141	-33.7	-32	4.5	uc021xvv.1	2121	NA	NULL	genebody;genebody;genebody;genebody	uc003jbb.1;uc021xvv.1;uc003jbd.3;uc031sim.1	NA;NA;25845;25845	NULL;NULL;PP7080;PP7080	0
chr5	5460763	5461064	23379	5e-18	+	5460763	5461064	0	1	301	0	-17.3	-15.9	5.06	uc003jdm.5	38125	23379	ICE1	genebody	uc003jdm.5	23379	ICE1	0
chr5	5464842	5464933	23379	1.9e-10	+	5464842	5464933	0	1	91	0	-9.72	-8.46	3.41	uc003jdm.5	42099	23379	ICE1	genebody	uc003jdm.5	23379	ICE1	0
chr5	6755221	6755431	11044	5e-13	+	6755221	6755431	0	1	210	0	-12.3	-11	4.24	uc010itl.1	9223	11044	TENT4A	genebody;genebody;genebody	uc003jdx.1;uc011cmn.2;uc010itl.1	11044;11044;11044	TENT4A;TENT4A;TENT4A	1
chr5	10258391	10260909	22948	1e-37	+	10258391	10260909	0	3	24,150,6,	0,106,2512	-37	-35.3	1.77	uc011cmt.2	8997	22948	CCT5	genebody;genebody;genebody;genebody;genebody	uc011cmq.2;uc003jeq.3;uc011cmr.2;uc011cms.2;uc011cmt.2	22948;22948;22948;22948;22948	CCT5;CCT5;CCT5;CCT5;CCT5	0
chr5	14693142	14693323	90268	2.5e-20	+	14693142	14693323	0	1	181	0	-19.6	-18.1	5.78	uc031six.1	19571	100130744	LOC100130744	genebody	uc003jfk.3	90268	OTULIN	1
chr5	14713668	14713729	100130744	6.2e-09	+	14713668	14713729	0	1	61	0	-8.21	-6.99	5.36	uc031six.1	893	100130744	LOC100130744	genebody;promoter	uc003jfm.4;uc031six.1	56172;100130744	ANKH;LOC100130744	0
chr5	32599071	32599132	10923	8.5e-06	+	32599071	32599132	0	1	61	0	-5.07	-3.96	1.32	uc003jht.2	13494	10923	SUB1	genebody;genebody	uc003jhs.2;uc003jht.2	10923;10923	SUB1;SUB1	0
chr5	33467084	33467957	6897	2.5e-58	+	33467084	33467957	0	2	6,293,	0.58	-57.6	-55.7	3.8	uc011cod.3	26636	6897	TARS	genebody;genebody;genebody;genebody;genebody;genebody	uc031sja.1;uc003jhy.4;uc003jhz.4;uc010iup.2;uc011coc.3;uc011cod.3	6897;6897;6897;6897;6897;6897	TARS;TARS;TARS;TARS;TARS;TARS	0
chr5	34823719	34824287	26064	1.3e-25	+	34823719	34824287	0	1	568	0	-24.9	-23.3	4.8	uc003jiu.3	15266	153657	TTC23L	genebody;genebody;genebody;genebody;genebody;genebody	uc003jir.3;uc010iur.3;uc011coj.2;uc003jis.3;uc003jit.3;uc011cok.2	26064;26064;26064;26064;26064;26064	RAI14;RAI14;RAI14;RAI14;RAI14;RAI14	0
chr5	34915819	34919949	55299	1e-303	+	34915819	34919949	0	3	183,112,5,	0,2649,4125	-317	-314	6.43	uc003jiy.3	499	5810	RAD1	genebody;genebody;genebody;promoter	uc003jiz.3;uc011col.1;uc003jja.3;uc003jiy.3	55299;55299;55299;5810	BRIX1;BRIX1;BRIX1;RAD1	0
chr5	34925338	34925638	55299	5e-70	+	34925338	34925638	0	1	300	0	-69.3	-67.3	6.54	uc003jjb.3	4210	134218	DNAJC21	genebody	uc003jja.3	55299	BRIX1	0
chr5	34937485	34945081	134218	1e-280	+	34937485	34945081	0	4	250,152,88,110,	0,1477,3715,7486	-294	-291	6.47	uc003jjd.3	4583	134218	DNAJC21	genebody;genebody;genebody	uc003jjb.3;uc003jjc.3;uc010iuu.1	134218;134218;134218	DNAJC21;DNAJC21;DNAJC21	0
chr5	36976069	36976190	25836	1.3e-11	+	36976069	36976190	0	1	121	0	-10.9	-9.63	7.68	uc003jkm.1	14541	25836	NIPBL	genebody;genebody;genebody	uc003jkk.4;uc003jkl.4;uc003jkm.1	25836;25836;25836	NIPBL;NIPBL;NIPBL	0
chr5	36985152	36985483	25836	1e-20	+	36985152	36985483	0	1	331	0	-20	-18.6	7.98	uc003jkm.1	23729	25836	NIPBL	genebody;genebody;genebody	uc003jkk.4;uc003jkl.4;uc003jkm.1	25836;25836;25836	NIPBL;NIPBL;NIPBL	0
chr5	36985632	36985963	25836	2.5e-17	+	36985632	36985963	0	1	331	0	-16.6	-15.2	6.49	uc003jkm.1	24209	25836	NIPBL	genebody;genebody;genebody	uc003jkk.4;uc003jkl.4;uc003jkm.1	25836;25836;25836	NIPBL;NIPBL;NIPBL	0
chr5	36986052	36986263	25836	3.2e-15	+	36986052	36986263	0	1	211	0	-14.5	-13.1	4.79	uc003jkm.1	24569	25836	NIPBL	genebody;genebody;genebody	uc003jkk.4;uc003jkl.4;uc003jkm.1	25836;25836;25836	NIPBL;NIPBL;NIPBL	0
chr5	37064721	37064961	25836	2e-24	+	37064721	37064961	0	1	240	0	-23.7	-22.1	9.34	uc003jkn.3	13794	25836	NIPBL	genebody;genebody;genebody	uc003jkk.4;uc003jkl.4;uc003jkn.3	25836;25836;25836	NIPBL;NIPBL;NIPBL	1
chr5	43174648	43175335	7690	1e-209	+	43174648	43175335	0	1	687	0	-209	-207	13	uc003jno.4	17179	167359	NIM1K	genebody;genebody;genebody;genebody;genebody;genebody	uc003jnj.4;uc011cpw.2;uc003jnk.3;uc003jnn.4;uc003jnl.1;uc010ivm.1	7690;7690;7690;7690;7690;7690	ZNF131;ZNF131;ZNF131;ZNF131;ZNF131;ZNF131	0
chr5	44815139	44815200	10884	2.9e-10	+	44815139	44815200	0	1	61	0	-9.54	-8.28	3.77	uc003joi.1	5222	10884	MRPS30	genebody	uc003joh.3	10884	MRPS30	0
chr5	52097289	52097737	53918	1e-123	+	52097289	52097737	0	1	448	0	-123	-121	12.9	uc003jov.3	13737	3672	ITGA1	genebody;genebody;genebody	uc003jos.3;uc003jou.3;uc003jov.3	53918;3672;3672	PELO;ITGA1;ITGA1	0
chr5	52408312	52408373	257396	7.4e-06	+	52408312	52408373	0	1	61	0	-5.13	-4.01	18.5	uc003jpb.2	2653	257396	LOC257396	genebody	uc003jpb.2	257396	LOC257396	0
chr5	54640932	54640992	23517	3.6e-06	+	54640932	54640992	0	1	60	0	-5.44	-4.31	2.08	uc011cqi.2	37384	23517	MTREX	genebody;genebody	uc003jpy.4;uc011cqi.2	23517;23517	MTREX;MTREX	0
chr5	56472028	56472209	65056	7.9e-26	+	56472028	56472209	0	1	181	0	-25.1	-23.5	7.28	uc003jrj.4	841	65056	GPBP1	genebody;genebody;promoter	uc003jrh.4;uc003jri.4;uc003jrj.4	65056;65056;65056	GPBP1;GPBP1;GPBP1	0
chr5	64859151	64859657	23398	2.5e-17	+	64859151	64859657	0	2	182,28,	0.478	-16.6	-15.2	3.14	uc011cqw.3	339	23398	PPWD1	promoter;promoter;promoter;promoter;promoter	uc003jtv.5;uc011cqv.3;uc011cqw.3;uc003jts.3;uc003jtu.3	23398;23398;23398;64105;64105	PPWD1;PPWD1;PPWD1;CENPK;CENPK	0
chr5	64867866	64867987	23398	2.5e-11	+	64867866	64867987	0	1	121	0	-10.6	-9.36	6.39	uc011cqw.3	8861	23398	PPWD1	genebody;genebody;genebody	uc003jtv.5;uc011cqv.3;uc011cqw.3	23398;23398;23398	PPWD1;PPWD1;PPWD1	0
chr5	68572959	68573049	1022	4.9e-07	+	68572959	68573049	0	1	90	0	-6.31	-5.15	7.11	uc003jvt.4	42380	1022	CDK7	genebody;genebody	uc003jvs.4;uc003jvt.4	1022;1022	CDK7;CDK7	1
chr5	68709974	68710153	5884	3.2e-11	+	68709974	68710153	0	1	179	0	-10.5	-9.17	4.21	uc003jwq.3	876	153562	MARVELD2	genebody;genebody;genebody;genebody;genebody;genebody;genebody;genebody;genebody;promoter;promoter	uc003jwg.3;uc003jwh.3;uc003jwi.3;uc003jwj.3;uc003jwk.3;uc003jwl.3;uc003jwm.3;uc003jwn.3;uc003jwo.3;uc003jwq.3;uc010ixf.3	5884;5884;5884;5884;5884;5884;5884;5884;5884;153562;153562	RAD17;RAD17;RAD17;RAD17;RAD17;RAD17;RAD17;RAD17;RAD17;MARVELD2;MARVELD2	0
chr5	70806490	70806671	55814	6.3e-17	+	70806490	70806671	0	1	181	0	-16.2	-14.8	7.47	uc003kbq.1	11574	55814	BDP1	genebody;genebody;genebody	uc003kbn.1;uc003kbo.3;uc003kbp.1	55814;55814;55814	BDP1;BDP1;BDP1	0
chr5	71490166	71490226	4131	0.00013	+	71490166	71490226	0	1	60	0	-3.89	-2.83	3.88	uc010iyy.1	14739	4131	MAP1B	genebody;genebody;genebody;genebody	uc010iyw.1;uc010iyx.1;uc003kbw.4;uc010iyy.1	4131;4131;4131;4131	MAP1B;MAP1B;MAP1B;MAP1B	0
chr5	71490795	71491425	4131	5e-61	+	71490795	71491425	0	1	630	0	-60.3	-58.4	10.9	uc010iyy.1	15653	4131	MAP1B	genebody;genebody;genebody;genebody	uc010iyw.1;uc010iyx.1;uc003kbw.4;uc010iyy.1	4131;4131;4131;4131	MAP1B;MAP1B;MAP1B;MAP1B	0
chr5	71492083	71492353	4131	2e-31	+	71492083	71492353	0	1	270	0	-30.7	-29.1	5.86	uc010iyy.1	16761	4131	MAP1B	genebody;genebody;genebody;genebody	uc010iyw.1;uc010iyx.1;uc003kbw.4;uc010iyy.1	4131;4131;4131;4131	MAP1B;MAP1B;MAP1B;MAP1B	0
chr5	71495048	71495109	4131	8.7e-05	+	71495048	71495109	0	1	61	0	-4.06	-2.99	3.5	uc010iyy.1	19621	4131	MAP1B	genebody;genebody;genebody;genebody	uc010iyw.1;uc010iyx.1;uc003kbw.4;uc010iyy.1	4131;4131;4131;4131	MAP1B;MAP1B;MAP1B;MAP1B	0
chr5	71501412	71501533	4131	4e-11	+	71501412	71501533	0	1	121	0	-10.4	-9.09	4.63	uc011csd.2	20620	23107	MRPS27	genebody	uc003kbw.4	4131	MAP1B	1
chr5	72875858	72876038	84135	1.6e-22	+	72875858	72876038	0	1	180	0	-21.8	-20.3	7.77	uc010ize.1	12866	84135	UTP15	genebody;genebody;genebody;genebody	uc003kcw.1;uc011cso.1;uc011csp.1;uc010ize.1	84135;84135;84135;84135	UTP15;UTP15;UTP15;UTP15	1
chr5	74064824	74068159	10412	1e-152	+	74064824	74068159	0	4	119,151,180,22,	0,214,1631,3313	-152	-150	4.57	uc003kdh.1	3447	84340	GFM2	genebody;genebody;genebody	uc003kdk.2;uc031skg.1;uc031skh.1	10412;10412;10412	NSA2;NSA2;NSA2	0
chr5	74656132	74656283	3156	5e-12	+	74656132	74656283	0	1	151	0	-11.3	-9.97	3.49	uc010izp.3	1723	3156	HMGCR	genebody;genebody;genebody;genebody;genebody	uc011cst.2;uc003kdp.3;uc003kdq.3;uc010izo.3;uc010izp.3	3156;3156;3156;3156;3156	HMGCR;HMGCR;HMGCR;HMGCR;HMGCR	1
chr5	76030244	76030305	2149	9.3e-05	+	76030244	76030305	0	1	61	0	-4.03	-2.97	3.97	uc003ken.4	18404	2149	F2R	genebody	uc003ken.4	2149	F2R	1
chr5	87583303	87583363	100505894	8.5e-05	+	87583303	87583363	0	1	60	0	-4.07	-3	2.08	uc021ybd.1	18490	100505894	TMEM161B-AS1	genebody;genebody;genebody;genebody	uc003kjd.3;uc021ybc.1;uc003kje.3;uc021ybd.1	100505894;100505894;100505894;100505894	TMEM161B-AS1;TMEM161B-AS1;TMEM161B-AS1;TMEM161B-AS1	0
chr5	94991921	94991982	317671	1.4e-07	+	94991921	94991982	0	1	61	0	-6.86	-5.68	2.15	uc011cun.2	9366	317671	RFESD	genebody;genebody;genebody;genebody;genebody;genebody	uc003klg.3;uc003klf.3;uc011cun.2;uc010jbh.1;uc003klh.1;uc003kli.1	317671;317671;317671;83890;83890;83890	RFESD;RFESD;RFESD;SPATA9;SPATA9;SPATA9	0
chr5	96064865	96065418	831	1.3e-10	+	96064865	96065418	0	2	48,103,	0.45	-9.89	-8.62	3.32	uc003kmh.3	11829	831	CAST	genebody;genebody;genebody;genebody;genebody;genebody;genebody;genebody;genebody;genebody;genebody;genebody;genebody;genebody	uc003klt.3;uc021ybr.1;uc003klx.3;uc011cuo.1;uc003klz.1;uc011cup.2;uc011cuq.2;uc021ybs.1;uc021ybt.1;uc003kma.2;uc011cur.2;uc011cus.2;uc011cut.2;uc003kmd.3	831;831;831;831;831;831;831;831;831;831;831;831;831;831	CAST;CAST;CAST;CAST;CAST;CAST;CAST;CAST;CAST;CAST;CAST;CAST;CAST;CAST	0
chr5	102611790	102611881	90355	1.6e-12	+	102611790	102611881	0	1	91	0	-11.8	-10.5	5.66	uc021yca.1	212	NA	NULL	genebody;genebody;promoter	uc003kog.1;uc003koh.1;uc021yca.1	90355;90355;NA	C5orf30;C5orf30;NULL	0
chr5	112203086	112203505	6728	1e-203	+	112203086	112203505	0	1	419	0	-217	-215	11.5	uc011cvu.2	6408	6728	SRP19	genebody;genebody;genebody;genebody;genebody	uc003kqb.2;uc003kqc.3;uc021yck.1;uc021ycl.1;uc011cvu.2	6728;6728;6728;6728;6728	SRP19;SRP19;SRP19;SRP19;SRP19	1
chr5	112319723	112320143	167227	5e-19	+	112319723	112320143	0	1	420	0	-18.3	-16.9	6.37	uc011cwa.2	7524	167227	DCP2	genebody;genebody;genebody;genebody	uc003kqg.3;uc003kqh.3;uc010jcc.3;uc011cwa.2	167227;167227;167227;167227	DCP2;DCP2;DCP2;DCP2	0
chr5	118728985	118729462	25816	2.5e-30	+	118728985	118729462	0	1	477	0	-29.6	-28	10.7	uc003ksi.3	37625	25816	TNFAIP8	genebody;genebody;genebody;genebody	uc003ksf.1;uc003ksg.3;uc011cwf.2;uc003ksi.3	25816;25816;25816;25816	TNFAIP8;TNFAIP8;TNFAIP8;TNFAIP8	1
chr5	121355895	121356165	153443	1e-43	+	121355895	121356165	0	1	270	0	-43	-41.2	11.7	uc010jcp.3	53842	4015	LOX	genebody	uc003kst.1	153443	SRFBP1	0
chr5	122881388	122881508	1456	4.7e-09	+	122881388	122881508	0	1	120	0	-8.33	-7.1	5.42	uc031skw.1	335	1456	CSNK1G3	genebody;genebody;genebody;promoter;promoter;promoter	uc003ktn.4;uc011cwr.3;uc011cws.3;uc010jda.4;uc031skv.1;uc031skw.1	1456;1456;1456;1456;1456;1456	CSNK1G3;CSNK1G3;CSNK1G3;CSNK1G3;CSNK1G3;CSNK1G3	0
chr5	126887515	126887636	133619	5e-13	+	126887515	126887636	0	1	121	0	-12.3	-11	3.66	uc021ydd.1	1912	NA	NULL	genebody;genebody;promoter	uc003kuj.4;uc003kuk.3;uc021ydd.1	133619;133619;NA	PRRC1;PRRC1;NULL	1
chr5	128448644	128448794	51015	3.2e-19	+	128448644	128448794	0	1	150	0	-18.5	-17	3.94	uc021ydf.1	15336	100616175	MIR4633	genebody	uc003kva.3	51015	ISOC1	1
chr5	131630619	131631154	6583	7.4e-05	+	131630619	131631154	0	2	83,37,	0.498	-4.13	-3.06	2.65	uc003kwm.4	122	NA	NULL	promoter;promoter;promoter	uc003kwq.3;uc010jdq.1;uc003kwm.4	6583;6583;NA	SLC22A4;SLC22A4;NULL	0
chr5	131923314	131923668	10111	5.6e-10	+	131923314	131923668	0	2	68,53,	0.301	-9.25	-8	3.05	uc003kxi.3	30873	10111	RAD50	genebody;genebody	uc003kxh.3;uc003kxi.3	10111;10111	RAD50;RAD50	0
chr5	134076768	134077067	819	1.6e-48	+	134076768	134077067	0	1	299	0	-47.8	-46	5.86	uc003kzu.3	2745	819	CAMLG	genebody;genebody	uc003kzt.3;uc003kzu.3	819;819	CAMLG;CAMLG	0
chr5	134099647	134116846	9879	0	+	134099647	134116846	0	6	135,144,97,166,152,24,	0,2959,6945,9738,13616,17175	-339	#NAME?	15.8	uc003kzw.3	13783	9879	DDX46	genebody;genebody	uc003kzv.1;uc003kzw.3	9879;9879	DDX46;DDX46	0
chr5	134147443	134147534	9879	0.00011	+	134147443	134147534	0	1	91	0	-3.95	-2.89	1.8	uc003kzx.3	33882	134553	C5orf24	genebody;genebody	uc003kzv.1;uc003kzw.3	9879;9879	DDX46;DDX46	0
chr5	134190702	134191092	134553	1e-114	+	134190702	134191092	0	1	390	0	-114	-112	11.7	uc021yds.1	304	NA	NULL	genebody;genebody;genebody;promoter	uc003kzx.3;uc003kzy.4;uc003kzz.3;uc021yds.1	134553;134553;134553;NA	C5orf24;C5orf24;C5orf24;NULL	0
chr5	134193033	134193184	134553	4.9e-07	+	134193033	134193184	0	1	151	0	-6.31	-5.15	5.46	uc021yds.1	2515	NA	NULL	genebody;genebody	uc003kzx.3;uc003kzz.3	134553;134553	C5orf24;C5orf24	1
chr5	134368969	134369208	100996485	6.3e-39	+	134368969	134369208	0	1	239	0	-38.2	-36.5	6.62	uc003laj.2	116	100996485	C5orf66	promoter;promoter	uc003laj.2;uc010jea.3	100996485;5307	C5orf66;PITX1	0
chr5	135489484	135489754	4090	7.9e-34	+	135489484	135489754	0	1	270	0	-33.1	-31.5	5.93	uc003lbi.4	19038	9597	SMAD5-AS1	genebody;genebody;genebody	uc003lbj.1;uc003lbk.1;uc003lbl.1	4090;4090;4090	SMAD5;SMAD5;SMAD5	0
chr5	137676887	137676978	51307	4.1e-05	+	137676887	137676978	0	1	91	0	-4.39	-3.3	1.81	uc003lcs.1	2886	995	CDC25C	genebody;genebody;genebody;genebody	uc003lcv.3;uc003lcw.3;uc011cyq.2;uc011cyr.2	51307;51307;51307;51307	FAM53C;FAM53C;FAM53C;FAM53C	0
chr5	137680717	137680927	51307	5e-27	+	137680717	137680927	0	1	210	0	-26.3	-24.7	4.65	uc003lcs.1	6776	995	CDC25C	genebody;genebody;genebody;genebody	uc003lcv.3;uc003lcw.3;uc011cyq.2;uc011cyr.2	51307;51307;51307;51307	FAM53C;FAM53C;FAM53C;FAM53C	0
chr5	137682465	137682973	51307	1e-179	+	137682465	137682973	0	1	508	0	-179	-177	13	uc003lcy.1	5566	51780	KDM3B	genebody;genebody;genebody;genebody	uc003lcv.3;uc003lcw.3;uc011cyq.2;uc011cyr.2	51307;51307;51307;51307	FAM53C;FAM53C;FAM53C;FAM53C	1
chr5	137721716	137722016	51780	4e-48	+	137721716	137722016	0	1	300	0	-47.4	-45.6	5.11	uc011cys.1	112	51780	KDM3B	genebody;genebody;promoter	uc003lcy.1;uc010jew.1;uc011cys.1	51780;51780;51780	KDM3B;KDM3B;KDM3B	0
chr5	137727750	137727841	51780	1.1e-08	+	137727750	137727841	0	1	91	0	-7.95	-6.74	3.32	uc011cys.1	5815	51780	KDM3B	genebody;genebody;genebody	uc003lcy.1;uc010jew.1;uc011cys.1	51780;51780;51780	KDM3B;KDM3B;KDM3B	0
chr5	137802644	137802884	1958	1e-35	+	137802644	137802884	0	1	240	0	-35	-33.3	4.45	uc003ldb.1	1581	1958	EGR1	genebody	uc003ldb.1	1958	EGR1	0
chr5	137803630	137803929	1958	1e-165	+	137803630	137803929	0	1	299	0	-165	-163	10.7	uc003ldb.1	2596	1958	EGR1	genebody	uc003ldb.1	1958	EGR1	1
chr5	138266188	138266338	1495	6.3e-13	+	138266188	138266338	0	1	150	0	-12.2	-10.8	2.1	uc003ldl.3	55176	1495	CTNNA1	genebody;genebody;genebody;genebody;genebody;genebody	uc003ldh.3;uc003ldi.3;uc011cyx.2;uc011cyy.2;uc003ldj.3;uc003ldl.3	1495;1495;1495;1495;1495;1495	CTNNA1;CTNNA1;CTNNA1;CTNNA1;CTNNA1;CTNNA1	0
chr5	138269649	138269829	1495	2.5e-16	+	138269649	138269829	0	1	180	0	-15.6	-14.2	2.82	uc003ldl.3	58652	1495	CTNNA1	genebody;genebody;genebody;genebody;genebody;genebody	uc003ldh.3;uc003ldi.3;uc011cyx.2;uc011cyy.2;uc003ldj.3;uc003ldl.3	1495;1495;1495;1495;1495;1495	CTNNA1;CTNNA1;CTNNA1;CTNNA1;CTNNA1;CTNNA1	1
chr5	138643388	138643718	9782	1e-148	+	138643388	138643718	0	1	330	0	-148	-146	5.49	uc003leb.3	3898	9782	MATR3	genebody;genebody;genebody;genebody;genebody;genebody;genebody;genebody;genebody	uc003lds.3;uc003ldt.3;uc003ldu.3;uc010jfb.3;uc003ldw.3;uc003ldx.3;uc003ldy.3;uc003ldz.3;uc011czb.2	9782;9782;9782;9782;9782;9782;9782;9782;9782	MATR3;MATR3;MATR3;MATR3;MATR3;MATR3;MATR3;MATR3;MATR3	0
chr5	138643807	138643988	9782	2e-10	+	138643807	138643988	0	1	181	0	-9.7	-8.44	2.81	uc003leb.3	3554	9782	MATR3	genebody;genebody;genebody;genebody;genebody;genebody;genebody;genebody;genebody	uc003lds.3;uc003ldt.3;uc003ldu.3;uc010jfb.3;uc003ldw.3;uc003ldx.3;uc003ldy.3;uc003ldz.3;uc011czb.2	9782;9782;9782;9782;9782;9782;9782;9782;9782	MATR3;MATR3;MATR3;MATR3;MATR3;MATR3;MATR3;MATR3;MATR3	0
chr5	139060368	139060727	51523	1e-186	+	139060368	139060727	0	1	359	0	-186	-183	7.16	uc003let.2	32027	51523	CXXC5	genebody;genebody	uc010jfg.1;uc003let.2	51523;51523	CXXC5;CXXC5	0
chr5	139060846	139062531	51523	1e-125	+	139060846	139062531	0	2	186,84,	0.1601	-125	-123	8.87	uc003let.2	33168	51523	CXXC5	genebody;genebody	uc010jfg.1;uc003let.2	51523;51523	CXXC5;CXXC5	0
chr5	139494634	139494934	5813	6.3e-22	+	139494634	139494934	0	1	300	0	-21.2	-19.7	5.73	uc003lfa.3	1074	5813	PURA	genebody	uc003lfa.3	5813	PURA	1
chr5	139876313	139876493	54882	5e-22	+	139876313	139876493	0	1	180	0	-21.3	-19.8	7.97	uc003lfv.1	11227	54882	ANKHD1	genebody;genebody;genebody;genebody;genebody;genebody	uc003lfq.2;uc003lfr.3;uc003lfs.2;uc003lft.1;uc003lfu.1;uc003lfv.1	54882;54882;404734;54882;54882;54882	ANKHD1;ANKHD1;ANKHD1-EIF4EBP3;ANKHD1;ANKHD1;ANKHD1	0
chr5	139905759	139905910	54882	7.9e-14	+	139905759	139905910	0	1	151	0	-13.1	-11.8	4.09	uc010jfl.3	251	54882	ANKHD1	genebody;genebody;genebody;genebody;genebody;promoter;promoter	uc003lfr.3;uc003lfs.2;uc003lfu.1;uc011czh.1;uc003lfw.3;uc010jfl.3;uc003lfx.1	54882;404734;54882;404734;54882;54882;404734	ANKHD1;ANKHD1-EIF4EBP3;ANKHD1;ANKHD1-EIF4EBP3;ANKHD1;ANKHD1;ANKHD1-EIF4EBP3	0
chr5	139876315	139876466	404734	5e-22	+	139876315	139876466	0	1	151	0	-21.3	-19.8	9.11	uc003lfv.1	11214	54882	ANKHD1	genebody;genebody;genebody;genebody;genebody;genebody	uc003lfq.2;uc003lfr.3;uc003lfs.2;uc003lft.1;uc003lfu.1;uc003lfv.1	54882;54882;404734;54882;54882;54882	ANKHD1;ANKHD1;ANKHD1-EIF4EBP3;ANKHD1;ANKHD1;ANKHD1	0
chr5	139905763	139905914	404734	3.2e-14	+	139905763	139905914	0	1	151	0	-13.5	-12.1	4.24	uc010jfl.3	255	54882	ANKHD1	genebody;genebody;genebody;genebody;genebody;promoter;promoter	uc003lfr.3;uc003lfs.2;uc003lfu.1;uc011czh.1;uc003lfw.3;uc010jfl.3;uc003lfx.1	54882;404734;54882;404734;54882;54882;404734	ANKHD1;ANKHD1-EIF4EBP3;ANKHD1;ANKHD1-EIF4EBP3;ANKHD1;ANKHD1;ANKHD1-EIF4EBP3	0
chr5	139946207	139946685	113829	7.9e-62	+	139946207	139946685	0	1	478	0	-61.1	-59.2	5.98	uc021yei.1	309	NA	NULL	genebody;genebody;promoter	uc003lgg.1;uc003lgh.1;uc021yei.1	113829;113829;NA	SLC35A4;SLC35A4;NULL	0
chr5	140031372	140035497	3550	1e-96	+	140031372	140035497	0	7	19,60,168,115,71,47,84,	0,300,1189,2150,2728,2893,4041	-96	-93.9	4.05	uc021yen.1	1759	3550	IK	genebody;genebody;genebody	uc011czk.1;uc003lgq.3;uc021yen.1	3550;3550;3550	IK;IK;IK	0
chr5	140038330	140039450	3550	0	+	140038330	140039450	0	4	31,226,19,110,	0,193,569,1010	-471	#NAME?	6.83	uc021yeo.1	1323	NA	NULL	genebody;genebody;promoter	uc003lgq.3;uc021yen.1;uc021yeo.1	3550;3550;NA	IK;IK;NULL	0
chr5	140049023	140049383	54853	1e-197	+	140049023	140049383	0	1	360	0	-211	-209	18.3	uc011czl.1	1004	54853	WDR55	genebody;genebody	uc003lgr.4;uc011czl.1	54853;54853	WDR55;WDR55	1
chr5	140078261	140078441	23438	6.3e-17	+	140078261	140078441	0	1	180	0	-16.2	-14.8	3.89	uc003lgy.1	1681	153527	ZMAT2	genebody;genebody;genebody;genebody;genebody;promoter	uc003lgx.3;uc011czr.2;uc011czs.2;uc011czt.2;uc011czu.2;uc003lgy.1	23438;23438;23438;23438;23438;153527	HARS2;HARS2;HARS2;HARS2;HARS2;ZMAT2	1
chr5	141357982	141358163	9604	6.3e-11	+	141357982	141358163	0	1	181	0	-10.2	-8.92	2.74	uc003lmd.3	9358	9604	RNF14	genebody;genebody;genebody;genebody;genebody;genebody;genebody;genebody	uc003lly.3;uc003llz.3;uc003lma.3;uc003lmb.3;uc003lmc.3;uc011dbg.2;uc011dbh.2;uc003lmd.3	9604;9604;9604;9604;9604;9604;9604;9604	RNF14;RNF14;RNF14;RNF14;RNF14;RNF14;RNF14;RNF14	0
chr5	141362991	141363112	9604	2e-09	+	141362991	141363112	0	1	121	0	-8.7	-7.46	2.19	uc003lmd.3	14337	9604	RNF14	genebody;genebody;genebody;genebody;genebody;genebody;genebody;genebody	uc003lly.3;uc003llz.3;uc003lma.3;uc003lmb.3;uc003lmc.3;uc011dbg.2;uc011dbh.2;uc003lmd.3	9604;9604;9604;9604;9604;9604;9604;9604	RNF14;RNF14;RNF14;RNF14;RNF14;RNF14;RNF14;RNF14	0
chr5	145849209	145851138	10915	7.9e-70	+	145849209	145851138	0	3	98,113,88,	0,989,1841	-69.1	-67.1	7.34	uc003loc.3	23298	10915	TCERG1	genebody;genebody;genebody	uc011dbt.2;uc003lob.3;uc003loc.3	10915;10915;10915	TCERG1;TCERG1;TCERG1	0
chr5	145888770	145890234	10915	1.3e-12	+	145888770	145890234	0	2	38,231,	0.1233	-11.9	-10.6	2.6	uc003lod.1	6174	134391	GPR151	genebody;genebody	uc003lob.3;uc003loc.3	10915;10915	TCERG1;TCERG1	0
chr5	148730580	148730761	134266	5e-15	+	148730580	148730761	0	1	181	0	-14.3	-13	4.76	uc011dca.2	5691	134266	GRPEL2	genebody;genebody	uc003lqj.3;uc011dca.2	134266;134266	GRPEL2;GRPEL2	1
chr5	149212949	149213190	133522	5e-26	+	149212949	149213190	0	1	241	0	-25.3	-23.7	9.58	uc003lrf.3	15740	133522	PPARGC1B	genebody;genebody;genebody;genebody;genebody;genebody	uc003lrb.2;uc003lrc.3;uc003lrd.3;uc021yfr.1;uc003lre.1;uc003lrf.3	133522;133522;133522;133522;133522;133522	PPARGC1B;PPARGC1B;PPARGC1B;PPARGC1B;PPARGC1B;PPARGC1B	0
chr5	149431630	149431959	22993	1e-133	+	149431630	149431959	0	1	329	0	-133	-131	13.9	uc011dcd.2	28793	1436	CSF1R	genebody	uc003lrk.4	22993	HMGXB3	1
chr5	149776121	149779422	6949	1e-204	+	149776121	149779422	0	4	284,98,49,50,	0,1795,2463,3251	-204	-202	6.52	uc003lse.3	14728	972	CD74	genebody;genebody;genebody;genebody;genebody	uc003lrx.3;uc003lry.3;uc003lrz.3;uc003lsa.3;uc011dch.2	6949;6949;6949;6949;6949	TCOF1;TCOF1;TCOF1;TCOF1;TCOF1	0
chr5	149932835	149933105	3340	3.2e-75	+	149932835	149933105	0	1	270	0	-74.5	-72.4	8.71	uc003lsl.3	32538	3340	NDST1	genebody;genebody	uc011dcj.2;uc003lsk.4	3340;3340	NDST1;NDST1	1
chr5	149933284	149933435	3340	5e-07	+	149933284	149933435	0	1	151	0	-6.3	-5.14	3.32	uc003lsl.3	32927	3340	NDST1	genebody;genebody	uc011dcj.2;uc003lsk.4	3340;3340	NDST1;NDST1	1
chr5	151179504	151179872	10146	1e-17	+	151179504	151179872	0	2	57,94,	0.274	-17	-15.6	2.35	uc003luq.3	4646	10146	G3BP1	genebody;genebody;genebody;genebody;genebody	uc003lum.3;uc003lun.3;uc010jhz.3;uc011dcu.2;uc003luq.3	10146;10146;10146;10146;10146	G3BP1;G3BP1;G3BP1;G3BP1;G3BP1	0
chr5	151183508	151183748	10146	3.2e-72	+	151183508	151183748	0	1	240	0	-71.5	-69.5	3.28	uc003luq.3	8586	10146	G3BP1	genebody;genebody;genebody;genebody;genebody	uc003lum.3;uc003lun.3;uc010jhz.3;uc011dcu.2;uc003luq.3	10146;10146;10146;10146;10146	G3BP1;G3BP1;G3BP1;G3BP1;G3BP1	0
chr5	153432713	153432834	4238	2e-13	+	153432713	153432834	0	1	121	0	-12.7	-11.4	14.6	uc021ygf.1	148	NA	NULL	genebody;genebody;genebody;promoter	uc003lvf.2;uc010jib.2;uc011ddb.1;uc021ygf.1	4238;4238;4238;NA	MFAP3;MFAP3;MFAP3;NULL	0
chr5	154135048	154135169	23367	5e-12	+	154135048	154135169	0	1	121	0	-11.3	-9.98	2.45	uc021ygi.1	27	23367	LARP1	genebody;promoter;promoter;promoter	uc003lvo.4;uc021ygh.2;uc021ygi.1;uc010jie.1	23367;23367;23367;23367	LARP1;LARP1;LARP1;LARP1	0
chr5	154181799	154181950	23367	7.9e-13	+	154181799	154181950	0	1	151	0	-12.1	-10.8	2.62	uc010jie.1	45109	23367	LARP1	genebody;genebody;genebody;genebody	uc003lvo.4;uc021ygh.2;uc021ygi.1;uc010jie.1	23367;23367;23367;23367	LARP1;LARP1;LARP1;LARP1	0
chr5	154183265	154183810	23367	1.1e-08	+	154183265	154183810	0	2	40,50,	0.495	-7.94	-6.73	1.81	uc011dde.2	46676	10826	FAXDC2	genebody;genebody	uc003lvo.4;uc021ygh.2	23367;23367	LARP1;LARP1	0
chr5	154193572	154193783	23367	5e-29	+	154193572	154193783	0	1	211	0	-28.3	-26.7	3.06	uc011dde.2	36536	10826	FAXDC2	genebody;genebody	uc003lvo.4;uc021ygh.2	23367;23367	LARP1;LARP1	1
chr5	154195219	154195490	23367	3.2e-57	+	154195219	154195490	0	1	271	0	-56.5	-54.6	3.54	uc011dde.2	34859	10826	FAXDC2	genebody;genebody	uc003lvo.4;uc021ygh.2	23367;23367	LARP1;LARP1	1
chr5	159437724	159463795	7265	7.9e-55	+	159437724	159463795	0	3	141,61,98,	0,24422,25973	-54.1	-52.3	4.69	uc003lxu.3	14577	7265	TTC1	genebody	uc003lxu.3	7265	TTC1	0
chr5	159849873	159851276	9232	7.8e-08	+	159849873	159851276	0	2	27,33,	0.137	-7.11	-5.92	1.57	uc003lyk.3	1357	9232	PTTG1	genebody;genebody	uc003lyj.3;uc003lyk.3	9232;9232	PTTG1;PTTG1	0
chr5	162909666	162910107	3161	1.6e-15	+	162909666	162910107	0	2	128,82,	0.359	-14.8	-13.4	2.95	uc003lzi.3	11178	NA	NULL	genebody;genebody;genebody;genebody;genebody	uc003lzf.3;uc003lzg.3;uc003lzh.3;uc011dem.2;uc003lzi.3	3161;3161;3161;3161;NA	HMMR;HMMR;HMMR;HMMR;NULL	0
chr5	170833659	170837562	4869	7.9e-42	+	170833659	170837562	0	3	72,75,32,	0,1044,3871	-41.1	-39.4	2.66	uc003mbk.3	11057	8817	FGF18	genebody;genebody	uc003mbi.3;uc003mbj.3	4869;4869	NPM1;NPM1	0
chr5	172461664	172461871	8992	6.3e-13	+	172461664	172461871	0	1	207	0	-12.2	-10.9	3.06	uc003mce.1	14036	677841	SNORA74B	genebody	uc003mcd.1	8992	ATP6V0E1	1
chr5	173315330	173315750	80315	7.9e-25	+	173315330	173315750	0	1	420	0	-24.1	-22.6	6.36	uc011dfg.2	207	80315	CPEB4	promoter;promoter;promoter;promoter	uc010jju.2;uc003mcs.4;uc010jjv.3;uc011dfg.2	80315;80315;80315;80315	CPEB4;CPEB4;CPEB4;CPEB4	0
chr5	175716715	175716776	375484	3.9e-06	+	175716715	175716776	0	1	61	0	-5.41	-4.29	9.27	uc003mdu.1	901	NA	NULL	genebody;genebody;genebody;genebody;promoter	uc011dfk.1;uc003mdr.3;uc003mds.4;uc003mdt.4;uc003mdu.1	375484;375484;375484;375484;NA	SIMC1;SIMC1;SIMC1;SIMC1;NULL	0
chr5	175936685	175936866	23197	2.3e-08	+	175936685	175936866	0	1	181	0	-7.63	-6.43	3.28	uc003mel.1	20034	22838	RNF44	genebody	uc003mej.4	23197	FAF2	1
chr5	176084535	176085193	26262	1e-184	+	176084535	176085193	0	1	658	0	-184	-181	9.61	uc003mew.3	10474	26262	TSPAN17	genebody;genebody;genebody;genebody	uc003mes.3;uc003met.3;uc003meu.3;uc003mew.3	26262;26262;26262;26262	TSPAN17;TSPAN17;TSPAN17;TSPAN17	1
chr5	176085580	176085730	26262	7.9e-11	+	176085580	176085730	0	1	150	0	-10.1	-8.83	2.3	uc003mew.3	11265	26262	TSPAN17	genebody;genebody;genebody;genebody	uc003mes.3;uc003met.3;uc003meu.3;uc003mew.3	26262;26262;26262;26262	TSPAN17;TSPAN17;TSPAN17;TSPAN17	1
chr5	176562789	176562850	64324	2.8e-05	+	176562789	176562850	0	1	61	0	-4.55	-3.46	16.7	uc011dfx.2	729	64324	NSD1	genebody;genebody;genebody;genebody;promoter;promoter	uc003mfp.2;uc003mft.4;uc003mfq.3;uc003mfr.4;uc003mfs.1;uc011dfx.2	64324;64324;64324;64324;64324;64324	NSD1;NSD1;NSD1;NSD1;NSD1;NSD1	0
chr5	176636837	176636958	64324	3.2e-06	+	176636837	176636958	0	1	121	0	-5.5	-4.37	3.05	uc011dfx.2	74807	64324	NSD1	genebody;genebody;genebody;genebody	uc003mft.4;uc003mfr.4;uc003mfs.1;uc011dfx.2	64324;64324;64324;64324	NSD1;NSD1;NSD1;NSD1	0
chr5	176638695	176638965	64324	2e-36	+	176638695	176638965	0	1	270	0	-35.7	-34	13.5	uc011dfx.2	76740	64324	NSD1	genebody;genebody;genebody;genebody	uc003mft.4;uc003mfr.4;uc003mfs.1;uc011dfx.2	64324;64324;64324;64324	NSD1;NSD1;NSD1;NSD1	0
chr5	176721101	176721342	64324	5e-15	+	176721101	176721342	0	1	241	0	-14.3	-13	6.49	uc021yip.1	5407	64324	NSD1	genebody;genebody;genebody;genebody	uc003mft.4;uc003mfr.4;uc011dfx.2;uc021yip.1	64324;64324;64324;64324	NSD1;NSD1;NSD1;NSD1	0
chr5	176722210	176722510	64324	1.3e-32	+	176722210	176722510	0	1	300	0	-31.9	-30.2	8.29	uc021yip.1	6546	64324	NSD1	genebody;genebody;genebody;genebody	uc003mft.4;uc003mfr.4;uc011dfx.2;uc021yip.1	64324;64324;64324;64324	NSD1;NSD1;NSD1;NSD1	0
chr5	176733515	176733635	27166	1.3e-15	+	176733515	176733635	0	1	120	0	-14.9	-13.5	1.51	uc021yir.1	1488	NA	NULL	genebody;genebody;genebody;genebody	uc003mfx.4;uc021yiq.2;uc021yir.1;uc010jkk.2	27166;27166;NA;83463	PRELID1;PRELID1;NULL;MXD3	1
chr5	177022417	177022655	54732	1e-72	+	177022417	177022655	0	1	238	0	-72	-70	3.37	uc003mhx.3	3321	54732	TMED9	genebody	uc003mhx.3	54732	TMED9	1
chr5	177036693	177036961	11285	1.6e-36	+	177036693	177036961	0	1	268	0	-35.8	-34.1	6.48	uc003mhz.3	5964	11285	B4GALT7	genebody;genebody	uc003mhy.3;uc003mhz.3	11285;11285	B4GALT7;B4GALT7	1
chr5	177548587	177549066	23138	1e-125	+	177548587	177549066	0	1	479	0	-125	-122	15.4	uc003mil.1	725	NA	NULL	genebody;promoter	uc003mik.1;uc003mil.1	23138;NA	N4BP3;NULL	0
chr5	177575239	177575330	64777	2e-06	+	177575239	177575330	0	1	91	0	-5.69	-4.55	2.85	uc003mis.2	5677	55651	NHP2	genebody;genebody;genebody;genebody;genebody	uc003mim.3;uc003min.3;uc003mio.3;uc011dgf.2;uc003miq.3	64777;64777;64777;64777;64777	RMND5B;RMND5B;RMND5B;RMND5B;RMND5B	1
chr5	177632017	177632933	3182	5e-31	+	177632017	177632933	0	2	30,91,	0.825	-30.3	-28.6	1.52	uc003mix.3	939	3182	HNRNPAB	promoter;promoter;promoter	uc003miu.3;uc003miv.3;uc003mix.3	3182;3182;3182	HNRNPAB;HNRNPAB;HNRNPAB	0
chr5	179192735	179193035	9794	1.6e-23	+	179192735	179193035	0	1	300	0	-22.8	-21.3	8.08	uc003mko.3	28101	4056	LTC4S	genebody;genebody	uc003mkm.3;uc003mkn.1	9794;9794	MAML1;MAML1	0
chr5	179193393	179193634	9794	7.9e-27	+	179193393	179193634	0	1	241	0	-26.1	-24.5	12.3	uc003mko.3	27473	4056	LTC4S	genebody;genebody	uc003mkm.3;uc003mkn.1	9794;9794	MAML1;MAML1	0
chr5	180261744	180261953	729678	1.4e-09	+	180261744	180261953	0	1	209	0	-8.85	-7.61	6.62	uc003mmj.3	3228	100859930	HEIH	genebody;genebody;genebody	uc003mmk.5;uc010jlj.4;uc011dhd.3	729678;729678;729678	LINC00847;LINC00847;LINC00847	0
chr5	180481234	180486375	153579	3.2e-33	+	180481234	180486375	0	5	25,21,27,27,139,	0,1198,1754,4117,5002	-32.5	-30.8	4.13	uc003mmt.3	16577	153579	BTNL9	genebody	uc003mmt.3	153579	BTNL9	0
chr5	180486762	180487240	153579	1e-105	+	180486762	180487240	0	1	478	0	-105	-103	9.19	uc003mmt.3	19774	153579	BTNL9	genebody	uc003mmt.3	153579	BTNL9	1
chr5	180487359	180487598	153579	5e-38	+	180487359	180487598	0	1	239	0	-37.3	-35.5	6.59	uc003mmt.3	20251	153579	BTNL9	genebody	uc003mmt.3	153579	BTNL9	1
chr5	180650980	180651550	90933	0	+	180650980	180651550	0	1	570	0	-579	#NAME?	11	uc003mnf.2	1000	90933	TRIM41	genebody;genebody;genebody;genebody;genebody;promoter;promoter	uc003mnc.2;uc003mnd.2;uc003mne.2;uc003mnf.2;uc003mnb.1;uc021ykg.1;uc021ykh.1	90933;90933;90933;90933;NA;NA;100616342	TRIM41;TRIM41;TRIM41;TRIM41;NULL;NULL;MIR4638	1
chr5	205377	205969	133957	7.9e-31	-	205377	205969	0	1	592	0	-30.1	-28.5	9.89	uc003jam.1	12624	133957	CCDC127	genebody	uc003jam.1	133957	CCDC127	0
chr5	471167	471854	NA	7.9e-59	-	471167	471854	0	1	687	0	-58.1	-56.2	5.88	uc021xvv.1	1568	NA	NULL	genebody;genebody;genebody;genebody	uc003jbb.1;uc021xvv.1;uc003jbd.3;uc031sim.1	NA;NA;25845;25845	NULL;NULL;PP7080;PP7080	0
chr5	472032	472123	NA	3.5e-08	-	472032	472123	0	1	91	0	-7.46	-6.26	2.85	uc021xvv.1	1001	NA	NULL	genebody;genebody;genebody	uc021xvv.1;uc003jbd.3;uc031sim.1	NA;25845;25845	NULL;PP7080;PP7080	0
chr5	472779	472988	NA	4e-33	-	472779	472988	0	1	209	0	-32.4	-30.7	5.63	uc021xvv.1	195	NA	NULL	promoter;promoter;promoter	uc021xvv.1;uc003jbd.3;uc031sim.1	NA;25845;25845	NULL;PP7080;PP7080	0
chr5	471155	471836	25845	2.5e-60	-	471155	471836	0	1	681	0	-59.6	-57.7	5.93	uc021xvv.1	1583	NA	NULL	genebody;genebody;genebody;genebody	uc003jbb.1;uc021xvv.1;uc003jbd.3;uc031sim.1	NA;NA;25845;25845	NULL;NULL;PP7080;PP7080	0
chr5	472012	472991	25845	6.3e-31	-	472012	472991	0	2	68,198,	0.781	-30.2	-28.6	5.3	uc021xvv.1	577	NA	NULL	promoter;promoter;promoter	uc021xvv.1;uc003jbd.3;uc031sim.1	NA;25845;25845	NULL;PP7080;PP7080	0
chr5	864209	864539	65980	7.9e-54	-	864209	864539	0	1	330	0	-53.1	-51.3	5.37	uc011cma.1	13271	79844	ZDHHC11	genebody;genebody;genebody;genebody;genebody;genebody	uc003jbl.3;uc003jbm.3;uc003jbn.3;uc011cmb.2;uc003jbo.3;uc003jbq.3	65980;65980;65980;65980;65980;65980	BRD9;BRD9;BRD9;BRD9;BRD9;BRD9	1
chr5	891289	891942	65980	1e-126	-	891289	891942	0	2	113,188,	0.465	-126	-123	6.32	uc003jbl.3	211	65980	BRD9	genebody;genebody;genebody;genebody;genebody;promoter;promoter;promoter;promoter	uc003jbn.3;uc011cmb.2;uc003jbo.3;uc003jbq.3;uc011cmc.1;uc010ite.2;uc003jbr.3;uc003jbl.3;uc003jbm.3	65980;65980;65980;65980;65980;9319;9319;65980;65980	BRD9;BRD9;BRD9;BRD9;BRD9;TRIP13;TRIP13;BRD9;BRD9	0
chr5	1318386	1318507	81037	2e-11	-	1318386	1318507	0	1	121	0	-10.7	-9.43	1.89	uc021xwe.1	1117	NA	NULL	genebody;genebody;genebody	uc021xwe.1;uc003jcg.3;uc003jch.3	NA;81037;81037	NULL;CLPTM1L;CLPTM1L	1
chr5	1463720	1463811	79888	1.6e-08	-	1463720	1463811	0	1	91	0	-7.79	-6.58	4.88	uc003jcl.3	3675	79888	LPCAT1	genebody;genebody	uc003jcl.3;uc003jcm.3	79888;79888	LPCAT1;LPCAT1	1
chr5	1798498	1798849	64979	3.2e-62	-	1798498	1798849	0	1	351	0	-61.5	-59.6	8.5	uc021xwh.1	376	NA	NULL	genebody;promoter	uc003jcx.4;uc021xwh.1	64979;NA	MRPL36;NULL	1
chr5	6599768	6600276	54888	1e-158	-	6599768	6600276	0	1	508	0	-158	-155	6.03	uc003jdr.3	16610	255167	LINC01018	genebody;genebody;genebody;genebody	uc003jdt.3;uc003jdu.3;uc003jdv.3;uc011cmk.2	54888;54888;54888;54888	NSUN2;NSUN2;NSUN2;NSUN2	1
chr5	10680200	10680468	1611	3.2e-67	-	10680200	10680468	0	1	268	0	-66.5	-64.6	5.26	uc011cmw.2	81053	1611	DAP	genebody;genebody	uc003jez.4;uc011cmw.2	1611;1611	DAP;DAP	1
chr5	10680586	10680794	1611	2.5e-13	-	10680586	10680794	0	1	208	0	-12.6	-11.3	2.17	uc011cmw.2	80697	1611	DAP	genebody;genebody	uc003jez.4;uc011cmw.2	1611;1611	DAP;DAP	1
chr5	16465329	16465538	90441	7.9e-73	-	16465329	16465538	0	1	209	0	-72.1	-70.1	5.6	uc003jfq.3	461	90441	ZNF622	promoter	uc003jfq.3	90441	ZNF622	0
chr5	31515115	31515589	29102	5e-61	-	31515115	31515589	0	2	211,29,	0.445	-60.3	-58.4	6.89	uc010iui.1	11667	29102	DROSHA	genebody;genebody;genebody;genebody	uc003jhg.2;uc003jhh.2;uc003jhi.2;uc010iui.1	29102;29102;29102;29102	DROSHA;DROSHA;DROSHA;DROSHA	0
chr5	32229718	32229989	54545	3.2e-45	-	32229718	32229989	0	1	271	0	-44.5	-42.8	9.21	uc003jhp.1	55426	64083	GOLPH3	genebody;genebody;genebody	uc003jhq.3;uc010iuk.3;uc010iul.3	54545;54545;54545	MTMR12;MTMR12;MTMR12	1
chr5	36875896	36876377	646719	2.5e-53	-	36875896	36876377	0	1	481	0	-52.6	-50.7	6.32	uc031sjc.1	660	646719	NIPBL-DT	promoter;promoter;promoter	uc003jkk.4;uc003jkl.4;uc031sjc.1	25836;25836;646719	NIPBL;NIPBL;NIPBL-DT	0
chr5	38950210	38950481	253260	7.9e-12	-	38950210	38950481	0	1	271	0	-11.1	-9.8	8.65	uc011cpj.2	32695	9180	OSMR	genebody;genebody;genebody	uc003jlo.2;uc003jlp.2;uc010ivf.2	253260;253260;253260	RICTOR;RICTOR;RICTOR	0
chr5	40827841	40828050	100506548	5e-15	-	40827841	40828050	0	1	209	0	-14.3	-12.9	4.66	uc021xxr.1	1299	100506548	LOC100506548	genebody	uc021xxr.1	100506548	LOC100506548	0
chr5	40832524	40834340	6167	1e-167	-	40832524	40834340	0	2	151,58,	0.1758	-167	-165	4.27	uc003jmf.1	593	619564	SNORD72	genebody;promoter	uc003jme.1;uc003jmf.1	6167;619564	RPL37;SNORD72	0
chr5	43298722	43298933	3157	1e-61	-	43298722	43298933	0	1	211	0	-61	-59.1	4.8	uc003jnp.5	3855	3157	HMGCS1	genebody;genebody	uc003jnq.5;uc003jnr.5	3157;3157	HMGCS1;HMGCS1	0
chr5	43506054	43506233	375444	7.9e-12	-	43506054	43506233	0	1	179	0	-11.1	-9.85	4.88	uc011cpx.2	9130	375444	C5orf34	genebody;genebody	uc003jnz.2;uc011cpx.2	375444;375444	C5orf34;C5orf34	0
chr5	43533890	43535664	10605	1e-11	-	43533890	43535664	0	3	4,118,29,	0,1064,1745	-11	-9.74	2.01	uc003jnz.2	19502	375444	C5orf34	genebody;genebody;genebody	uc003joa.3;uc003job.3;uc003joc.3	10605;10605;10605	PAIP1;PAIP1;PAIP1	0
chr5	43575458	43575578	100652772	5e-08	-	43575458	43575578	0	1	120	0	-7.3	-6.11	24.7	uc003joc.3	17995	10605	PAIP1	genebody	uc031sjh.1	100652772	NNT-AS1	0
chr5	54527187	54527336	10309	7.2e-05	-	54527187	54527336	0	1	149	0	-4.14	-3.07	13.6	uc003jpv.3	2164	10309	CCNO	genebody;genebody	uc003jpv.3;uc003jpw.3	10309;10309	CCNO;CCNO	0
chr5	56219084	56219235	166968	9.8e-09	-	56219084	56219235	0	1	151	0	-8.01	-6.79	5.29	uc021xyu.1	14070	133383	SETD9	genebody;genebody;genebody;genebody;genebody;genebody	uc021xyu.1;uc003jqz.1;uc003jra.1;uc003jrb.1;uc003jrc.1;uc003jrd.1	133383;166968;166968;166968;166968;166968	SETD9;MIER3;MIER3;MIER3;MIER3;MIER3	0
chr5	68661566	68662465	6880	6.8e-06	-	68661566	68662465	0	2	15,136,	0.763	-5.17	-4.06	2.22	uc021xzp.1	449	NA	NULL	genebody;genebody;genebody;genebody;promoter;promoter	uc003jwa.3;uc003jwb.3;uc003jwe.1;uc003jwf.1;uc003jwc.1;uc021xzp.1	6880;6880;6880;6880;6880;NA	TAF9;TAF9;TAF9;TAF9;TAF9;NULL	0
chr5	71516461	71516880	23107	3.2e-45	-	71516461	71516880	0	1	419	0	-44.5	-42.8	7.11	uc011csd.2	5422	23107	MRPS27	genebody;genebody;genebody;genebody	uc011csd.2;uc003kca.4;uc003kbz.4;uc011cse.2	23107;23107;23107;23107	MRPS27;MRPS27;MRPS27;MRPS27	1
chr5	78808670	78808791	9456	5.1e-06	-	78808670	78808791	0	1	121	0	-5.29	-4.17	6.64	uc010jad.4	929	9456	HOMER1	promoter;promoter;promoter;promoter	uc003kfy.4;uc010jab.4;uc010jac.4;uc010jad.4	9456;9456;9456;9456	HOMER1;HOMER1;HOMER1;HOMER1	0
chr5	79922732	79923002	1719	1e-10	-	79922732	79923002	0	1	270	0	-10	-8.74	2.54	uc021yay.1	23987	100462981	MTRNR2L2	genebody;genebody;genebody;genebody	uc003kgy.1;uc010jap.2;uc011ctl.2;uc011ctm.2	1719;1719;1719;1719	DHFR;DHFR;DHFR;DHFR	1
chr5	79946262	79946854	100462981	0	-	79946262	79946854	0	1	592	0	-3430	#NAME?	45.1	uc021yay.1	296	100462981	MTRNR2L2	genebody;genebody;genebody;genebody;promoter	uc003kgy.1;uc010jap.2;uc011ctl.2;uc011ctm.2;uc021yay.1	1719;1719;1719;1719;100462981	DHFR;DHFR;DHFR;DHFR;MTRNR2L2	0
chr5	82352770	82352921	153339	7.9e-18	-	82352770	82352921	0	1	151	0	-17.1	-15.7	3.91	uc003khz.3	7311	677765	SCARNA18	genebody	uc003khx.4	153339	TMEM167A	1
chr5	89814829	89815009	116068	7.9e-23	-	89814829	89815009	0	1	180	0	-22.1	-20.6	7.54	uc003kjs.1	10482	116068	LYSMD3	genebody;genebody;genebody	uc003kjr.3;uc010jaz.2;uc003kjs.1	116068;116068;116068	LYSMD3;LYSMD3;LYSMD3	1
chr5	90666635	90666786	57561	7.9e-14	-	90666635	90666786	0	1	151	0	-13.1	-11.7	16.7	uc003kka.4	9454	100129716	ARRDC3-AS1	genebody	uc003kjz.2	57561	ARRDC3	1
chr5	96503214	96503603	55781	1e-20	-	96503214	96503603	0	1	389	0	-20	-18.6	7.17	uc003kna.3	15597	55781	RIOK2	genebody;genebody	uc003kmz.3;uc003kna.3	55781;55781	RIOK2;RIOK2	0
chr5	98192014	98192224	1105	1e-11	-	98192014	98192224	0	1	210	0	-11	-9.67	4.17	uc010jbn.3	17308	1105	CHD1	genebody;genebody	uc010jbn.3;uc003knf.3	1105;1105	CHD1;CHD1	0
chr5	108713972	108714272	9867	3.2e-40	-	108713972	108714272	0	1	300	0	-39.5	-37.8	6.67	uc003kos.4	31553	9867	PJA2	genebody	uc003kos.4	9867	PJA2	0
chr5	111499586	111499707	64097	5e-11	-	111499586	111499707	0	1	121	0	-10.3	-9.02	3.39	uc003kpt.1	2462	654322	SNORA13	genebody;genebody;genebody	uc003kpp.1;uc003kpu.1;uc003kpv.1	64097;64097;64097	EPB41L4A;EPB41L4A;EPB41L4A	1
chr5	122682226	122682437	153241	7.1e-10	-	122682226	122682437	0	1	211	0	-9.15	-7.9	7.83	uc011cwq.2	76955	153241	CEP120	genebody;genebody;genebody	uc003ktk.3;uc010jcz.2;uc011cwq.2	153241;153241;153241	CEP120;CEP120;CEP120	0
chr5	132096562	132097165	23176	6.3e-67	-	132096562	132097165	0	3	122,133,16,	0,262,587	-66.2	-64.2	2.75	uc011cxh.1	13724	645121	CCNI2	genebody;genebody;genebody;genebody;genebody;genebody	uc003kxr.2;uc003kxs.1;uc003kxu.2;uc003kxv.2;uc011cxi.1;uc003kxt.2	23176;23176;23176;23176;23176;23176	SEPT8;SEPT8;SEPT8;SEPT8;SEPT8;SEPT8	0
chr5	132232504	132232834	27125	7.9e-26	-	132232504	132232834	0	1	330	0	-25.1	-23.5	6.02	uc003kyc.3	23309	116842	LEAP2	genebody;genebody;genebody	uc003kyd.3;uc011cxk.2;uc003kye.1	27125;27125;27125	AFF4;AFF4;AFF4	0
chr5	132270204	132270475	27125	2e-58	-	132270204	132270475	0	1	271	0	-57.7	-55.8	10.8	uc003kyf.4	29015	27125	AFF4	genebody;genebody;genebody;genebody	uc003kyd.3;uc011cxk.2;uc003kye.1;uc003kyf.4	27125;27125;27125;27125	AFF4;AFF4;AFF4;AFF4	0
chr5	132334188	132334277	54819	7.6e-09	-	132334188	132334277	0	1	89	0	-8.12	-6.9	3.71	uc003kyi.4	28008	54819	ZCCHC10	genebody;genebody;genebody	uc003kyg.3;uc003kyh.3;uc011cxl.2	54819;54819;54819	ZCCHC10;ZCCHC10;ZCCHC10	1
chr5	133295269	133295507	56951	7.9e-62	-	133295269	133295507	0	1	238	0	-61.1	-59.2	7.25	uc003kyo.3	9018	56951	C5orf15	genebody	uc003kyo.3	56951	C5orf15	0
chr5	133493430	133493521	6500	3.6e-07	-	133493430	133493521	0	1	91	0	-6.44	-5.27	2.2	uc010jdu.3	14190	6932	TCF7	genebody;genebody	uc003kzc.4;uc003kzd.4	6500;6500	SKP1;SKP1	1
chr5	133533186	133533454	5515	5e-94	-	133533186	133533454	0	1	268	0	-93.3	-91.2	5.7	uc003kzc.4	20594	6500	SKP1	genebody	uc003kze.3	5515	PPP2CA	1
chr5	133738411	133738561	91368	2e-10	-	133738411	133738561	0	1	150	0	-9.7	-8.44	3.48	uc011cxs.2	9112	91368	CDKN2AIPNL	genebody	uc011cxs.2	91368	CDKN2AIPNL	1
chr5	134363929	134364466	5307	1e-194	-	134363929	134364466	0	1	537	0	-194	-191	5.31	uc003laj.2	4773	100996485	C5orf66	genebody	uc010jea.3	5307	PITX1	1
chr5	134364912	134369458	5307	3.2e-33	-	134364912	134369458	0	3	99,233,56,	0,2053,4490	-32.5	-30.8	2.2	uc003laj.2	1785	100996485	C5orf66	genebody;promoter	uc010jea.3;uc003laj.2	5307;100996485	PITX1;C5orf66	0
chr5	137088750	137088990	10949	1e-242	-	137088750	137088990	0	1	240	0	-242	-239	6.62	uc003lbt.3	1169	10949	HNRNPA0	genebody;genebody	uc011cye.2;uc003lbt.3	9499;10949	MYOT;HNRNPA0	0
chr5	137089529	137089769	10949	1.6e-69	-	137089529	137089769	0	1	240	0	-68.8	-66.9	2.71	uc003lbt.3	390	10949	HNRNPA0	genebody;promoter	uc011cye.2;uc003lbt.3	9499;10949	MYOT;HNRNPA0	0
chr5	137500404	137500795	10902	1e-221	-	137500404	137500795	0	1	391	0	-221	-219	13.4	uc011cyl.2	1947	10902	BRD8	genebody;genebody;genebody;genebody;genebody;genebody;genebody	uc003lcf.1;uc011cyl.2;uc021yea.1;uc003lcg.3;uc003lci.3;uc011cym.2;uc011cyn.1	10902;10902;10902;10902;10902;10902;10902	BRD8;BRD8;BRD8;BRD8;BRD8;BRD8;BRD8	0
chr5	137506087	137506755	10902	5e-14	-	137506087	137506755	0	3	11,81,29,	0,433,639	-13.3	-12	2.64	uc011cyl.2	3873	10902	BRD8	genebody;genebody;genebody;genebody;genebody;genebody;genebody	uc003lcf.1;uc021yea.1;uc003lcg.3;uc003lci.3;uc011cym.2;uc011cyn.1;uc010jes.1	10902;10902;10902;10902;10902;10902;10902	BRD8;BRD8;BRD8;BRD8;BRD8;BRD8;BRD8	0
chr5	137843243	137843423	2107	7.9e-35	-	137843243	137843423	0	1	180	0	-34.1	-32.5	3.49	uc010jey.1	10056	2107	ETF1	genebody;genebody;genebody;genebody	uc011cyv.3;uc003ldc.5;uc003ldd.5;uc010jex.4	2107;2107;2107;2107	ETF1;ETF1;ETF1;ETF1	1
chr5	137843660	137843960	2107	1e-116	-	137843660	137843960	0	1	300	0	-116	-113	6.74	uc010jey.1	9579	2107	ETF1	genebody;genebody;genebody;genebody	uc011cyv.3;uc003ldc.5;uc003ldd.5;uc010jex.4	2107;2107;2107;2107	ETF1;ETF1;ETF1;ETF1	1
chr5	137891614	137893115	3313	0	-	137891614	137893115	0	4	189,141,93,85,	0,526,848,1416	-379	#NAME?	5.23	uc021yeb.1	2364	NA	NULL	genebody	uc003ldf.3	3313	HSPA9	0
chr5	138282646	138282885	64374	4e-32	-	138282646	138282885	0	1	239	0	-31.4	-29.8	6.5	uc003ldl.3	71678	1495	CTNNA1	genebody;genebody	uc003ldo.3;uc003ldp.3	64374;64374	SIL1;SIL1	1
chr5	139930184	139930304	10011	1.5e-06	-	139930184	139930304	0	1	120	0	-5.83	-4.69	1.94	uc003lfy.1	2991	8637	EIF4EBP3	genebody;genebody;genebody;genebody	uc003lfz.3;uc021yef.1;uc003lga.3;uc010jfm.3	10011;10011;10011;10011	SRA1;SRA1;SRA1;SRA1	1
chr5	139937351	139937560	10011	2.5e-12	-	139937351	139937560	0	1	209	0	-11.6	-10.3	6.53	uc010jfm.3	223	10011	SRA1	promoter;promoter;promoter;promoter	uc003lfz.3;uc021yef.1;uc003lga.3;uc010jfm.3	10011;10011;10011;10011	SRA1;SRA1;SRA1;SRA1	0
chr5	140053668	140054348	3035	1e-119	-	140053668	140054348	0	2	245,85,	0.595	-119	-117	9.97	uc003lgt.3	835	373863	DND1	genebody;genebody;genebody;genebody;genebody;genebody;genebody;promoter	uc003lgu.3;uc003lgv.4;uc003lgw.4;uc011czm.3;uc011czn.3;uc011czo.3;uc011czp.3;uc003lgt.3	3035;3035;3035;3035;3035;3035;3035;373863	HARS;HARS;HARS;HARS;HARS;HARS;HARS;DND1	0
chr5	140698443	140699904	6879	1e-262	-	140698443	140699904	0	1	1461	0	-276	-273	12.2	uc003ljg.3	1178	6879	TAF7	genebody	uc003ljg.3	6879	TAF7	0
chr5	140896318	140896469	1729	4e-17	-	140896318	140896469	0	1	151	0	-16.4	-15	2.79	uc011dbd.2	9635	1729	DIAPH1	genebody;genebody;genebody;genebody;genebody	uc011dbd.2;uc003llb.4;uc003llc.4;uc021yep.1;uc021yeq.1	1729;1729;1729;1729;1729	DIAPH1;DIAPH1;DIAPH1;DIAPH1;DIAPH1	1
chr5	142780301	142780361	2908	2.1e-06	-	142780301	142780361	0	1	60	0	-5.67	-4.53	3.71	uc021yfa.1	86	2908	NR3C1	genebody;genebody;genebody;genebody;genebody;genebody;genebody;genebody;genebody;genebody;genebody;genebody;promoter;promoter	uc003lmy.3;uc003lmz.3;uc003lna.3;uc003lnb.3;uc011dbk.2;uc003lnc.3;uc003lnd.3;uc003lne.3;uc003lnf.3;uc021yfb.1;uc003lng.2;uc003lni.2;uc031slp.1;uc021yfa.1	2908;2908;2908;2908;2908;2908;2908;2908;2908;2908;2908;2908;2908;2908	NR3C1;NR3C1;NR3C1;NR3C1;NR3C1;NR3C1;NR3C1;NR3C1;NR3C1;NR3C1;NR3C1;NR3C1;NR3C1;NR3C1	0
chr5	149825191	149826367	6208	3.2e-11	-	149825191	149826367	0	2	57,3,	0.1173	-10.5	-9.2	1.13	uc003lsj.3	3540	6208	RPS14	genebody;genebody;genebody	uc003lsh.3;uc003lsi.3;uc003lsj.3	6208;6208;6208	RPS14;RPS14;RPS14	0
chr5	150090556	150090857	51164	4e-47	-	150090556	150090857	0	1	301	0	-46.4	-44.6	7.4	uc003lst.3	10035	55696	RBM22	genebody;genebody;genebody	uc003lsu.3;uc003lsv.3;uc010jhi.3	51164;51164;51164	DCTN4;DCTN4;DCTN4	1
chr5	151125902	151125960	475	0.0001	-	151125902	151125960	0	1	58	0	-3.98	-2.91	1.64	uc003lul.1	12244	NA	NULL	genebody	uc003luk.3	475	ATOX1	0
chr5	154270816	154271145	25929	4e-33	-	154270816	154271145	0	1	329	0	-32.4	-30.8	6.52	uc011ddj.2	32779	9337	CNOT8	genebody;genebody	uc003lvx.3;uc011ddk.1	25929;25929	GEMIN5;GEMIN5	0
chr5	156565745	156565952	9443	2.5e-23	-	156565745	156565952	0	1	207	0	-22.6	-21.1	7.34	uc021ygl.1	594	NA	NULL	genebody;genebody;promoter	uc010jik.3;uc003lwm.4;uc021ygl.1	9443;9443;NA	MED7;MED7;NULL	0
chr5	157214579	157214910	9685	1e-85	-	157214579	157214910	0	1	331	0	-85	-83	6.47	uc003lxg.2	2825	9685	CLINT1	genebody;genebody;genebody;genebody;genebody	uc003lxg.2;uc003lxh.2;uc003lxi.2;uc003lxj.2;uc011ddv.2	9685;9685;9685;9685;9685	CLINT1;CLINT1;CLINT1;CLINT1;CLINT1	0
chr5	157232910	157240222	9685	1.3e-86	-	157232910	157240222	0	3	210,178,152,	0,3725,7160	-85.9	-83.8	6.96	uc021ygs.1	458	NA	NULL	genebody;genebody;genebody;promoter	uc003lxi.2;uc003lxj.2;uc011ddv.2;uc021ygs.1	9685;9685;9685;NA	CLINT1;CLINT1;CLINT1;NULL	0
chr5	158585164	158585435	153830	1e-108	-	158585164	158585435	0	1	271	0	-108	-106	10.5	uc021ygv.1	2041	NA	NULL	genebody;genebody;genebody;genebody;genebody;genebody	uc021ygv.1;uc011ddy.2;uc003lxo.2;uc011ddz.2;uc003lxp.3;uc010jiq.2	NA;153830;153830;153830;153830;153830	NULL;RNF145;RNF145;RNF145;RNF145;RNF145	1
chr5	158585643	158585974	153830	1e-65	-	158585643	158585974	0	1	331	0	-65	-63.1	10.3	uc021ygv.1	1532	NA	NULL	genebody;genebody;genebody;genebody;genebody;genebody	uc021ygv.1;uc011ddy.2;uc003lxo.2;uc011ddz.2;uc003lxp.3;uc010jiq.2	NA;153830;153830;153830;153830;153830	NULL;RNF145;RNF145;RNF145;RNF145;RNF145	0
chr5	159519918	159520099	114825	4e-12	-	159519918	159520099	0	1	181	0	-11.4	-10.1	8.44	uc011ded.2	26444	114825	PWWP2A	genebody;genebody;genebody	uc003lxv.4;uc011dec.2;uc011ded.2	114825;114825;114825	PWWP2A;PWWP2A;PWWP2A	0
chr5	159520516	159520756	114825	3.2e-12	-	159520516	159520756	0	1	240	0	-11.5	-10.2	6.49	uc011ded.2	25816	114825	PWWP2A	genebody;genebody;genebody	uc003lxv.4;uc011dec.2;uc011ded.2	114825;114825;114825	PWWP2A;PWWP2A;PWWP2A	0
chr5	172744690	172744751	8614	2.3e-05	-	172744690	172744751	0	1	61	0	-4.63	-3.53	4.02	uc003mcn.1	10004	8614	STC2	genebody;genebody	uc003mcn.1;uc003mco.1	8614;8614	STC2;STC2	1
chr5	175810939	175812260	51491	5e-68	-	175810939	175812260	0	2	436,39,	0.1282	-67.3	-65.4	4.34	uc011dfm.2	4164	51491	NOP16	genebody;genebody;genebody	uc003med.4;uc003mee.4;uc011dfl.3	51491;51491;51491	NOP16;NOP16;NOP16	0
chr5	176025010	176025220	114787	2.5e-15	-	176025010	176025220	0	1	210	0	-14.6	-13.2	8.34	uc021yif.1	1720	NA	NULL	genebody;genebody	uc003meo.1;uc021yif.1	114787;NA	GPRIN1;NULL	0
chr5	176733483	176733633	83463	1.3e-15	-	176733483	176733633	0	1	150	0	-14.9	-13.5	1.5	uc021yir.1	1505	NA	NULL	genebody;genebody;genebody;genebody	uc003mfx.4;uc021yiq.2;uc021yir.1;uc010jkk.2	27166;27166;NA;83463	PRELID1;PRELID1;NULL;MXD3	1
chr5	176887506	176889272	1627	5.2e-07	-	176887506	176889272	0	3	50,60,40,	0,138,1726	-6.28	-5.12	2.04	uc011dga.1	1001	1627	DBN1	genebody;genebody;genebody;genebody;genebody	uc011dga.1;uc003mgx.2;uc003mgy.2;uc010jkn.1;uc003mgz.1	1627;1627;1627;1627;1627	DBN1;DBN1;DBN1;DBN1;DBN1	0
chr5	176930374	176931002	79930	3.2e-25	-	176930374	176931002	0	2	19,252,	0.376	-24.5	-23	5.36	uc003mhh.4	5190	79930	DOK3	genebody;genebody;genebody	uc003mhh.4;uc003mhi.4;uc003mhj.4	79930;79930;79930	DOK3;DOK3;DOK3	0
chr5	176942770	176943339	51428	4e-28	-	176942770	176943339	0	4	52,61,75,51,	0,159,349,518	-27.4	-25.8	2.21	uc003mhn.3	863	51428	DDX41	promoter;promoter;promoter;promoter	uc003mhn.3;uc003mho.3;uc003mhp.3;uc003mhq.1	51428;51428;51428;51428	DDX41;DDX41;DDX41;DDX41	0
chr5	176951244	176951484	54540	1e-41	-	176951244	176951484	0	1	240	0	-41	-39.3	7.31	uc003mhr.3	1124	54540	FAM193B	genebody;genebody;genebody;genebody;genebody;genebody	uc003mhr.3;uc021yiw.1;uc003mht.3;uc003mhv.3;uc003mhu.3;uc003mhw.3	54540;54540;54540;54540;54540;54540	FAM193B;FAM193B;FAM193B;FAM193B;FAM193B;FAM193B	0
chr5	176951692	176951842	54540	2e-20	-	176951692	176951842	0	1	150	0	-19.7	-18.3	5.48	uc003mhr.3	721	54540	FAM193B	genebody;genebody;genebody;genebody;genebody;promoter	uc021yiw.1;uc003mht.3;uc003mhv.3;uc003mhu.3;uc003mhw.3;uc003mhr.3	54540;54540;54540;54540;54540;54540	FAM193B;FAM193B;FAM193B;FAM193B;FAM193B;FAM193B	0
chr5	179045044	179045248	3187	2.5e-13	-	179045044	179045248	0	2	17,103,	0.101	-12.6	-11.2	1.48	uc011dgn.2	211	3187	HNRNPH1	genebody;genebody;genebody;genebody;genebody;promoter	uc021yjd.1;uc003mkf.5;uc003mkg.5;uc003mke.4;uc003mkh.4;uc011dgn.2	3187;3187;3187;3187;3187;3187	HNRNPH1;HNRNPH1;HNRNPH1;HNRNPH1;HNRNPH1;HNRNPH1	0
chr5	179229327	179229447	11282	1e-05	-	179229327	179229447	0	1	120	0	-4.98	-3.87	3.28	uc003mkq.3	416	11282	MGAT4B	genebody;promoter;promoter;promoter	uc003mks.3;uc003mkp.3;uc003mkq.3;uc003mkr.3	11282;11282;11282;11282	MGAT4B;MGAT4B;MGAT4B;MGAT4B	0
chr5	179290386	179290627	23061	1.6e-70	-	179290386	179290627	0	1	241	0	-69.8	-67.8	25.4	uc003mlf.3	3366	23061	TBC1D9B	genebody;genebody;genebody;genebody;genebody;genebody	uc003mlf.3;uc003mlg.3;uc011dgv.2;uc003mlh.3;uc003mli.3;uc003mlj.3	23061;23061;23061;23061;23061;23061	TBC1D9B;TBC1D9B;TBC1D9B;TBC1D9B;TBC1D9B;TBC1D9B	0
chr5	179290805	179291016	23061	4e-16	-	179290805	179291016	0	1	211	0	-15.4	-14	3.57	uc003mlf.3	2962	23061	TBC1D9B	genebody;genebody;genebody;genebody;genebody;genebody	uc003mlf.3;uc003mlg.3;uc011dgv.2;uc003mlh.3;uc003mli.3;uc003mlj.3	23061;23061;23061;23061;23061;23061	TBC1D9B;TBC1D9B;TBC1D9B;TBC1D9B;TBC1D9B;TBC1D9B	0
chr5	180218706	180219304	4245	1.6e-33	-	180218706	180219304	0	1	598	0	-32.8	-31.1	4.05	uc021yjn.1	966	NA	NULL	genebody;genebody;genebody;genebody;genebody;genebody;promoter	uc003mmg.4;uc010jlf.3;uc010jlg.3;uc003mmh.4;uc010jlh.3;uc003mmi.4;uc021yjn.1	4245;4245;4245;4245;4245;4245;NA	MGAT1;MGAT1;MGAT1;MGAT1;MGAT1;MGAT1;NULL	0
chr5	180235738	180235918	4245	6.3e-10	-	180235738	180235918	0	1	180	0	-9.2	-7.95	3.51	uc003mmh.4	989	4245	MGAT1	genebody;genebody;promoter	uc010jlh.3;uc003mmi.4;uc003mmh.4	4245;4245;4245	MGAT1;MGAT1;MGAT1	0
chr5	180257131	180257311	100859930	2.5e-18	-	180257131	180257311	0	1	180	0	-17.6	-16.2	4.97	uc003mmk.5	736	729678	LINC00847	genebody;promoter;promoter;promoter	uc003mmj.3;uc003mmk.5;uc010jlj.4;uc011dhd.3	100859930;729678;729678;729678	HEIH;LINC00847;LINC00847;LINC00847	0
chr5	180257428	180257727	100859930	6.3e-82	-	180257428	180257727	0	1	299	0	-81.2	-79.1	13.8	uc003mmk.5	380	729678	LINC00847	genebody;promoter;promoter;promoter	uc003mmj.3;uc003mmk.5;uc010jlj.4;uc011dhd.3	100859930;729678;729678;729678	HEIH;LINC00847;LINC00847;LINC00847	0
chr5	180277862	180278370	643836	1.3e-50	-	180277862	180278370	0	1	508	0	-49.9	-48.1	22.2	uc021yjo.1	279	NA	NULL	genebody;genebody;genebody;genebody;promoter	uc003mmm.4;uc010jlk.3;uc011dhe.2;uc011dhf.2;uc021yjo.1	643836;643836;643836;643836;NA	ZFP62;ZFP62;ZFP62;ZFP62;NULL	0
chr5	180687346	180687644	84851	1e-64	-	180687346	180687644	0	1	298	0	-64	-62.1	8.55	uc003mnp.3	624	84851	TRIM52	promoter;promoter;promoter;promoter;promoter	uc031smh.1;uc031smi.1;uc031smj.1;uc003mnq.4;uc003mnp.3	100507602;100507602;100507602;100507602;84851	TRIM52-AS1;TRIM52-AS1;TRIM52-AS1;TRIM52-AS1;TRIM52	0
chr6	3019844	3019994	4835	6.3e-12	+	3019844	3019994	0	1	150	0	-11.2	-9.9	2.33	uc031smp.1	5086	401233	HTATSF1P2	genebody;genebody	uc003mus.2;uc003mut.2	4835;4835	NQO2;NQO2	1
chr6	3105876	3106087	8737	6.3e-15	+	3105876	3106087	0	1	211	0	-14.2	-12.8	5.2	uc003muy.3	12945	670	BPHL	genebody;genebody;genebody;genebody	uc003muv.4;uc010jni.3;uc003mux.3;uc011dhs.2	8737;8737;8737;8737	RIPK1;RIPK1;RIPK1;RIPK1	0
chr6	3113293	3113474	8737	4e-21	+	3113293	3113474	0	1	181	0	-20.4	-18.9	5.93	uc003muy.3	5543	670	BPHL	genebody;genebody;genebody;genebody	uc003muv.4;uc010jni.3;uc003mux.3;uc011dhs.2	8737;8737;8737;8737	RIPK1;RIPK1;RIPK1;RIPK1	0
chr6	3114671	3114732	8737	4.6e-08	+	3114671	3114732	0	1	61	0	-7.34	-6.14	2.82	uc003muy.3	4225	670	BPHL	genebody;genebody;genebody;genebody	uc003muv.4;uc010jni.3;uc003mux.3;uc011dhs.2	8737;8737;8737;8737	RIPK1;RIPK1;RIPK1;RIPK1	1
chr6	4060693	4060874	8899	1.3e-14	+	4060693	4060874	0	1	181	0	-13.9	-12.5	3.16	uc003mvz.4	18657	404220	C6orf201	genebody;genebody;genebody;genebody	uc003mvv.3;uc011dhv.1;uc003mvw.3;uc010jnq.1	8899;8899;8899;222826	PRPF4B;PRPF4B;PRPF4B;FAM217A	0
chr6	5369179	5369359	10667	2e-11	+	5369179	5369359	0	1	180	0	-10.7	-9.44	3.89	uc003mwr.2	107683	10667	FARS2	genebody;genebody	uc010jnv.1;uc003mwr.2	10667;10667	FARS2;FARS2	0
chr6	7230822	7230973	6239	1.1e-08	+	7230822	7230973	0	1	151	0	-7.96	-6.75	2.94	uc021ylb.1	42976	NA	NULL	genebody;genebody;genebody;genebody;genebody;genebody	uc021yky.1;uc003mxb.3;uc003mxc.3;uc010jnx.3;uc021ykz.1;uc021yla.1	6239;6239;6239;6239;6239;6239	RREB1;RREB1;RREB1;RREB1;RREB1;RREB1	0
chr6	7231751	7232051	6239	6.3e-34	+	7231751	7232051	0	1	300	0	-33.2	-31.5	4.93	uc021ylb.1	43980	NA	NULL	genebody;genebody;genebody;genebody;genebody;genebody	uc021yky.1;uc003mxb.3;uc003mxc.3;uc010jnx.3;uc021ykz.1;uc021yla.1	6239;6239;6239;6239;6239;6239	RREB1;RREB1;RREB1;RREB1;RREB1;RREB1	0
chr6	7246820	7247031	6239	1e-34	+	7246820	7247031	0	1	211	0	-34	-32.4	7.88	uc021ylb.1	59004	NA	NULL	genebody;genebody;genebody;genebody;genebody;genebody	uc021yky.1;uc003mxb.3;uc003mxc.3;uc010jnx.3;uc021ykz.1;uc021yla.1	6239;6239;6239;6239;6239;6239	RREB1;RREB1;RREB1;RREB1;RREB1;RREB1	0
chr6	7247150	7247390	6239	5e-22	+	7247150	7247390	0	1	240	0	-21.3	-19.8	3.51	uc021ylb.1	59349	NA	NULL	genebody;genebody;genebody;genebody;genebody;genebody	uc021yky.1;uc003mxb.3;uc003mxc.3;uc010jnx.3;uc021ykz.1;uc021yla.1	6239;6239;6239;6239;6239;6239	RREB1;RREB1;RREB1;RREB1;RREB1;RREB1	0
chr6	7248888	7249278	6239	3.2e-49	+	7248888	7249278	0	1	390	0	-48.5	-46.7	15.1	uc021ylb.1	61162	NA	NULL	genebody;genebody;genebody;genebody;genebody;genebody	uc021yky.1;uc003mxb.3;uc003mxc.3;uc010jnx.3;uc021ykz.1;uc021yla.1	6239;6239;6239;6239;6239;6239	RREB1;RREB1;RREB1;RREB1;RREB1;RREB1	1
chr6	7250295	7250416	6239	3.6e-06	+	7250295	7250416	0	1	121	0	-5.44	-4.31	2.53	uc021ylb.1	62434	NA	NULL	genebody;genebody;genebody;genebody;genebody;genebody	uc021yky.1;uc003mxb.3;uc003mxc.3;uc010jnx.3;uc021ykz.1;uc021yla.1	6239;6239;6239;6239;6239;6239	RREB1;RREB1;RREB1;RREB1;RREB1;RREB1	1
chr6	10709240	10709791	55003	1e-181	+	10709240	10709791	0	2	69,321,	0.23	-181	-179	9.42	uc010joq.2	13633	51522	TMEM14C	genebody	uc003mzg.3	55003	PAK1IP1	0
chr6	11135622	11135743	221710	1e-12	+	11135622	11135743	0	1	121	0	-12	-10.6	4.51	uc021ylq.1	1471	NA	NULL	genebody;promoter	uc011dio.2;uc021ylq.1	221710;NA	SMIM13;NULL	1
chr6	13615994	13620655	51406	1e-31	+	13615994	13620655	0	6	10,59,32,82,122,16,	0,700,2007,2295,4445,4645	-31	-29.3	2.55	uc003naz.3	2763	51406	NOL7	genebody	uc003naz.3	51406	NOL7	0
chr6	13977370	13977729	221687	3.2e-64	+	13977370	13977729	0	1	359	0	-63.5	-61.6	9.87	uc021yly.1	196	NA	NULL	genebody;genebody;genebody;genebody;genebody;promoter	uc021ylw.1;uc003nbe.3;uc003nbf.3;uc021ylx.1;uc003nbg.3;uc021yly.1	221687;221687;221687;221687;221687;NA	RNF182;RNF182;RNF182;RNF182;RNF182;NULL	0
chr6	15496464	15497094	3720	1e-104	+	15496464	15497094	0	1	630	0	-104	-101	9.51	uc011diw.1	95688	3720	JARID2	genebody;genebody;genebody;genebody	uc011diu.1;uc003nbj.4;uc011div.3;uc011diw.1	3720;3720;3720;3720	JARID2;JARID2;JARID2;JARID2	0
chr6	15521163	15521224	3720	1.3e-05	+	15521163	15521224	0	1	61	0	-4.87	-3.76	2.5	uc011diw.1	120102	3720	JARID2	genebody;genebody	uc003nbj.4;uc011div.3	3720;3720	JARID2;JARID2	1
chr6	16145166	16145375	29116	3.2e-32	+	16145166	16145375	0	1	209	0	-31.5	-29.8	5.11	uc021ymb.2	3481	100616269	MIR4639	genebody;genebody	uc003nbq.3;uc003nbr.3	29116;29116	MYLIP;MYLIP	0
chr6	20402345	20402525	1871	2.5e-27	+	20402345	20402525	0	1	180	0	-26.6	-25.1	7.32	uc003nda.2	296	1871	E2F3	promoter;promoter;promoter	uc003ncz.2;uc003nda.2;uc021ymj.2	1871;1871;1871	E2F3;E2F3;E2F3	0
chr6	20490513	20490603	1871	7.6e-07	+	20490513	20490603	0	1	90	0	-6.12	-4.96	4.71	uc003ndb.1	44130	54901	CDKAL1	genebody;genebody	uc003nda.2;uc021ymj.2	1871;1871	E2F3;E2F3	0
chr6	20490781	20490902	1871	7.9e-11	+	20490781	20490902	0	1	121	0	-10.1	-8.78	7.24	uc003ndb.1	43847	54901	CDKAL1	genebody;genebody	uc003nda.2;uc021ymj.2	1871;1871	E2F3;E2F3	1
chr6	25972169	25972260	10475	9.8e-06	+	25972169	25972260	0	1	91	0	-5.01	-3.9	3.18	uc010jqd.4	1187	10475	TRIM38	genebody;promoter	uc003nfm.4;uc010jqd.4	10475;10475	TRIM38;TRIM38	0
chr6	25983630	25983751	10475	6.3e-11	+	25983630	25983751	0	1	121	0	-10.2	-8.95	7.33	uc010jqd.4	10287	10475	TRIM38	genebody;genebody	uc003nfm.4;uc010jqd.4	10475;10475	TRIM38;TRIM38	0
chr6	26124716	26124832	8334	2.5e-17	+	26124716	26124832	0	1	116	0	-16.6	-15.2	1.62	uc003ngo.3	360	NA	NULL	promoter;promoter;promoter;promoter	uc003ngm.3;uc003ngo.3;uc003ngk.4;uc003ngl.3	8334;NA;NA;8347	HIST1H2AC;NULL;NULL;HIST1H2BC	0
chr6	26156965	26157343	3008	1e-240	+	26156965	26157343	0	1	378	0	-240	-237	9.13	uc003ngq.3	593	3008	HIST1H1E	promoter;promoter;promoter	uc003ngq.3;uc003ngr.3;uc003ngs.3	3008;3017;3017	HIST1H1E;HIST1H2BD;HIST1H2BD	0
chr6	26158378	26158497	3017	4e-12	+	26158378	26158497	0	1	119	0	-11.4	-10.1	2.08	uc003ngs.3	86	3017	HIST1H2BD	promoter;promoter	uc003ngr.3;uc003ngs.3	3017;3017	HIST1H2BD;HIST1H2BD	0
chr6	26171249	26171368	3017	2.5e-10	+	26171249	26171368	0	1	119	0	-9.6	-8.34	3.07	uc003ngt.3	12716	8344	HIST1H2BE	genebody	uc003ngs.3	3017	HIST1H2BD	1
chr6	26377108	26377199	11118	0.00025	+	26377108	26377199	0	1	91	0	-3.6	-2.56	13.6	uc003nhs.3	6171	10385	BTN2A2	genebody;genebody;genebody;genebody;genebody	uc010jqh.2;uc003nhp.3;uc011dkd.2;uc011dke.2;uc010jqi.2	11118;11118;11118;11118;11118	BTN3A2;BTN3A2;BTN3A2;BTN3A2;BTN3A2	1
chr6	26392763	26392914	10385	1.3e-12	+	26392763	26392914	0	1	151	0	-11.9	-10.6	6.55	uc011dki.1	2603	10385	BTN2A2	genebody;genebody;genebody;genebody;genebody;genebody;genebody	uc003nhs.3;uc003nhq.3;uc003nhr.3;uc011dkg.2;uc011dkh.2;uc003nht.3;uc011dki.1	10385;10385;10385;10385;10385;10385;10385	BTN2A2;BTN2A2;BTN2A2;BTN2A2;BTN2A2;BTN2A2;BTN2A2	1
chr6	26393542	26393812	10385	2e-08	+	26393542	26393812	0	1	270	0	-7.69	-6.48	6.18	uc011dki.1	3442	10385	BTN2A2	genebody;genebody;genebody;genebody;genebody;genebody;genebody	uc003nhs.3;uc003nhq.3;uc003nhr.3;uc011dkg.2;uc011dkh.2;uc003nht.3;uc011dki.1	10385;10385;10385;10385;10385;10385;10385	BTN2A2;BTN2A2;BTN2A2;BTN2A2;BTN2A2;BTN2A2;BTN2A2	1
chr6	26468301	26468571	11120	6.3e-57	+	26468301	26468571	0	1	270	0	-56.2	-54.4	10.5	uc021yni.1	10281	11120	BTN2A1	genebody;genebody;genebody;genebody	uc003nib.2;uc003nic.2;uc011dko.2;uc021yni.1	11120;11120;11120;11120	BTN2A1;BTN2A1;BTN2A1;BTN2A1	1
chr6	26469079	26469349	11120	4e-45	+	26469079	26469349	0	1	270	0	-44.4	-42.6	6.33	uc021yni.1	11059	11120	BTN2A1	genebody;genebody;genebody;genebody	uc003nib.2;uc003nic.2;uc011dko.2;uc021yni.1	11120;11120;11120;11120	BTN2A1;BTN2A1;BTN2A1;BTN2A1	1
chr6	26545375	26545793	10473	5e-81	+	26545375	26545793	0	1	418	0	-80.3	-78.3	7.51	uc021ynn.1	147	NA	NULL	genebody;promoter	uc003nig.3;uc021ynn.1	10473;NA	HMGN4;NULL	0
chr6	26545971	26546151	10473	7.9e-19	+	26545971	26546151	0	1	180	0	-18.1	-16.7	3.21	uc021ynn.1	624	NA	NULL	genebody;promoter	uc003nig.3;uc021ynn.1	10473;NA	HMGN4;NULL	1
chr6	26598639	26598997	29777	1e-115	+	26598639	26598997	0	1	358	0	-115	-112	6.89	uc003nii.3	1645	29777	ABT1	genebody	uc003nii.3	29777	ABT1	0
chr6	27101167	27101314	8969	6.3e-18	+	27101167	27101314	0	1	147	0	-17.2	-15.8	4.47	uc003niw.3	421	8969	HIST1H2AG	promoter;promoter;promoter	uc003niw.3;uc003niu.1;uc003niv.3	8969;NA;8970	HIST1H2AG;NULL;HIST1H2BJ	0
chr6	27730433	27730582	100131289	4.3e-07	+	27730433	27730582	0	1	149	0	-6.37	-5.2	6.55	uc021yrh.2	982	100131289	LOC100131289	promoter	uc021yrh.2	100131289	LOC100131289	1
chr6	27777564	27777835	8357	6.3e-44	+	27777564	27777835	0	1	271	0	-43.2	-41.4	9.4	uc003njm.3	1720	8357	HIST1H3H	genebody;promoter	uc003njm.3;uc003njl.3	8357;8340	HIST1H3H;HIST1H2BL	0
chr6	27778073	27778314	8357	1.3e-76	+	27778073	27778314	0	1	241	0	-75.9	-73.9	4.77	uc003njm.3	2214	8357	HIST1H3H	genebody	uc003njm.3	8357	HIST1H3H	0
chr6	28121000	28121061	7745	1.4e-06	+	28121000	28121061	0	1	61	0	-5.84	-4.69	2.51	uc021yrq.2	8509	651302	ZNF192P1	genebody;genebody;genebody;genebody	uc003nkn.2;uc010jqx.2;uc010jqy.2;uc011dkz.2	7745;7745;7745;7745	ZKSCAN8;ZKSCAN8;ZKSCAN8;ZKSCAN8	0
chr6	28121210	28121390	7745	4.5e-06	+	28121210	28121390	0	1	180	0	-5.35	-4.22	2.7	uc021yrq.2	8239	651302	ZNF192P1	genebody;genebody;genebody;genebody	uc003nkn.2;uc010jqx.2;uc010jqy.2;uc011dkz.2	7745;7745;7745;7745	ZKSCAN8;ZKSCAN8;ZKSCAN8;ZKSCAN8	0
chr6	28268564	28268863	84547	4e-35	+	28268564	28268863	0	1	299	0	-34.4	-32.7	12.2	uc003nkz.3	19397	84547	PGBD1	genebody;genebody	uc003nky.3;uc003nkz.3	84547;84547	PGBD1;PGBD1	0
chr6	28333307	28333398	80317	2.8e-07	+	28333307	28333398	0	1	91	0	-6.55	-5.38	3.44	uc010jra.3	9302	64288	ZSCAN31	genebody;genebody;genebody	uc003nle.4;uc003nlf.4;uc010jrc.3	80317;80317;80317	ZKSCAN3;ZKSCAN3;ZKSCAN3	0
chr6	30294375	30294646	56658	1.3e-34	+	30294375	30294646	0	1	271	0	-33.9	-32.2	3.97	uc010jrz.3	111	56658	TRIM39	promoter;promoter;promoter;promoter;promoter;promoter;promoter;promoter;promoter	uc003npz.3;uc010jrz.3;uc003nqb.3;uc003nqc.3;uc031snc.1;uc003npx.3;uc003npy.3;uc031snd.1;uc031sne.1	56658;56658;56658;56658;414778;414777;414777;414777;414777	TRIM39;TRIM39;TRIM39;TRIM39;HCG17;HCG18;HCG18;HCG18;HCG18	0
chr6	30309675	30309826	56658	4e-13	+	30309675	30309826	0	1	151	0	-12.4	-11.1	4.33	uc003nqe.2	3156	79897	RPP21	genebody;genebody;genebody;genebody;genebody	uc003npz.3;uc010jrz.3;uc003nqb.3;uc003nqc.3;uc010jsa.2	56658;56658;56658;56658;202658	TRIM39;TRIM39;TRIM39;TRIM39;TRIM39-RPP21	0
chr6	30539199	30550879	23	1e-268	+	30539199	30550879	0	10	138,47,96,130,38,108,75,114,114,37,	0,5986,6395,6650,6925,7047,8508,8983,10971,11643	-268	-266	8.23	uc003nqm.3	5867	23	ABCF1	genebody;genebody;genebody	uc003nqk.2;uc003nql.3;uc003nqm.3	23;23;23	ABCF1;ABCF1;ABCF1	0
chr6	30553660	30554042	23	2e-59	+	30553660	30554042	0	2	108,132,	0.25	-58.7	-56.8	3.02	uc021yud.1	1740	100126314	MIR877	genebody;genebody	uc003nql.3;uc003nqm.3	23;23	ABCF1;ABCF1	0
chr6	30558501	30558861	23	2e-32	+	30558501	30558861	0	1	360	0	-31.7	-30.1	4.52	uc021yud.1	6570	100126314	MIR877	genebody;genebody	uc003nql.3;uc003nqm.3	23;23	ABCF1;ABCF1	1
chr6	30593878	30594056	28973	2.5e-15	+	30593878	30594056	0	1	178	0	-14.6	-13.2	1.85	uc003nqr.4	646	79969	ATAT1	genebody;genebody;promoter;promoter;promoter;promoter;promoter;promoter	uc003nqo.2;uc011dml.1;uc003nqr.4;uc003nqs.4;uc003rdc.3;uc003rdd.3;uc011dmm.2;uc003nqv.3	28973;28973;79969;79969;79969;79969;79969;79969	MRPS18B;MRPS18B;ATAT1;ATAT1;ATAT1;ATAT1;ATAT1;ATAT1	1
chr6	30691202	30691619	203068	0	+	30691202	30691619	0	1	417	0	-585	#NAME?	3.19	uc011dmq.2	1985	203068	TUBB	genebody;genebody	uc003nrl.3;uc011dmq.2	203068;203068	TUBB;TUBB	0
chr6	30691678	30691798	203068	1e-38	+	30691678	30691798	0	1	120	0	-38	-36.3	1.39	uc011dmq.2	2313	203068	TUBB	genebody;genebody	uc003nrl.3;uc011dmq.2	203068;203068	TUBB;TUBB	0
chr6	30692005	30692214	203068	2.5e-95	+	30692005	30692214	0	1	209	0	-94.6	-92.4	1.55	uc011dmq.2	2684	203068	TUBB	genebody;genebody	uc003nrl.3;uc011dmq.2	203068;203068	TUBB;TUBB	0
chr6	30867124	30867245	780	7.9e-15	+	30867124	30867245	0	1	121	0	-14.1	-12.7	4.3	uc003nrw.1	8025	780	DDR1	genebody;genebody;genebody;genebody;genebody;genebody;genebody;genebody;genebody;genebody	uc010jse.3;uc003nrq.3;uc003nrr.3;uc003nrs.3;uc003nrt.3;uc011dms.2;uc003nru.3;uc003nrv.3;uc003nrx.2;uc003nry.2	780;780;780;780;780;780;780;780;780;780	DDR1;DDR1;DDR1;DDR1;DDR1;DDR1;DDR1;DDR1;DDR1;DDR1	1
chr6	30881709	30881859	2968	6.3e-14	+	30881709	30881859	0	1	150	0	-13.2	-11.9	2.8	uc003nsc.2	194	57176	VARS2	genebody;promoter;promoter;promoter;promoter;promoter;promoter;promoter;promoter	uc003nsa.1;uc003nsc.2;uc003nsd.3;uc011dmx.2;uc011dmy.2;uc011dmz.2;uc011dna.2;uc011dnb.2;uc011dnc.2	2968;57176;57176;57176;57176;57176;57176;57176;57176	GTF2H4;VARS2;VARS2;VARS2;VARS2;VARS2;VARS2;VARS2;VARS2	1
chr6	30881707	30881857	57176	6.3e-14	+	30881707	30881857	0	1	150	0	-13.2	-11.9	2.8	uc003nsc.2	192	57176	VARS2	genebody;promoter;promoter;promoter;promoter;promoter;promoter;promoter;promoter	uc003nsa.1;uc003nsc.2;uc003nsd.3;uc011dmx.2;uc011dmy.2;uc011dmz.2;uc011dna.2;uc011dnb.2;uc011dnc.2	2968;57176;57176;57176;57176;57176;57176;57176;57176	GTF2H4;VARS2;VARS2;VARS2;VARS2;VARS2;VARS2;VARS2;VARS2	1
chr6	31127071	31127311	6941	2.5e-65	+	31127071	31127311	0	1	240	0	-64.6	-62.7	6.93	uc003nst.3	886	6941	TCF19	promoter;promoter;promoter;promoter;promoter;promoter	uc003nss.3;uc003nst.3;uc003nsp.4;uc003nsq.4;uc003nsr.4;uc010jsk.1	6941;6941;54535;54535;54535;54535	TCF19;TCF19;CCHCR1;CCHCR1;CCHCR1;CCHCR1	0
chr6	31130532	31130771	6941	4e-43	+	31130532	31130771	0	1	239	0	-42.4	-40.6	6.15	uc011dnf.1	3077	NA	NULL	genebody;genebody	uc003nss.3;uc003nst.3	6941;6941	TCF19;TCF19	1
chr6	31378409	31378984	100507436	6.3e-34	+	31378409	31378984	0	2	165,136,	0.439	-33.2	-31.5	5.06	uc003ntk.1	7323	100507436	MICA	genebody;genebody;genebody;genebody	uc003rxz.1;uc021yun.1;uc021yuo.1;uc003ntk.1	100507436;100507436;100507436;100507436	MICA;MICA;MICA;MICA	0
chr6	31525949	31526187	4795	1.3e-84	+	31525949	31526187	0	1	238	0	-83.9	-81.8	4.58	uc003nuc.3	10713	4795	NFKBIL1	genebody;genebody;genebody;genebody;genebody	uc011dnr.2;uc011dns.2;uc011dnt.1;uc003nub.3;uc003nuc.3	4795;4795;4795;4795;4795	NFKBIL1;NFKBIL1;NFKBIL1;NFKBIL1;NFKBIL1	0
chr6	31595613	31595793	7916	3.2e-26	+	31595613	31595793	0	1	180	0	-25.5	-24	2.33	uc003nvd.3	4845	677820	SNORA38	genebody;genebody;genebody	uc011dnv.1;uc003nvb.4;uc003nvc.4	7916;7916;7916	PRRC2A;PRRC2A;PRRC2A	0
chr6	31599070	31599850	7916	3.2e-86	+	31599070	31599850	0	1	780	0	-85.5	-83.4	3.18	uc003nvd.3	8602	677820	SNORA38	genebody;genebody;genebody	uc011dnv.1;uc003nvb.4;uc003nvc.4	7916;7916;7916	PRRC2A;PRRC2A;PRRC2A	0
chr6	31600268	31600688	7916	0	+	31600268	31600688	0	1	420	0	-486	#NAME?	9.13	uc003nvd.3	9620	677820	SNORA38	genebody;genebody;genebody	uc011dnv.1;uc003nvb.4;uc003nvc.4	7916;7916;7916	PRRC2A;PRRC2A;PRRC2A	0
chr6	31785118	31785449	3303	4e-41	+	31785118	31785449	0	1	331	0	-40.4	-38.7	4.34	uc011dok.1	439	NA	NULL	genebody;genebody;genebody;promoter;promoter	uc003nxj.3;uc011doj.1;uc003nxi.1;uc010jte.3;uc011dok.1	3303;NA;NA;3305;NA	HSPA1A;NULL;NULL;HSPA1L;NULL	0
chr6	31797310	31797791	3304	1.6e-27	+	31797310	31797791	0	1	481	0	-26.8	-25.2	2.89	uc003nxk.2	2036	3304	HSPA1B	genebody	uc003nxk.2	3304	HSPA1B	0
chr6	32944445	32944626	6046	7.9e-22	+	32944445	32944626	0	1	181	0	-21.1	-19.7	3.33	uc021ywf.1	3672	6046	BRD2	genebody;genebody;genebody;genebody;genebody;genebody	uc003ocn.4;uc003oco.3;uc003ocp.4;uc003ocq.4;uc010juh.3;uc021ywf.1	6046;6046;6046;6046;6046;6046	BRD2;BRD2;BRD2;BRD2;BRD2;BRD2	0
chr6	32945703	32946885	6046	1e-214	+	32945703	32946885	0	3	79,263,19,	0,199,1163	-228	-226	5.3	uc021ywf.1	5431	6046	BRD2	genebody;genebody;genebody;genebody;genebody	uc003ocn.4;uc003ocp.4;uc003ocq.4;uc010juh.3;uc021ywf.1	6046;6046;6046;6046;6046	BRD2;BRD2;BRD2;BRD2;BRD2	0
chr6	32948205	32948383	6046	1.6e-07	+	32948205	32948383	0	2	36,25,	0.153	-6.8	-5.62	1.62	uc021ywf.1	7431	6046	BRD2	genebody;genebody;genebody;genebody;genebody	uc003ocn.4;uc003ocp.4;uc003ocq.4;uc010juh.3;uc021ywf.1	6046;6046;6046;6046;6046	BRD2;BRD2;BRD2;BRD2;BRD2	0
chr6	32948592	32948833	6046	6.3e-81	+	32948592	32948833	0	1	241	0	-80.2	-78.1	4.4	uc021ywf.1	7849	6046	BRD2	genebody;genebody;genebody;genebody;genebody	uc003ocn.4;uc003ocp.4;uc003ocq.4;uc010juh.3;uc021ywf.1	6046;6046;6046;6046;6046	BRD2;BRD2;BRD2;BRD2;BRD2	1
chr6	33168811	33169411	7922	1e-115	+	33168811	33169411	0	1	600	0	-115	-112	5.08	uc011dqr.3	479	6257	RXRB	promoter;promoter;promoter;promoter;promoter;promoter;promoter;promoter;promoter	uc003odf.3;uc003odg.3;uc011dqv.2;uc003odb.4;uc003odc.4;uc011dqr.3;uc011dqs.2;uc011dqt.2;uc011dqu.2	7922;7922;7922;6257;6257;6257;6257;6257;6257	SLC39A7;SLC39A7;SLC39A7;RXRB;RXRB;RXRB;RXRB;RXRB;RXRB	0
chr6	33170122	33170733	7922	7.9e-89	+	33170122	33170733	0	3	82,141,47,	0,214,564	-88.1	-86	3.45	uc011dqr.3	1795	6257	RXRB	genebody;genebody;genebody;promoter;promoter;promoter;promoter;promoter;promoter;promoter	uc003odf.3;uc003odg.3;uc011dqv.2;uc003odi.2;uc003odb.4;uc003odc.4;uc011dqr.3;uc011dqs.2;uc011dqt.2;uc011dqu.2	7922;7922;7922;7923;6257;6257;6257;6257;6257;6257	SLC39A7;SLC39A7;SLC39A7;HSD17B8;RXRB;RXRB;RXRB;RXRB;RXRB;RXRB	0
chr6	33171645	33171885	7922	3.2e-74	+	33171645	33171885	0	1	240	0	-73.5	-71.5	2.92	uc003odi.2	649	7923	HSD17B8	genebody;genebody;genebody;promoter	uc003odf.3;uc003odg.3;uc011dqv.2;uc003odi.2	7922;7922;7922;7923	SLC39A7;SLC39A7;SLC39A7;HSD17B8	1
chr6	33179193	33179283	6015	4.1e-08	+	33179193	33179283	0	1	90	0	-7.39	-6.2	1.99	uc003odl.3	1899	6015	RING1	genebody;genebody;genebody	uc011dqx.1;uc003odk.3;uc003odl.3	6015;6015;6015	RING1;RING1;RING1	0
chr6	33179520	33179581	6015	1.8e-05	+	33179520	33179581	0	1	61	0	-4.74	-3.64	1.91	uc003odl.3	2211	6015	RING1	genebody;genebody	uc003odk.3;uc003odl.3	6015;6015	RING1;RING1	0
chr6	33180231	33180380	6015	4e-17	+	33180231	33180380	0	1	149	0	-16.4	-14.9	3.93	uc003odl.3	2966	6015	RING1	genebody;genebody	uc003odk.3;uc003odl.3	6015;6015	RING1;RING1	1
chr6	33243815	33244281	6222	0	+	33243815	33244281	0	3	28,92,114,	0,137,352	-333	#NAME?	1.67	uc003odr.3	869	8705	B3GALT4	genebody;genebody;promoter	uc003odp.1;uc010jum.1;uc003odr.3	6222;6222;8705	RPS18;RPS18;B3GALT4	0
chr6	33257525	33257673	10471	1.3e-11	+	33257525	33257673	0	1	148	0	-10.9	-9.65	1.82	uc021ywk.1	185	10471	PFDN6	promoter;promoter;promoter;promoter;promoter;promoter;promoter	uc003odt.2;uc010jup.2;uc031sny.1;uc021ywk.1;uc003ods.3;uc011dra.2;uc010juo.1	10471;10471;10471;10471;9277;9277;9277	PFDN6;PFDN6;PFDN6;PFDN6;WDR46;WDR46;WDR46	0
chr6	33371532	33371770	3833	2e-42	+	33371532	33371770	0	1	238	0	-41.7	-40	3.71	uc011drg.2	4109	NA	NULL	genebody;genebody	uc003oef.4;uc011drf.2	3833;3833	KIFC1;KIFC1	0
chr6	33372640	33372789	3833	2e-16	+	33372640	33372789	0	1	149	0	-15.7	-14.3	2.37	uc011drg.2	5172	NA	NULL	genebody;genebody	uc003oef.4;uc011drf.2	3833;3833	KIFC1;KIFC1	0
chr6	33373145	33373324	3833	4e-30	+	33373145	33373324	0	1	179	0	-29.4	-27.8	3.42	uc003oeh.3	5539	5252	PHF1	genebody;genebody	uc003oef.4;uc011drf.2	3833;3833	KIFC1;KIFC1	0
chr6	33405682	33405772	8831	2.3e-05	+	33405682	33405772	0	1	90	0	-4.63	-3.54	4.53	uc010juz.3	280	8831	SYNGAP1	genebody;genebody;genebody;promoter;promoter	uc003oeo.2;uc010juy.4;uc011dri.2;uc010juz.3;uc031snz.1	8831;8831;8831;8831;100847012	SYNGAP1;SYNGAP1;SYNGAP1;SYNGAP1;MIR5004	0
chr6	33410781	33410932	8831	1.2e-09	+	33410781	33410932	0	1	151	0	-8.91	-7.67	4.56	uc031snz.1	4746	100847012	MIR5004	genebody;genebody;genebody	uc010juy.4;uc011dri.2;uc010juz.3	8831;8831;8831	SYNGAP1;SYNGAP1;SYNGAP1	0
chr6	33423711	33423920	221504	5e-23	+	33423711	33423920	0	1	209	0	-22.3	-20.8	4.82	uc021ywp.1	935	NA	NULL	genebody;promoter	uc003oeq.3;uc021ywp.1	221504;NA	ZBTB9;NULL	0
chr6	33644626	33645302	3710	5e-13	+	33644626	33645302	0	3	83,75,22,	0,165,654	-12.3	-11	2.32	uc003oez.1	21470	NA	NULL	genebody	uc021ywr.1	3710	ITPR3	0
chr6	34208684	34212672	3159	1e-289	+	34208684	34212672	0	4	8,84,51,65,	0,1804,2560,3923	-303	-300	2.02	uc003ojd.3	2162	3159	HMGA1	genebody;genebody;genebody;genebody;genebody;genebody;genebody;genebody;genebody;genebody;genebody;genebody	uc003oit.3;uc003oiu.3;uc003oiv.3;uc003oiw.3;uc011dso.2;uc003oix.3;uc003oiy.3;uc003oiz.3;uc003oja.3;uc003ojc.3;uc011dsp.2;uc003ojd.3	3159;3159;3159;3159;3159;3159;3159;3159;3159;3159;3159;3159	HMGA1;HMGA1;HMGA1;HMGA1;HMGA1;HMGA1;HMGA1;HMGA1;HMGA1;HMGA1;HMGA1;HMGA1	0
chr6	34725667	34735691	6631	2e-18	+	34725667	34735691	0	3	64,109,7,	0,4704,10017	-17.7	-16.2	1.69	uc021yyw.1	5061	6631	SNRPC	genebody;genebody;genebody	uc003ojt.2;uc021yyv.1;uc021yyw.1	6631;6631;6631	SNRPC;SNRPC;SNRPC	0
chr6	35394379	35394590	5467	6.3e-19	+	35394379	35394590	0	1	211	0	-18.2	-16.8	13.1	uc010jvv.1	15718	5467	PPARD	genebody;genebody;genebody;genebody	uc003okm.3;uc003okn.3;uc011dtb.2;uc011dtc.2	5467;5467;5467;5467	PPARD;PPARD;PPARD;PPARD	1
chr6	35423743	35424101	2178	5e-87	+	35423743	35424101	0	1	358	0	-86.3	-84.2	7.39	uc010jvw.1	3782	2178	FANCE	genebody;genebody	uc003oko.1;uc010jvw.1	2178;2178	FANCE;FANCE	0
chr6	36169220	36169430	27154	2.5e-21	+	36169220	36169430	0	1	210	0	-20.6	-19.2	4.02	uc011dtk.2	1249	27154	BRPF3	genebody;genebody;genebody;genebody;genebody	uc003olv.4;uc010jwb.3;uc010jwc.3;uc011dtj.2;uc011dtk.2	27154;27154;27154;27154;27154	BRPF3;BRPF3;BRPF3;BRPF3;BRPF3	0
chr6	36454793	36454943	222658	7.8e-10	+	36454793	36454943	0	1	150	0	-9.11	-7.86	2.57	uc003omd.2	44200	222659	PXT1	genebody;genebody;genebody;genebody;genebody	uc003ome.3;uc010jwk.3;uc011dtm.2;uc011dtn.2;uc011dto.2	222658;222658;222658;222658;222658	KCTD20;KCTD20;KCTD20;KCTD20;KCTD20	0
chr6	36891146	36891566	221477	2.5e-38	+	36891146	36891566	0	1	420	0	-37.6	-35.9	4.78	uc021yzd.1	24683	221476	PI16	genebody;genebody;genebody;genebody	uc003omv.3;uc003omw.3;uc003omx.3;uc011dtr.2	221477;221477;221477;221477	C6orf89;C6orf89;C6orf89;C6orf89	1
chr6	36892612	36892852	221477	7.9e-25	+	36892612	36892852	0	1	240	0	-24.1	-22.6	6.22	uc021yzd.1	23307	221476	PI16	genebody;genebody;genebody;genebody	uc003omv.3;uc003omw.3;uc003omx.3;uc011dtr.2	221477;221477;221477;221477	C6orf89;C6orf89;C6orf89;C6orf89	1
chr6	37141919	37142129	5292	1.3e-74	+	37141919	37142129	0	1	210	0	-73.9	-71.8	3.4	uc011dtw.2	1789	5292	PIM1	genebody;genebody	uc003onk.3;uc011dtw.2	5292;5292	PIM1;PIM1	1
chr6	37336347	37336587	9025	5e-16	+	37336347	37336587	0	1	240	0	-15.3	-13.9	5.89	uc011dtx.2	14717	9025	RNF8	genebody;genebody;genebody	uc003onq.4;uc003onr.4;uc011dtx.2	9025;9025;9025	RNF8;RNF8;RNF8	0
chr6	41065384	41065504	4800	5.9e-07	+	41065384	41065504	0	1	120	0	-6.23	-5.08	4.5	uc003ops.3	3329	221442	ADCY10P1	genebody;genebody;genebody;genebody	uc003opo.3;uc003opp.3;uc003opq.3;uc031soo.1	4800;4800;4800;4800	NFYA;NFYA;NFYA;NFYA	1
chr6	41754837	41755048	29964	2.1e-08	+	41754837	41755048	0	1	211	0	-7.67	-6.47	2.93	uc011dug.1	440	100188893	TOMM6	genebody;genebody;promoter;promoter	uc011duf.1;uc003ord.2;uc003org.3;uc011dug.1	29964;29964;100188893;100188893	PRICKLE4;PRICKLE4;TOMM6;TOMM6	1
chr6	41755256	41755317	29964	1.2e-09	+	41755256	41755317	0	1	61	0	-8.91	-7.67	2.88	uc011dug.1	784	100188893	TOMM6	genebody;genebody;genebody;promoter	uc011duf.1;uc003ord.2;uc003org.3;uc011dug.1	29964;29964;100188893;100188893	PRICKLE4;PRICKLE4;TOMM6;TOMM6	1
chr6	41754836	41755046	100188893	1.6e-08	+	41754836	41755046	0	1	210	0	-7.8	-6.59	2.95	uc011dug.1	439	100188893	TOMM6	genebody;genebody;promoter;promoter	uc011duf.1;uc003ord.2;uc003org.3;uc011dug.1	29964;29964;100188893;100188893	PRICKLE4;PRICKLE4;TOMM6;TOMM6	1
chr6	41755255	41755316	100188893	1.2e-09	+	41755255	41755316	0	1	61	0	-8.91	-7.67	2.88	uc011dug.1	783	100188893	TOMM6	genebody;genebody;genebody;promoter	uc011duf.1;uc003ord.2;uc003org.3;uc011dug.1	29964;29964;100188893;100188893	PRICKLE4;PRICKLE4;TOMM6;TOMM6	1
chr6	41895130	41897934	705	7.9e-14	+	41895130	41897934	0	2	144,65,	0.2739	-13.1	-11.8	1.82	uc003orl.3	7565	705	BYSL	genebody	uc003orl.3	705	BYSL	0
chr6	41900189	41900695	705	4e-86	+	41900189	41900695	0	1	506	0	-85.4	-83.3	8.48	uc003orm.3	8702	896	CCND3	genebody	uc003orl.3	705	BYSL	0
chr6	42854250	42854519	285855	1.3e-42	+	42854250	42854519	0	1	269	0	-41.9	-40.1	4.27	uc003osv.3	1347	NA	NULL	genebody;genebody;genebody;genebody;genebody;genebody;promoter	uc003osq.1;uc003osr.1;uc010jxw.1;uc011duy.1;uc003oss.2;uc003ost.3;uc003osv.3	285855;285855;285855;285855;285855;285855;NA	RPL7L1;RPL7L1;RPL7L1;RPL7L1;RPL7L1;RPL7L1;NULL	1
chr6	42854697	42855191	285855	5e-67	+	42854697	42855191	0	2	34,294,	0.2	-66.3	-64.3	5.62	uc003osv.3	787	NA	NULL	genebody;genebody;promoter	uc003oss.2;uc003ost.3;uc003osv.3	285855;285855;NA	RPL7L1;RPL7L1;NULL	1
chr6	42903376	42906535	10695	7.9e-43	+	42903376	42906535	0	4	32,123,118,230,	0,2078,2451,2929	-42.1	-40.3	3.3	uc003otb.4	8093	10695	CNPY3	genebody;genebody;genebody	uc003osy.2;uc003ota.4;uc003otb.4	10695;10695;10695	CNPY3;CNPY3;CNPY3	0
chr6	42906830	42906949	10695	4.7e-06	+	42906830	42906949	0	1	119	0	-5.33	-4.21	4.06	uc003otb.4	10027	10695	CNPY3	genebody;genebody	uc003ota.4;uc003otb.4	10695;10695	CNPY3;CNPY3	1
chr6	42979606	42979786	5528	2e-12	+	42979606	42979786	0	1	180	0	-11.7	-10.4	3.18	uc003otk.3	1922	4201	MEA1	genebody;genebody;genebody;genebody;genebody;genebody;genebody	uc003oth.4;uc003oti.4;uc010jyd.4;uc011dva.3;uc021yzq.2;uc003otj.4;uc010jyc.1	5528;5528;5528;5528;5528;5528;4201	PPP2R5D;PPP2R5D;PPP2R5D;PPP2R5D;PPP2R5D;PPP2R5D;MEA1	1
chr6	43147053	43147114	6722	3.2e-12	+	43147053	43147114	0	1	61	0	-11.5	-10.2	3.26	uc003ouj.1	2839	23113	CUL9	genebody;genebody	uc003oui.3;uc011dvf.2	6722;6722	SRF;SRF	1
chr6	43400487	43400638	89845	4.7e-09	+	43400487	43400638	0	1	151	0	-8.33	-7.1	4.58	uc003ouz.1	1071	89845	ABCC10	genebody;genebody	uc003ouy.1;uc003ouz.1	89845;89845	ABCC10;ABCC10	0
chr6	43488738	43489138	9533	1.5e-09	+	43488738	43489138	0	2	48,219,	0.181	-8.82	-7.58	2.02	uc003ovo.2	4159	9533	POLR1C	genebody;genebody	uc003ovn.3;uc003ovo.2	9533;9533	POLR1C;POLR1C	0
chr6	43738214	43738932	7422	1e-118	+	43738214	43738932	0	1	718	0	-118	-116	6.38	uc021yzu.1	625	7422	VEGFA	promoter;promoter;promoter;promoter;promoter;promoter;promoter;promoter;promoter;promoter	uc003owb.3;uc003owd.3;uc003owe.3;uc003owf.3;uc003owg.3;uc003owh.3;uc003owi.3;uc003owj.3;uc010jyx.3;uc021yzu.1	7422;7422;7422;7422;7422;7422;7422;7422;7422;7422	VEGFA;VEGFA;VEGFA;VEGFA;VEGFA;VEGFA;VEGFA;VEGFA;VEGFA;VEGFA	0
chr6	43749766	43752639	7422	1e-133	+	43749766	43752639	0	2	58,362,	0.2511	-133	-130	6.24	uc021yzv.1	4989	NA	NULL	genebody;genebody;genebody;genebody;genebody;genebody;genebody;genebody;genebody;genebody	uc003owd.3;uc003owe.3;uc003owf.3;uc003owg.3;uc003owh.3;uc003owi.3;uc003owj.3;uc010jyx.3;uc021yzu.1;uc003owk.3	7422;7422;7422;7422;7422;7422;7422;7422;7422;7422	VEGFA;VEGFA;VEGFA;VEGFA;VEGFA;VEGFA;VEGFA;VEGFA;VEGFA;VEGFA	0
chr6	43752877	43753207	7422	1e-183	+	43752877	43753207	0	1	330	0	-197	-194	8.63	uc021yzv.1	6829	NA	NULL	genebody;genebody;genebody;genebody;genebody;genebody;genebody;genebody;genebody;genebody	uc003owd.3;uc003owe.3;uc003owf.3;uc003owg.3;uc003owh.3;uc003owi.3;uc003owj.3;uc010jyx.3;uc021yzu.1;uc003owk.3	7422;7422;7422;7422;7422;7422;7422;7422;7422;7422	VEGFA;VEGFA;VEGFA;VEGFA;VEGFA;VEGFA;VEGFA;VEGFA;VEGFA;VEGFA	1
chr6	44217791	44218795	3326	0	+	44217791	44218795	0	3	100,309,11,	0,236,993	-3760	#NAME?	5.12	uc003oxc.2	543	3326	HSP90AB1	genebody;genebody;genebody;genebody;genebody;promoter	uc031sor.1;uc003oxa.2;uc003oxb.2;uc011dvr.2;uc011dvs.2;uc003oxc.2	3326;3326;3326;3326;3326;3326	HSP90AB1;HSP90AB1;HSP90AB1;HSP90AB1;HSP90AB1;HSP90AB1	0
chr6	44219929	44219990	3326	2e-38	+	44219929	44219990	0	1	61	0	-37.7	-36	1.31	uc021yzy.1	2063	100616124	MIR4647	genebody;genebody;genebody;genebody;genebody;genebody	uc031sor.1;uc003oxa.2;uc003oxb.2;uc011dvr.2;uc011dvs.2;uc003oxc.2	3326;3326;3326;3326;3326;3326	HSP90AB1;HSP90AB1;HSP90AB1;HSP90AB1;HSP90AB1;HSP90AB1	0
chr6	44220885	44221036	3326	2.5e-52	+	44220885	44221036	0	1	151	0	-51.6	-49.7	1.41	uc021yzy.1	1062	100616124	MIR4647	genebody;genebody;genebody;genebody;genebody;genebody	uc031sor.1;uc003oxa.2;uc003oxb.2;uc011dvr.2;uc011dvs.2;uc003oxc.2	3326;3326;3326;3326;3326;3326	HSP90AB1;HSP90AB1;HSP90AB1;HSP90AB1;HSP90AB1;HSP90AB1	0
chr6	56917813	56917934	57691	2.1e-07	+	56917813	56917934	0	1	121	0	-6.68	-5.51	2.92	uc011dxm.2	6487	57691	KIAA1586	genebody;genebody	uc003pdj.3;uc011dxm.2	57691;57691	KIAA1586;KIAA1586	0
chr6	57012392	57012633	26036	1e-20	+	57012392	57012633	0	1	241	0	-20	-18.5	10	uc003pdq.1	24499	NA	NULL	genebody;genebody;genebody;genebody;genebody	uc003pdk.2;uc003pdl.4;uc003pdm.2;uc003pdn.2;uc003pdq.1	26036;26036;26036;26036;NA	ZNF451;ZNF451;ZNF451;ZNF451;NULL	0
chr6	64286412	64286563	7803	4.4e-09	+	64286412	64286563	0	1	151	0	-8.36	-7.13	2.67	uc021zbm.1	1845	7803	PTP4A1	genebody;genebody;promoter	uc003pek.3;uc003pel.3;uc021zbm.1	7803;7803;7803	PTP4A1;PTP4A1;PTP4A1	0
chr6	64394646	64395065	23469	4e-25	+	64394646	64395065	0	1	419	0	-24.4	-22.9	8.47	uc003pep.1	38421	23469	PHF3	genebody;genebody;genebody;genebody;genebody;genebody;genebody;genebody	uc003pem.2;uc010kaf.1;uc010kag.1;uc010kah.1;uc003pen.2;uc011dxs.1;uc003peo.3;uc003pep.1	23469;23469;23469;23469;23469;23469;23469;23469	PHF3;PHF3;PHF3;PHF3;PHF3;PHF3;PHF3;PHF3	0
chr6	64395453	64395663	23469	1.6e-13	+	64395453	64395663	0	1	210	0	-12.8	-11.5	5.47	uc003pep.1	39124	23469	PHF3	genebody;genebody;genebody;genebody;genebody;genebody;genebody;genebody	uc003pem.2;uc010kaf.1;uc010kag.1;uc010kah.1;uc003pen.2;uc011dxs.1;uc003peo.3;uc003pep.1	23469;23469;23469;23469;23469;23469;23469;23469	PHF3;PHF3;PHF3;PHF3;PHF3;PHF3;PHF3;PHF3	0
chr6	64422460	64422790	23469	1e-39	+	64422460	64422790	0	1	330	0	-39	-37.3	9.7	uc003pep.1	66191	23469	PHF3	genebody;genebody;genebody	uc003pen.2;uc011dxs.1;uc003pep.1	23469;23469;23469	PHF3;PHF3;PHF3	0
chr6	64423118	64423657	23469	1e-231	+	64423118	64423657	0	1	539	0	-231	-228	18	uc003pep.1	66953	23469	PHF3	genebody;genebody;genebody	uc003pen.2;uc011dxs.1;uc003pep.1	23469;23469;23469	PHF3;PHF3;PHF3	0
chr6	76412589	76412770	26054	7.9e-14	+	76412589	76412770	0	1	181	0	-13.1	-11.7	5.06	uc010kbf.3	36249	26054	SENP6	genebody;genebody;genebody	uc003pid.4;uc003pie.4;uc010kbf.3	26054;26054;26054	SENP6;SENP6;SENP6	0
chr6	76599827	76602372	4646	1e-27	+	76599827	76602372	0	3	155,79,126,	0,1117,2419	-27	-25.4	8.15	uc003pij.1	2549	4646	MYO6	genebody;genebody;genebody	uc003pig.1;uc003pih.1;uc003pii.1	4646;4646;4646	MYO6;MYO6;MYO6	0
chr6	83905577	83905814	112611	5e-18	+	83905577	83905814	0	1	237	0	-17.3	-15.9	12.2	uc011dyz.2	2038	5238	PGM3	genebody;genebody	uc003pjx.4;uc011dza.2	112611;112611	RWDD2A;RWDD2A	0
chr6	84799080	84799140	112609	5.2e-07	+	84799080	84799140	0	1	60	0	-6.28	-5.12	3.4	uc010kbo.3	55688	112609	MRAP2	genebody;genebody	uc003pkg.4;uc010kbo.3	112609;112609	MRAP2;MRAP2	0
chr6	90572121	90572421	9994	6.3e-30	+	90572121	90572421	0	1	300	0	-29.2	-27.6	16.4	uc011eaa.2	31917	84694	GJA10	genebody;genebody;genebody;genebody	uc003pns.2;uc003pnr.3;uc003pnt.3;uc011dzz.2	9994;9994;9994;9994	CASP8AP2;CASP8AP2;CASP8AP2;CASP8AP2	0
chr6	99283742	99283803	5454	0.00025	+	99283742	99283803	0	1	61	0	-3.6	-2.56	8.03	uc003ppe.3	1190	5454	POU3F2	genebody	uc003ppe.3	5454	POU3F2	0
chr6	107361287	107361407	51250	1e-08	+	107361287	107361407	0	1	120	0	-7.98	-6.76	4.43	uc011eaj.2	11938	51250	C6orf203	genebody;genebody;genebody	uc003prq.3;uc010kde.3;uc011eaj.2	51250;51250;51250	C6orf203;C6orf203;C6orf203	0
chr6	111279881	111280434	112495	1.6e-15	+	111279881	111280434	0	2	148,60,	0.493	-14.8	-13.4	3.04	uc003pum.3	392	112495	GTF3C6	promoter	uc003pum.3	112495	GTF3C6	0
chr6	111346615	111346794	84154	4e-26	+	111346615	111346794	0	1	179	0	-25.4	-23.9	3.89	uc003puq.3	22053	442245	GSTM2P1	genebody;genebody	uc003pun.3;uc003puo.3	84154;84154	RPF2;RPF2	0
chr6	111588077	111588198	91749	8.3e-09	+	111588077	111588198	0	1	121	0	-8.08	-6.86	27.8	uc003puv.4	7653	91749	MFSD4B	genebody	uc003puv.4	91749	MFSD4B	0
chr6	119228693	119228843	25842	7.9e-21	+	119228693	119228843	0	1	150	0	-20.1	-18.6	4.84	uc011ebn.2	13525	25842	ASF1A	genebody;genebody	uc011ebn.2;uc021zeh.1	25842;254394	ASF1A;MCM9	0
chr6	125283861	125284307	154214	0	+	125283861	125284307	0	1	446	0	-343	#NAME?	16.3	uc003pzq.3	89	7955	RNF217-AS1	promoter;promoter	uc003pzr.3;uc003pzq.3	154214;7955	RNF217;RNF217-AS1	0
chr6	126210787	126210968	135112	3.1e-06	+	126210787	126210968	0	1	181	0	-5.51	-4.38	4.19	uc021zeq.1	14561	NA	NULL	genebody;genebody;genebody;genebody;genebody	uc003qae.4;uc010kes.3;uc003qah.3;uc003qai.3;uc010ket.3	135112;135112;135112;135112;135112	NCOA7;NCOA7;NCOA7;NCOA7;NCOA7	0
chr6	126669666	126669725	387103	9.5e-08	+	126669666	126669725	0	1	59	0	-7.02	-5.83	2.41	uc003qao.3	8440	387103	CENPW	genebody	uc003qao.3	387103	CENPW	1
chr6	127608086	127608416	81847	6.3e-45	+	127608086	127608416	0	1	330	0	-44.2	-42.4	13.2	uc021zey.1	487	NA	NULL	genebody;genebody;genebody;genebody;genebody;genebody;genebody;genebody;genebody;genebody;promoter	uc021zes.1;uc021zet.1;uc021zeu.1;uc021zev.1;uc021zew.1;uc003qat.3;uc003qau.3;uc003qav.3;uc003qaw.3;uc021zex.1;uc021zey.1	81847;81847;81847;81847;81847;81847;81847;81847;81847;81847;NA	RNF146;RNF146;RNF146;RNF146;RNF146;RNF146;RNF146;RNF146;RNF146;RNF146;NULL	0
chr6	135511273	135511484	4602	4e-23	+	135511273	135511484	0	1	211	0	-22.4	-20.9	3.08	uc003qgd.1	2404	4602	MYB	genebody;genebody;genebody;genebody;genebody;genebody;genebody;genebody;genebody;genebody;genebody;genebody;genebody;genebody;genebody;genebody;genebody;genebody;genebody;genebody;genebody;genebody;genebody;genebody;genebody;genebody;genebody;genebody;genebody;genebody;genebody;genebody	uc003qfb.1;uc003qfc.3;uc003qfd.3;uc003qfe.3;uc003qff.3;uc003qfg.3;uc003qfh.3;uc003qfi.3;uc003qfj.3;uc003qfk.3;uc003qfl.3;uc003qfm.3;uc003qfn.3;uc003qfo.3;uc003qfp.3;uc003qfq.3;uc003qfr.3;uc003qfs.3;uc003qft.3;uc003qfu.3;uc003qfv.3;uc003qfw.3;uc003qfx.3;uc003qfy.3;uc003qfz.3;uc003qga.3;uc003qgb.3;uc010kgi.3;uc010kgj.3;uc010kgk.3;uc003qgc.3;uc003qgd.1	4602;4602;4602;4602;4602;4602;4602;4602;4602;4602;4602;4602;4602;4602;4602;4602;4602;4602;4602;4602;4602;4602;4602;4602;4602;4602;4602;4602;4602;4602;4602;4602	MYB;MYB;MYB;MYB;MYB;MYB;MYB;MYB;MYB;MYB;MYB;MYB;MYB;MYB;MYB;MYB;MYB;MYB;MYB;MYB;MYB;MYB;MYB;MYB;MYB;MYB;MYB;MYB;MYB;MYB;MYB;MYB	0
chr6	138200371	138200462	7128	2.1e-07	+	138200371	138200462	0	1	91	0	-6.67	-5.49	3.71	uc021zfv.1	8064	7128	TNFAIP3	genebody;genebody;genebody;genebody;genebody	uc003qhr.4;uc031spv.1;uc031spw.1;uc003qhs.4;uc021zfv.1	7128;7128;7128;7128;7128	TNFAIP3;TNFAIP3;TNFAIP3;TNFAIP3;TNFAIP3	0
chr6	138202801	138202892	7128	7.4e-07	+	138202801	138202892	0	1	91	0	-6.13	-4.98	3.06	uc021zfv.1	10494	7128	TNFAIP3	genebody;genebody;genebody;genebody	uc003qhr.4;uc031spv.1;uc031spw.1;uc003qhs.4	7128;7128;7128;7128	TNFAIP3;TNFAIP3;TNFAIP3;TNFAIP3	1
chr6	143508845	143508996	51390	3e-10	+	143508845	143508996	0	1	151	0	-9.53	-8.27	2.87	uc003qji.3	126834	51390	AIG1	genebody;genebody;genebody;genebody;genebody	uc003qjf.3;uc011edw.1;uc003qjg.3;uc003qjh.3;uc003qji.3	51390;51390;51390;51390;51390	AIG1;AIG1;AIG1;AIG1;AIG1	1
chr6	143509204	143509295	51390	5.4e-08	+	143509204	143509295	0	1	91	0	-7.27	-6.07	2.6	uc003qji.3	127163	51390	AIG1	genebody;genebody;genebody;genebody;genebody	uc003qjf.3;uc011edw.1;uc003qjg.3;uc003qjh.3;uc003qji.3	51390;51390;51390;51390;51390	AIG1;AIG1;AIG1;AIG1;AIG1	1
chr6	144178859	144179040	84946	5e-18	+	144178859	144179040	0	1	181	0	-17.3	-15.9	2.78	uc010khj.3	507	153918	ZC2HC1B	genebody;genebody;promoter	uc003qjs.3;uc003qju.1;uc010khj.3	84946;84946;153918	LTV1;LTV1;ZC2HC1B	0
chr6	144183995	144184734	84946	1e-205	+	144183995	144184734	0	3	38,201,181,	0,227,558	-205	-202	8.17	uc010khk.3	1209	153918	ZC2HC1B	genebody;genebody;genebody;promoter;promoter	uc003qjs.3;uc003qju.1;uc010khj.3;uc010khk.3;uc011edy.2	84946;84946;153918;153918;153918	LTV1;LTV1;ZC2HC1B;ZC2HC1B;ZC2HC1B	0
chr6	144178558	144179043	153918	1e-16	+	144178558	144179043	0	2	23,155,	0.33	-16	-14.6	2.23	uc010khj.3	358	153918	ZC2HC1B	genebody;genebody;promoter	uc003qjs.3;uc003qju.1;uc010khj.3	84946;84946;153918	LTV1;LTV1;ZC2HC1B	0
[truncated: 4,274 more rows]
