# Supplementary material for: New insight into the catalytic -dependent and -independent roles of METTL3 in sustaining aberrant translation in chronic myeloid leukemia
Source: Cell Death Dis. 2021 Sep 24;12(10):870. doi: 10.1038/s41419-021-04169-7 (PMC8463696; doi:10.1038/s41419-021-04169-7)
Supplement: Supplementary file 16 — Supplemental Table 3 [file 41419_2021_4169_MOESM16_ESM.xlsx]

## Sheet: shMETTL3Peaks
Supplementary Table S3 m6A peaks identified in shMETTL3 K562 cells
chr	chromStart	chromEnd	name	score	strand	thickStart	thickEnd	itemRgb	blockCount	blockSizes	blockStarts	lg.p	lg.fdr	fold_enrchment	nearest_tx_name	distance_fromTSS	nearest_gene_id	nearest_gene_symbol	location	location_tx_id	location_gene_id	location_gene_symbol	X3UTR
chr1	1416250	1417631	83858	6.2e-07	+	1416250	1417631	0	2	66,114,	0.1267	-6.21	-4.53	2.02	uc001afx.3	3532	83858	ATAD3B	genebody;genebody;genebody	uc001afv.3;uc001afw.2;uc001afx.3	83858;83858;83858	ATAD3B;ATAD3B;ATAD3B	0
chr1	1453146	1455651	55210	4e-16	+	1453146	1455651	0	3	9,70,131,	0,1154,2374	-15.4	-13.4	2.82	uc001agb.2	6486	55210	ATAD3A	genebody;genebody;genebody	uc001afz.2;uc001aga.2;uc001agb.2	55210;55210;55210	ATAD3A;ATAD3A;ATAD3A	0
chr1	6681795	6681915	148479	3.3e-07	+	6681795	6681915	0	1	120	0	-6.48	-4.78	2.64	uc001aoc.3	3070	90326	THAP3	genebody	uc001aob.4	148479	PHF13	1
chr1	6695467	6695646	90326	2e-12	+	6695467	6695646	0	1	179	0	-11.7	-9.82	5.77	uc001aoe.2	10344	90326	THAP3	genebody;genebody;genebody;genebody	uc001aoe.2;uc001aof.2;uc001aog.2;uc010nzu.1	90326;55735;55735;55735	THAP3;DNAJC11;DNAJC11;DNAJC11	1
chr1	7831417	7833564	9341	0.00019	+	7831417	7833564	0	2	28,63,	0.2084	-3.73	-2.2	3.46	uc001aol.3	1159	9341	VAMP3	genebody	uc001aol.3	9341	VAMP3	0
chr1	8025450	8045138	11315	1.3e-18	+	8025450	8045138	0	5	35,60,70,87,185,	0,3954,5503,12261,19503	-17.9	-15.8	1.8	uc001aoy.1	7725	NA	NULL	genebody;genebody;genebody	uc001aou.4;uc001aov.4;uc001aox.4	11315;11315;11315	PARK7;PARK7;PARK7	0
chr1	10502339	10502547	378708	1.4e-06	+	10502339	10502547	0	1	208	0	-5.85	-4.19	2.74	uc001ari.4	7333	1325	CORT	genebody;genebody;genebody;genebody;genebody;genebody	uc001are.3;uc001arf.3;uc021ogd.1;uc031ple.1;uc021ogf.1;uc021ogg.1	378708;100526739;100526739;100526739;100526739;100526739	CENPS;CENPS-CORT;CENPS-CORT;CENPS-CORT;CENPS-CORT;CENPS-CORT	0
chr1	10689916	10690067	5195	2.9e-07	+	10689916	10690067	0	1	151	0	-6.54	-4.84	1.71	uc001arq.1	31464	54897	CASZ1	genebody;genebody;genebody;genebody;genebody	uc001arn.3;uc009vmv.3;uc010oam.2;uc010oan.2;uc009vmw.3	5195;5195;5195;5195;5195	PEX14;PEX14;PEX14;PEX14;PEX14	0
chr1	11083425	11083695	23435	3.2e-29	+	11083425	11083695	0	1	270	0	-28.5	-26.3	2.34	uc010oap.2	10879	23435	TARDBP	genebody;genebody	uc001art.3;uc010oap.2	23435;23435	TARDBP;TARDBP	1
chr1	12071803	12071953	9927	5.6e-09	+	12071803	12071953	0	1	150	0	-8.25	-6.48	2.23	uc001ato.2	7421	60672	MIIP	genebody;genebody	uc001atn.4;uc009vni.3	9927;9927	MFN2;MFN2	1
chr1	16053564	16053834	23207	7.9e-37	+	16053564	16053834	0	1	270	0	-36.1	-33.7	5.54	uc001axb.1	9110	284723	SLC25A34	genebody	uc010obo.2	23207	PLEKHM2	0
chr1	16254649	16254710	23013	7.8e-05	+	16254649	16254710	0	1	61	0	-4.11	-2.55	2.17	uc009von.1	47948	7709	ZBTB17	genebody;genebody	uc001axk.1;uc010obp.1	23013;23013	SPEN;SPEN	0
chr1	16254799	16255130	23013	1.3e-07	+	16254799	16255130	0	1	331	0	-6.87	-5.16	3.26	uc009von.1	47663	7709	ZBTB17	genebody;genebody	uc001axk.1;uc010obp.1	23013;23013	SPEN;SPEN	0
chr1	16255189	16255370	23013	2.1e-06	+	16255189	16255370	0	1	181	0	-5.67	-4.02	2.09	uc009von.1	47348	7709	ZBTB17	genebody;genebody	uc001axk.1;uc010obp.1	23013;23013	SPEN;SPEN	0
chr1	16717918	16721634	26099	2.5e-17	+	16717918	16721634	0	3	1,255,102,	0,1804,3614	-16.6	-14.6	2.36	uc021ogn.1	2051	NA	NULL	genebody;genebody;genebody;genebody;genebody	uc010ocb.2;uc001ayi.5;uc001ayk.5;uc001aym.5;uc031plh.1	26099;26099;26099;26099;26099	SZRD1;SZRD1;SZRD1;SZRD1;SZRD1	0
chr1	16721842	16722081	26099	4.3e-07	+	16721842	16722081	0	1	239	0	-6.37	-4.67	2.8	uc021ogn.1	132	NA	NULL	genebody;genebody;genebody;genebody;genebody;promoter	uc010ocb.2;uc001ayi.5;uc001ayk.5;uc001aym.5;uc031plh.1;uc021ogn.1	26099;26099;26099;26099;26099;NA	SZRD1;SZRD1;SZRD1;SZRD1;SZRD1;NULL	1
chr1	19585029	19585516	51154	2e-24	+	19585029	19585516	0	2	18,342,	0.145	-23.7	-21.6	2.83	uc001bbs.3	7195	51154	MRTO4	genebody	uc001bbs.3	51154	MRTO4	0
chr1	19952075	19953038	440574	4e-13	+	19952075	19953038	0	2	51,158,	0.805	-12.4	-10.5	3.46	uc001bcj.2	17167	4681	NBL1	genebody;genebody;genebody;genebody;genebody;genebody;genebody	uc001bch.2;uc001bci.2;uc021oht.1;uc021ohu.1;uc021ohv.1;uc009vpl.2;uc021ohw.1	440574;440574;440574;440574;440574;100532736;100532736	MINOS1;MINOS1;MINOS1;MINOS1;MINOS1;MINOS1-NBL1;MINOS1-NBL1	0
chr1	22418067	22418187	998	2.3e-07	+	22418067	22418187	0	1	120	0	-6.63	-4.93	1.97	uc010ods.2	39005	998	CDC42	genebody;genebody;genebody;genebody;genebody	uc001bfq.3;uc001bfr.3;uc009vqh.3;uc010odr.2;uc010ods.2	998;998;998;998;998	CDC42;CDC42;CDC42;CDC42;CDC42	1
chr1	22419197	22419347	998	0.00014	+	22419197	22419347	0	1	150	0	-3.84	-2.3	2.11	uc010ods.2	40150	998	CDC42	genebody;genebody;genebody;genebody;genebody	uc001bfq.3;uc001bfr.3;uc009vqh.3;uc010odr.2;uc010ods.2	998;998;998;998;998	CDC42;CDC42;CDC42;CDC42;CDC42	1
chr1	24020324	24022915	6135	1e-122	+	24020324	24022915	0	4	79,132,111,82,	0,825,1963,2509	-122	-119	1.76	uc001bhl.3	3348	6135	RPL11	genebody;genebody	uc001bhk.3;uc001bhl.3	6135;6135	RPL11;RPL11	0
chr1	24077466	24077557	6924	2.5e-05	+	24077466	24077557	0	1	91	0	-4.61	-3.02	2.02	uc001bho.3	7653	6924	ELOA	genebody	uc001bho.3	6924	ELOA	0
chr1	24077766	24078456	6924	1.3e-29	+	24077766	24078456	0	1	690	0	-28.9	-26.7	3.34	uc001bho.3	8253	6924	ELOA	genebody	uc001bho.3	6924	ELOA	0
chr1	24086092	24086243	6924	6.8e-06	+	24086092	24086243	0	1	151	0	-5.17	-3.54	2.44	uc001bho.3	16309	6924	ELOA	genebody	uc001bho.3	6924	ELOA	1
chr1	24086302	24086363	6924	0.00027	+	24086302	24086363	0	1	61	0	-3.57	-2.05	5.44	uc001bho.3	16474	6924	ELOA	genebody	uc001bho.3	6924	ELOA	1
chr1	24287498	24288430	55629	5e-49	+	24287498	24288430	0	2	126,501,	0.431	-48.3	-45.8	3.36	uc021oil.1	14	NA	NULL	genebody;promoter	uc001big.3;uc021oil.1	55629;NA	PNRC2;NULL	0
chr1	24975458	24977962	10250	6.3e-41	+	24975458	24977962	0	3	62,116,63,	0,1003,2441	-40.2	-37.8	4.29	uc010oem.1	1358	10250	SRRM1	genebody;genebody;genebody;genebody;genebody	uc001bjm.3;uc010oel.2;uc009vrh.1;uc009vri.1;uc010oem.1	10250;10250;10250;10250;10250	SRRM1;SRRM1;SRRM1;SRRM1;SRRM1	0
chr1	25667044	25679405	23585	1.5e-08	+	25667044	25679405	0	4	26,113,68,33,	0,2407,11072,12328	-7.83	-6.07	1.87	uc010oeq.2	8433	23585	TMEM50A	genebody;genebody;genebody;genebody	uc001bke.3;uc009vrr.3;uc009vrs.3;uc010oeq.2	23585;23585;23585;23585	TMEM50A;TMEM50A;TMEM50A;TMEM50A	0
chr1	25784936	25785117	55219	1.2e-10	+	25784936	25785117	0	1	181	0	-9.91	-8.08	4.2	uc009vrv.3	27636	55219	MACO1	genebody;genebody;genebody;genebody	uc009vrt.2;uc001bkk.3;uc009vru.3;uc009vrv.3	55219;55219;55219;55219	MACO1;MACO1;MACO1;MACO1	0
chr1	26601459	26603042	64793	1.5e-09	+	26601459	26603042	0	2	103,17,	0.1566	-8.82	-7.03	2.09	uc001blu.3	3963	83442	SH3BGRL3	genebody;genebody;genebody;genebody	uc001blr.3;uc001bls.1;uc010ofa.1;uc001blt.1	64793;64793;64793;64793	CEP85;CEP85;CEP85;CEP85	0
chr1	26607690	26607778	83442	1.3e-07	+	26607690	26607778	0	1	88	0	-6.88	-5.17	1.9	uc001blu.3	1519	83442	SH3BGRL3	genebody	uc001blu.3	83442	SH3BGRL3	1
chr1	26798961	26802328	3151	0	+	26798961	26802328	0	6	157,45,30,51,96,725,	0,1012,1232,1614,2101,2642	-417	#NAME?	4.08	uc001bmp.4	1740	3151	HMGN2	genebody	uc001bmp.4	3151	HMGN2	0
chr1	27023211	27023302	8289	9.5e-07	+	27023211	27023302	0	1	91	0	-6.02	-4.35	2.43	uc001bmv.1	732	8289	ARID1A	promoter;promoter;promoter	uc001bmt.1;uc001bmu.1;uc001bmv.1	8289;8289;8289	ARID1A;ARID1A;ARID1A	0
chr1	27105782	27106142	8289	1e-07	+	27105782	27106142	0	1	360	0	-7	-5.28	2.51	uc009vsn.1	5140	8289	ARID1A	genebody;genebody;genebody;genebody;genebody	uc001bmu.1;uc001bmv.1;uc001bmx.1;uc009vsm.1;uc009vsn.1	8289;8289;8289;8289;8289	ARID1A;ARID1A;ARID1A;ARID1A;ARID1A	0
chr1	27106501	27106682	8289	2.3e-07	+	27106501	27106682	0	1	181	0	-6.63	-4.92	2.09	uc009vsn.1	5769	8289	ARID1A	genebody;genebody;genebody;genebody;genebody	uc001bmu.1;uc001bmv.1;uc001bmx.1;uc009vsm.1;uc009vsn.1	8289;8289;8289;8289;8289	ARID1A;ARID1A;ARID1A;ARID1A;ARID1A	0
chr1	27106771	27106832	8289	0.00068	+	27106771	27106832	0	1	61	0	-3.17	-1.68	2.02	uc009vsn.1	5979	8289	ARID1A	genebody;genebody;genebody;genebody;genebody	uc001bmu.1;uc001bmv.1;uc001bmx.1;uc009vsm.1;uc009vsn.1	8289;8289;8289;8289;8289	ARID1A;ARID1A;ARID1A;ARID1A;ARID1A	0
chr1	27250579	27269219	10726	1e-147	+	27250579	27269219	0	4	78,204,66,69,	0,17368,17664,18571	-147	-144	2.83	uc001bng.2	11684	10726	NUDC	genebody;genebody	uc021ojq.1;uc001bng.2	NA;10726	NULL;NUDC	0
chr1	27269490	27272649	10726	6.3e-28	+	27269490	27272649	0	4	66,84,119,29,	0,2390,2568,3130	-27.2	-24.9	2	uc001bni.2	15832	126695	KDF1	genebody;genebody	uc021ojq.1;uc001bng.2	NA;10726	NULL;NUDC	0
chr1	28169733	28169793	5511	0.00023	+	28169733	28169793	0	1	60	0	-3.64	-2.11	1.54	uc021ojy.1	2236	5511	PPP1R8	genebody;genebody;genebody;genebody;genebody	uc001bov.2;uc009vtd.2;uc001bow.2;uc001box.2;uc021ojy.1	5511;5511;5511;5511;5511	PPP1R8;PPP1R8;PPP1R8;PPP1R8;PPP1R8	0
chr1	28564260	28564616	93974	1e-54	+	28564260	28564616	0	1	356	0	-54	-51.5	2.87	uc001bpr.3	1834	93974	ATP5IF1	genebody;genebody;genebody	uc001bpp.3;uc001bpq.3;uc001bpr.3	93974;93974;93974	ATP5IF1;ATP5IF1;ATP5IF1	1
chr1	28607477	28607567	83667	5.6e-06	+	28607477	28607567	0	1	90	0	-5.25	-3.62	2.84	uc001bps.3	21557	83667	SESN2	genebody	uc001bps.3	83667	SESN2	1
chr1	28835444	28836128	8420	1.3e-33	+	28835444	28836128	0	1	684	0	-32.9	-30.6	2.76	uc001bqc.2	3329	1104	RCC1	genebody;genebody;genebody;genebody	uc001bqd.3;uc001bqa.2;uc001bqb.2;uc001bqc.2	8420;1104;1104;1104	SNHG3;RCC1;RCC1;RCC1	1
chr1	29069171	29069351	51441	2.5e-11	+	29069171	29069351	0	1	180	0	-10.6	-8.7	2.62	uc001bre.3	5797	51441	YTHDF2	genebody;genebody;genebody;genebody	uc021okf.1;uc001brc.3;uc010ofx.2;uc001bre.3	51441;51441;51441;51441	YTHDF2;YTHDF2;YTHDF2;YTHDF2	0
chr1	29069647	29069797	51441	2.6e-05	+	29069647	29069797	0	1	150	0	-4.58	-2.99	1.79	uc001bre.3	6258	51441	YTHDF2	genebody;genebody;genebody;genebody	uc021okf.1;uc001brc.3;uc010ofx.2;uc001bre.3	51441;51441;51441;51441	YTHDF2;YTHDF2;YTHDF2;YTHDF2	0
chr1	29069915	29070392	51441	1e-31	+	29069915	29070392	0	1	477	0	-31	-28.7	3.78	uc001bre.3	6689	51441	YTHDF2	genebody;genebody;genebody;genebody	uc021okf.1;uc001brc.3;uc010ofx.2;uc001bre.3	51441;51441;51441;51441	YTHDF2;YTHDF2;YTHDF2;YTHDF2	0
chr1	29313988	29320052	2035	2e-95	+	29313988	29320052	0	3	429,80,211,	0,1879,5853	-94.7	-91.9	5.19	uc009vtm.2	3058	2035	EPB41	genebody;genebody;genebody;genebody;genebody;genebody;genebody;genebody;genebody;genebody;genebody	uc001brg.2;uc001brh.2;uc001bri.2;uc001brj.2;uc001brm.2;uc009vtk.2;uc001brk.3;uc001brl.2;uc021okg.1;uc009vtl.2;uc009vtm.2	2035;2035;2035;2035;2035;2035;2035;2035;2035;2035;2035	EPB41;EPB41;EPB41;EPB41;EPB41;EPB41;EPB41;EPB41;EPB41;EPB41;EPB41	0
chr1	29359669	29362429	2035	7.9e-11	+	29359669	29362429	0	2	88,92,	0.2668	-10.1	-8.24	2.42	uc009vtm.2	47087	2035	EPB41	genebody;genebody;genebody;genebody;genebody;genebody;genebody;genebody;genebody;genebody;genebody	uc001brg.2;uc001brh.2;uc001bri.2;uc001brj.2;uc001brm.2;uc009vtk.2;uc001brk.3;uc001brl.2;uc021okg.1;uc009vtl.2;uc009vtm.2	2035;2035;2035;2035;2035;2035;2035;2035;2035;2035;2035	EPB41;EPB41;EPB41;EPB41;EPB41;EPB41;EPB41;EPB41;EPB41;EPB41;EPB41	0
chr1	29435919	29442249	2035	3.5e-07	+	29435919	29442249	0	3	30,81,39,	0,2960,6291	-6.46	-4.76	1.52	uc021oki.1	9256	NA	NULL	genebody;genebody;genebody;genebody;genebody;genebody;genebody;genebody;genebody;genebody	uc001brg.2;uc001brh.2;uc001bri.2;uc001brj.2;uc001brm.2;uc001brl.2;uc021okg.1;uc009vtl.2;uc009vtm.2;uc009vtn.2	2035;2035;2035;2035;2035;2035;2035;2035;2035;2035	EPB41;EPB41;EPB41;EPB41;EPB41;EPB41;EPB41;EPB41;EPB41;EPB41	0
chr1	29445449	29445540	2035	3.5e-07	+	29445449	29445540	0	1	91	0	-6.46	-4.76	1.54	uc021oki.1	2846	NA	NULL	genebody;genebody;genebody;genebody;genebody;genebody;genebody;genebody;genebody	uc001brg.2;uc001brh.2;uc001bri.2;uc001brj.2;uc001brm.2;uc001brl.2;uc009vtl.2;uc009vtm.2;uc009vtn.2	2035;2035;2035;2035;2035;2035;2035;2035;2035	EPB41;EPB41;EPB41;EPB41;EPB41;EPB41;EPB41;EPB41;EPB41	1
chr1	31836914	31837124	51538	5.5e-09	+	31836914	31837124	0	1	210	0	-8.26	-6.48	2.71	uc001bss.1	8904	2170	FABP3	genebody;genebody;genebody;genebody;genebody;genebody	uc001bsp.1;uc001bsq.1;uc009vtu.1;uc010ogf.1;uc001bsr.1;uc009vtv.1	51538;51538;51538;51538;51538;51538	ZCCHC17;ZCCHC17;ZCCHC17;ZCCHC17;ZCCHC17;ZCCHC17	0
chr1	32479922	32495962	10657	5.4e-07	+	32479922	32495962	0	2	56,64,	0.15976	-6.27	-4.59	1.6	uc001buc.2	8645	10657	KHDRBS1	genebody;genebody;genebody	uc001bua.2;uc001bub.4;uc001buc.2	10657;10657;10657	KHDRBS1;KHDRBS1;KHDRBS1	0
chr1	32503573	32508146	10657	2e-20	+	32503573	32508146	0	4	64,68,59,19,	0,579,1542,4554	-19.7	-17.6	2.19	uc001buc.2	26562	10657	KHDRBS1	genebody;genebody;genebody	uc001bua.2;uc001bub.4;uc001buc.2	10657;10657;10657	KHDRBS1;KHDRBS1;KHDRBS1	0
chr1	32608609	32620322	23633	0.00011	+	32608609	32620322	0	2	16,134,	0.11579	-3.97	-2.42	2.65	uc010ogy.2	5883	23633	KPNA6	genebody;genebody;genebody;genebody	uc001bug.3;uc001buh.3;uc010ogx.2;uc010ogy.2	23633;23633;23633;23633	KPNA6;KPNA6;KPNA6;KPNA6	0
chr1	32646896	32646987	200081	3.5e-05	+	32646896	32646987	0	1	91	0	-4.46	-2.88	1.66	uc001buj.3	1273	200081	TXLNA	genebody;genebody	uc001bui.3;uc001buj.3	200081;200081	TXLNA;TXLNA	0
chr1	32647165	32653689	200081	2e-13	+	32647165	32653689	0	3	13,92,135,	0,2960,6389	-12.7	-10.8	2.27	uc001buj.3	4759	200081	TXLNA	genebody;genebody	uc001bui.3;uc001buj.3	200081;200081	TXLNA;TXLNA	0
chr1	32658293	32660812	200081	5e-36	+	32658293	32660812	0	4	39,93,96,310,	0,515,1372,2209	-35.3	-33	3.19	uc021okt.1	6650	79140	CCDC28B	genebody;genebody	uc001bui.3;uc001buj.3	200081;200081	TXLNA;TXLNA	0
chr1	32688018	32694355	8668	7.9e-14	+	32688018	32694355	0	8	27,93,88,66,150,128,111,28,	0,120,1616,1992,3753,3985,6081,6309	-13.1	-11.2	1.79	uc009vuc.3	3225	8668	EIF3I	genebody;genebody	uc001bur.4;uc009vuc.3	8668;8668	EIF3I;EIF3I	0
chr1	32797783	32798807	3065	1.6e-18	+	32797783	32798807	0	3	60,49,190,	0,518,834	-17.8	-15.8	5.04	uc001bvc.1	3212	3065	HDAC1	genebody;genebody;genebody	uc001bvb.1;uc010ohf.1;uc001bvc.1	3065;3065;3065	HDAC1;HDAC1;HDAC1	0
chr1	33117533	33117594	5928	2.5e-05	+	33117533	33117594	0	1	61	0	-4.6	-3.01	1.5	uc010ohk.2	602	5928	RBBP4	promoter;promoter;promoter;promoter;promoter;promoter;promoter	uc001bvr.3;uc001bvs.3;uc010ohj.2;uc010ohk.2;uc001bvo.1;uc001bvp.3;uc001bvq.3	5928;5928;5928;5928;339487;339487;339487	RBBP4;RBBP4;RBBP4;RBBP4;ZBTB8OS;ZBTB8OS;ZBTB8OS	0
chr1	33145768	33145949	5928	1.9e-07	+	33145768	33145949	0	1	181	0	-6.73	-5.02	3.7	uc010ohl.1	22503	81493	SYNC	genebody;genebody;genebody;genebody;genebody;genebody	uc001bvr.3;uc001bvs.3;uc010ohj.2;uc010ohk.2;uc001bvt.2;uc010ohl.1	5928;5928;5928;5928;81493;81493	RBBP4;RBBP4;RBBP4;RBBP4;SYNC;SYNC	1
chr1	36644136	36644916	55700	1e-100	+	36644136	36644916	0	4	61,139,105,54,	0,149,385,726	-100	-97.3	3.24	uc001cad.3	1454	55700	MAP7D1	genebody;genebody;genebody;genebody;genebody	uc001bzz.3;uc001caa.3;uc001cab.3;uc001cac.3;uc001cad.3	55700;55700;55700;55700;55700	MAP7D1;MAP7D1;MAP7D1;MAP7D1;MAP7D1	0
chr1	36762294	36769997	9967	5e-59	+	36762294	36769997	0	4	77,199,144,601,	0,4192,4859,7102	-58.3	-55.7	3.25	uc010oia.1	5849	79729	SH3D21	genebody;genebody	uc001cae.4;uc001caf.4	9967;9967	THRAP3;THRAP3	0
chr1	40747038	40751675	10269	3.2e-09	+	40747038	40751675	0	2	161,79,	0.4558	-8.5	-6.71	2.93	uc001cfg.4	25632	10269	ZMPSTE24	genebody	uc001cfg.4	10269	ZMPSTE24	0
chr1	43305959	43308359	114625	4.5e-06	+	43305959	43308359	0	2	8,172,	0.2228	-5.35	-3.71	1.86	uc001cig.3	5085	51058	ZNF691	genebody;genebody;genebody;genebody	uc001cic.1;uc001cid.1;uc001cie.1;uc001cif.1	114625;114625;114625;114625	ERMAP;ERMAP;ERMAP;ERMAP	0
chr1	43308537	43308778	114625	1.5e-06	+	43308537	43308778	0	1	241	0	-5.82	-4.16	2.04	uc001cig.3	3587	51058	ZNF691	genebody;genebody;genebody;genebody	uc001cic.1;uc001cid.1;uc001cie.1;uc001cif.1	114625;114625;114625;114625	ERMAP;ERMAP;ERMAP;ERMAP	0
chr1	43825207	43825680	991	7.9e-12	+	43825207	43825680	0	3	102,97,41,	0,188,432	-11.1	-9.2	2.28	uc001ciy.3	662	991	CDC20	promoter;promoter	uc001cix.3;uc001ciy.3	991;991	CDC20;CDC20	0
chr1	45220438	45221821	11004	5e-15	+	45220438	45221821	0	3	79,55,75,	0,1162,1308	-14.3	-12.3	2.8	uc001cmh.4	9042	11004	KIF2C	genebody;genebody;genebody;genebody	uc001cmg.4;uc010olb.2;uc010olc.2;uc001cmh.4	11004;11004;11004;11004	KIF2C;KIF2C;KIF2C;KIF2C	0
chr1	45228230	45232606	11004	1.6e-20	+	45228230	45232606	0	2	100,109,	0.4267	-19.8	-17.7	2.05	uc001cmi.3	10828	6202	RPS8	genebody;genebody;genebody;genebody	uc001cmg.4;uc010olb.2;uc010olc.2;uc001cmh.4	11004;11004;11004;11004	KIF2C;KIF2C;KIF2C;KIF2C	0
chr1	45242417	45244412	6202	2.5e-63	+	45242417	45244412	0	4	29,176,130,165,	0,868,1254,1830	-62.6	-60.1	1.93	uc009vxi.3	100	94162	SNORD38A	genebody;promoter;promoter	uc001cmi.3;uc009vxi.3;uc001cml.3	6202;94162;94163	RPS8;SNORD38A;SNORD38B	0
chr1	45809024	45809144	114034	2.5e-06	+	45809024	45809144	0	1	120	0	-5.61	-3.96	2.87	uc001cnl.3	2940	4595	MUTYH	genebody;genebody;genebody	uc009vxq.3;uc010olm.2;uc001cnr.4	114034;114034;114034	TOE1;TOE1;TOE1	0
chr1	46072984	46073553	4678	6.3e-31	+	46072984	46073553	0	1	569	0	-30.2	-28	4.83	uc001col.2	3867	4678	NASP	genebody;genebody;genebody;genebody;genebody;genebody	uc010olq.2;uc021omz.1;uc001coi.2;uc001coj.2;uc010olr.2;uc001cok.2	4678;4678;4678;4678;4678;4678	NASP;NASP;NASP;NASP;NASP;NASP	0
chr1	46078780	46083890	4678	4e-31	+	46078780	46083890	0	9	140,86,74,189,167,57,78,129,158,	0,987,1184,1904,2196,3228,3517,4354,4952	-30.4	-28.2	2.88	uc001col.2	4198	4678	NASP	genebody;genebody;genebody;genebody	uc001coi.2;uc001coj.2;uc010olr.2;uc001col.2	4678;4678;4678;4678	NASP;NASP;NASP;NASP	0
chr1	46775691	46782447	7388	3.2e-79	+	46775691	46782447	0	3	25,162,224,	0,135,6532	-78.5	-75.9	2.36	uc001cpq.3	9687	7388	UQCRH	genebody;genebody	uc001cpp.3;uc001cpq.3	7388;7388	UQCRH;UQCRH	0
chr1	52253051	52253607	114883	3.2e-11	+	52253051	52253607	0	2	109,221,	0.335	-10.5	-8.67	2.4	uc001ctb.3	28031	114883	OSBPL9	genebody;genebody;genebody;genebody;genebody;genebody;genebody;genebody;genebody;genebody	uc001css.4;uc001cst.4;uc001csu.3;uc001csv.3;uc001csw.3;uc009vza.3;uc001csy.3;uc001csz.3;uc001cta.3;uc001ctb.3	114883;114883;114883;114883;114883;114883;114883;114883;114883;114883	OSBPL9;OSBPL9;OSBPL9;OSBPL9;OSBPL9;OSBPL9;OSBPL9;OSBPL9;OSBPL9;OSBPL9	0
chr1	62910513	62910814	7398	7.9e-13	+	62910513	62910814	0	1	301	0	-12.1	-10.2	3.52	uc001dal.2	8278	7398	USP1	genebody;genebody;genebody	uc001daj.2;uc001dak.2;uc001dal.2	7398;7398;7398	USP1;USP1;USP1	0
chr1	62916215	62916366	7398	1.1e-06	+	62916215	62916366	0	1	151	0	-5.96	-4.29	2.66	uc001dal.2	13905	7398	USP1	genebody;genebody;genebody	uc001daj.2;uc001dak.2;uc001dal.2	7398;7398;7398	USP1;USP1;USP1	0
chr1	65898066	65898187	54741	6e-05	+	65898066	65898187	0	1	121	0	-4.22	-2.66	2.21	uc009waq.3	11993	3953	LEPR	genebody;genebody;genebody;genebody;genebody;genebody	uc001dcf.3;uc009wap.3;uc001dcg.3;uc001dch.3;uc001dci.3;uc009waq.3	54741;54741;3953;3953;3953;3953	LEPROT;LEPROT;LEPR;LEPR;LEPR;LEPR	1
chr1	68150919	68151220	1647	5e-20	+	68150919	68151220	0	1	301	0	-19.3	-17.2	1.71	uc009wbd.2	207	1647	GADD45A	promoter;promoter;promoter;promoter	uc001ddz.2;uc009wbb.2;uc009wbc.2;uc009wbd.2	1647;1647;1647;1647	GADD45A;GADD45A;GADD45A;GADD45A	0
chr1	68153510	68154021	1647	1.3e-42	+	68153510	68154021	0	1	511	0	-41.9	-39.5	6.92	uc009wbd.2	2903	1647	GADD45A	genebody;genebody;genebody;genebody	uc001ddz.2;uc009wbb.2;uc009wbc.2;uc009wbd.2	1647;1647;1647;1647	GADD45A;GADD45A;GADD45A;GADD45A	1
chr1	70710486	70716622	9295	1e-202	+	70710486	70716622	0	5	12,90,117,139,332,	0,2014,5127,5561,5804	-202	-199	5.93	uc001dev.3	17591	9295	SRSF11	genebody;genebody;genebody;genebody	uc001des.3;uc001det.3;uc001deu.2;uc001dev.3	9295;9295;9295;9295	SRSF11;SRSF11;SRSF11;SRSF11	0
chr1	93299032	93306215	6125	1e-162	+	93299032	93306215	0	5	185,135,203,178,108,	0,1303,2714,3980,7075	-162	-159	2.52	uc001dpe.2	223	6083	SNORD21	genebody;genebody;genebody;genebody;promoter;promoter;promoter	uc001doz.3;uc001dpa.3;uc001dpb.3;uc001dpc.3;uc001dpd.3;uc001dpe.2;uc021opt.1	6125;6125;6125;388650;6125;6083;NA	RPL5;RPL5;RPL5;DIPK1A;RPL5;SNORD21;NULL	0
chr1	93306484	93307481	6125	1e-148	+	93306484	93307481	0	2	81,159,	0.838	-148	-145	3.96	uc009wdi.1	704	26782	SNORA66	genebody;genebody;genebody;genebody;promoter	uc001doz.3;uc001dpa.3;uc001dpb.3;uc001dpc.3;uc009wdi.1	6125;6125;6125;388650;26782	RPL5;RPL5;RPL5;DIPK1A;SNORA66	0
chr1	93812256	93812377	1810	6.3e-06	+	93812256	93812377	0	1	121	0	-5.2	-3.58	2.32	uc001dpu.3	836	1810	DR1	promoter;promoter	uc001dpu.3;uc001dpt.2	1810;100131564	DR1;CCDC18-AS1	0
chr1	107600397	107600517	55170	2.1e-07	+	107600397	107600517	0	1	120	0	-6.68	-4.97	2.94	uc010ous.2	1188	55170	PRMT6	genebody	uc010ous.2	55170	PRMT6	0
chr1	109241844	109242684	55119	1e-144	+	109241844	109242684	0	1	840	0	-144	-141	5.99	uc010ouz.2	7330	55119	PRPF38B	genebody;genebody;genebody	uc001dvv.4;uc001dvw.4;uc010ouz.2	55119;55119;55119	PRPF38B;PRPF38B;PRPF38B	0
chr1	110135010	110135250	2773	6.8e-07	+	110135010	110135250	0	1	240	0	-6.17	-4.49	2.67	uc010ovq.1	6385	406974	MIR197	genebody	uc001dxz.3	2773	GNAI3	1
chr1	110883495	110883615	64783	0.00027	+	110883495	110883615	0	1	120	0	-3.57	-2.05	2.31	uc001dzm.1	1608	64783	RBM15	genebody;genebody;genebody;promoter	uc021orn.1;uc001dzl.1;uc001dzm.1;uc001dzj.3	NA;64783;64783;440600	NULL;RBM15;RBM15;RBM15-AS1	0
chr1	111998849	111999320	515	2.6e-05	+	111998849	111999320	0	2	22,69,	0.402	-4.59	-3	1.32	uc001ebb.3	7252	79084	WDR77	genebody;genebody	uc009wgf.1;uc001ebc.3	515;515	ATP5PB;ATP5PB	0
chr1	112002079	112003689	515	7.9e-18	+	112002079	112003689	0	2	179,151,	0.1459	-17.1	-15.1	2.14	uc001ebb.3	11052	79084	WDR77	genebody	uc001ebc.3	515	ATP5PB	0
chr1	113196267	113197220	829	2.1e-05	+	113196267	113197220	0	2	16,134,	0.819	-4.67	-3.08	1.64	uc001ecl.2	20305	4343	MOV10	genebody	uc001ecj.1	829	CAPZA1	0
chr1	114454083	114454144	64858	0.00014	+	114454083	114454144	0	1	61	0	-3.86	-2.31	2.62	uc001eei.3	6196	64858	DCLRE1B	genebody;genebody;genebody	uc001eeh.3;uc001eeg.3;uc001eei.3	64858;64858;64858	DCLRE1B;DCLRE1B;DCLRE1B	0
chr1	116926119	116927417	476	8.5e-07	+	116926119	116927417	0	3	56,111,13,	0,516,1285	-6.07	-4.39	1.68	uc010owx.2	774	476	ATP1A1	genebody;genebody;genebody;genebody;promoter	uc010owv.1;uc001egd.2;uc001ege.3;uc010oww.2;uc010owx.2	476;476;476;476;476	ATP1A1;ATP1A1;ATP1A1;ATP1A1;ATP1A1	0
chr1	116930112	116930811	476	7.9e-07	+	116930112	116930811	0	2	1,59,	0.64	-6.1	-4.42	1.47	uc010owx.2	4467	476	ATP1A1	genebody;genebody;genebody;genebody	uc010owv.1;uc001ege.3;uc010oww.2;uc010owx.2	476;476;476;476	ATP1A1;ATP1A1;ATP1A1;ATP1A1	0
chr1	116931541	116932230	476	2.5e-16	+	116931541	116932230	0	2	100,170,	0.519	-15.6	-13.6	1.77	uc010owx.2	5891	476	ATP1A1	genebody;genebody;genebody;genebody	uc010owv.1;uc001ege.3;uc010oww.2;uc010owx.2	476;476;476;476	ATP1A1;ATP1A1;ATP1A1;ATP1A1	0
chr1	116947305	116947396	476	1.9e-05	+	116947305	116947396	0	1	91	0	-4.72	-3.12	2.79	uc021osh.1	9141	NA	NULL	genebody;genebody;genebody;genebody;genebody;genebody;genebody;genebody	uc001ege.3;uc010oww.2;uc010owx.2;uc009whb.2;uc001egg.3;uc001egi.3;uc001egj.3;uc001egk.3	476;476;476;84852;84852;84852;84852;84852	ATP1A1;ATP1A1;ATP1A1;ATP1A1-AS1;ATP1A1-AS1;ATP1A1-AS1;ATP1A1-AS1;ATP1A1-AS1	1
chr1	118495578	118496148	10885	5.6e-05	+	118495578	118496148	0	2	41,50,	0.52	-4.25	-2.68	2.29	uc010oxe.1	23489	10885	WDR3	genebody;genebody	uc001ehi.2;uc010oxe.1	10885;10885	WDR3;WDR3	0
chr1	145441789	145442030	10628	1.3e-12	+	145441789	145442030	0	1	241	0	-11.9	-9.96	2.23	uc010oys.2	2560	10628	TXNIP	genebody;genebody;genebody;genebody	uc021ott.2;uc031poc.1;uc001enn.4;uc010oys.2	100288142;100132406;10628;10628	NBPF20;NBPF10;TXNIP;TXNIP	1
chr1	145507616	145509174	9939	2e-32	+	145507616	145509174	0	6	117,60,78,137,137,9,	0,399,590,858,1299,1549	-31.7	-29.5	2.64	uc001enu.2	836	9939	RBM8A	genebody;genebody;promoter;promoter	uc021ott.2;uc031poc.1;uc001ent.2;uc001enu.2	100288142;100132406;9939;9939	NBPF20;NBPF10;RBM8A;RBM8A	0
chr1	145510099	145510220	9939	5.2e-05	+	145510099	145510220	0	1	121	0	-4.28	-2.71	1.81	uc001enu.2	2600	9939	RBM8A	genebody;genebody;genebody;genebody;genebody	uc021ott.2;uc031poc.1;uc001ent.2;uc001enu.2;uc009wiv.3	100288142;100132406;9939;9939;NA	NBPF20;NBPF10;RBM8A;RBM8A;NULL	1
chr1	146757048	146758008	9557	3.2e-11	+	146757048	146758008	0	2	116,34,	0.926	-10.5	-8.66	2.41	uc009wji.4	21487	9557	CHD1L	genebody;genebody;genebody;genebody;genebody;genebody;genebody;genebody;genebody	uc001epm.5;uc001epn.5;uc001epo.5;uc009wjg.4;uc009wjh.4;uc010ozo.3;uc010ozp.3;uc031pok.1;uc009wji.4	9557;9557;9557;9557;9557;9557;9557;9557;9557	CHD1L;CHD1L;CHD1L;CHD1L;CHD1L;CHD1L;CHD1L;CHD1L;CHD1L	0
chr1	150321670	150325345	9129	6.3e-05	+	150321670	150325345	0	2	24,37,	0.3638	-4.2	-2.63	2.09	uc010pcc.1	13483	23248	RPRD2	genebody;genebody;genebody	uc001eum.4;uc010pca.2;uc010pcb.2	9129;9129;9129	PRPF3;PRPF3;PRPF3	0
chr1	150933281	150933402	9869	2.1e-05	+	150933281	150933402	0	1	121	0	-4.68	-3.09	3.64	uc009wmh.3	14138	29956	CERS2	genebody;genebody;genebody	uc001evu.2;uc001evv.2;uc009wmg.2	9869;9869;9869	SETDB1;SETDB1;SETDB1	0
chr1	151236456	151237902	5710	1.6e-18	+	151236456	151237902	0	4	48,87,69,33,	0,851,1185,1413	-17.8	-15.8	2.63	uc001exl.3	9980	5710	PSMD4	genebody	uc001exl.3	5710	PSMD4	0
chr1	153617674	153617825	26097	1.2e-07	+	153617674	153617825	0	1	151	0	-6.93	-5.21	2.09	uc001fcp.3	1793	NA	NULL	genebody;genebody;genebody;genebody;genebody	uc001fcm.2;uc001fcn.2;uc021ozz.1;uc001fco.2;uc001fcp.3	26097;26097;26097;26097;NA	CHTOP;CHTOP;CHTOP;CHTOP;NULL	1
chr1	153964096	153964544	6232	0.00031	+	153964096	153964544	0	2	56,4,	0.444	-3.51	-2	1.06	uc001fdv.3	1079	6232	RPS27	genebody	uc001fdv.3	6232	RPS27	0
chr1	154951307	154951397	1163	1.7e-05	+	154951307	154951397	0	1	90	0	-4.77	-3.17	1.83	uc021pai.1	3181	100423020	MIR4258	genebody;genebody	uc001fga.3;uc001fgb.3	1163;1163	CKS1B;CKS1B	1
chr1	154989176	154989327	51043	1.9e-10	+	154989176	154989327	0	1	151	0	-9.71	-7.88	3.17	uc001fgl.4	2325	51043	ZBTB7B	genebody;genebody;genebody;genebody;genebody;genebody	uc001fgj.4;uc001fgk.4;uc009wpa.3;uc010peq.3;uc031ppr.1;uc001fgl.4	51043;51043;51043;51043;51043;51043	ZBTB7B;ZBTB7B;ZBTB7B;ZBTB7B;ZBTB7B;ZBTB7B	1
chr1	155533169	155533229	645676	0.00018	+	155533169	155533229	0	1	60	0	-3.74	-2.21	2.33	uc009wqr.1	612	55870	ASH1L	genebody;genebody;promoter;promoter;promoter	uc010pge.2;uc001fkv.3;uc001fkt.3;uc009wqq.3;uc009wqr.1	645676;NA;55870;55870;55870	ASH1L-AS1;NULL;ASH1L;ASH1L;ASH1L	1
chr1	155708140	155708291	7818	5e-12	+	155708140	155708291	0	1	151	0	-11.3	-9.44	5.57	uc010pgn.2	7344	100129405	MSTO2P	genebody;genebody;genebody;genebody;genebody;genebody	uc001flr.3;uc001fls.3;uc010pgl.2;uc010pgm.2;uc001flq.3;uc021paz.1	7818;7818;7818;7818;7818;55249	DAP3;DAP3;DAP3;DAP3;DAP3;YY1AP1	1
chr1	156084473	156084713	4000	1e-15	+	156084473	156084713	0	1	240	0	-15	-13	2.61	uc009wro.2	87	4000	LMNA	genebody;promoter;promoter;promoter;promoter	uc001fnf.1;uc001fng.2;uc001fnh.3;uc001fni.3;uc009wro.2	4000;4000;4000;4000;4000	LMNA;LMNA;LMNA;LMNA;LMNA	0
chr1	156104305	156105077	4000	2.6e-10	+	156104305	156105077	0	3	14,171,174,	0,290,598	-9.58	-7.75	1.82	uc009wrp.3	213	4000	LMNA	genebody;genebody;genebody;genebody;genebody;genebody;genebody;genebody;promoter;promoter	uc001fnf.1;uc001fng.2;uc001fnh.3;uc001fni.3;uc009wro.2;uc001fnj.3;uc010pgz.2;uc001fnk.3;uc009wrp.3;uc010pha.1	4000;4000;4000;4000;4000;4000;4000;4000;4000;4000	LMNA;LMNA;LMNA;LMNA;LMNA;LMNA;LMNA;LMNA;LMNA;LMNA	0
chr1	156203443	156206181	11243	1.9e-08	+	156203443	156206181	0	2	76,103,	0.2635	-7.73	-5.98	2.21	uc001fnt.3	7139	632	BGLAP	genebody;genebody;genebody;genebody;genebody;genebody;genebody;genebody	uc031pqd.1;uc001fnq.3;uc001fnr.3;uc021pba.1;uc001fns.2;uc021pbb.1;uc021pbc.1;uc021pbd.1	100527963;11243;11243;11243;100527963;100527963;100527963;100527963	PMF1-BGLAP;PMF1;PMF1;PMF1;PMF1-BGLAP;PMF1-BGLAP;PMF1-BGLAP;PMF1-BGLAP	0
chr1	156203419	156206157	100527963	1.1e-08	+	156203419	156206157	0	2	100,79,	0.2659	-7.96	-6.2	2.25	uc001fnt.3	7163	632	BGLAP	genebody;genebody;genebody;genebody;genebody;genebody;genebody;genebody	uc031pqd.1;uc001fnq.3;uc001fnr.3;uc021pba.1;uc001fns.2;uc021pbb.1;uc021pbc.1;uc021pbd.1	100527963;11243;11243;11243;100527963;100527963;100527963;100527963	PMF1-BGLAP;PMF1;PMF1;PMF1;PMF1-BGLAP;PMF1-BGLAP;PMF1-BGLAP;PMF1-BGLAP	0
chr1	156756460	156756640	5546	1.4e-09	+	156756460	156756640	0	1	180	0	-8.84	-7.05	2.33	uc001fqa.3	19274	5546	PRCC	genebody	uc001fqa.3	5546	PRCC	0
chr1	156764481	156770310	5546	1e-19	+	156764481	156770310	0	3	119,66,145,	0,2586,5684	-19	-16.9	2.8	uc001fqf.1	18147	4914	NTRK1	genebody	uc001fqa.3	5546	PRCC	0
chr1	166818686	166818777	57645	3.5e-05	+	166818686	166818777	0	1	91	0	-4.46	-2.87	2.4	uc010plf.1	10005	57645	POGK	genebody;genebody;genebody	uc010ple.1;uc001gdt.1;uc010plf.1	57645;57645;57645	POGK;POGK;POGK	0
chr1	166818896	166819137	57645	6.3e-14	+	166818896	166819137	0	1	241	0	-13.2	-11.3	4.61	uc010plf.1	10290	57645	POGK	genebody;genebody;genebody	uc010ple.1;uc001gdt.1;uc010plf.1	57645;57645;57645	POGK;POGK;POGK	0
chr1	167666661	167666991	92241	2e-24	+	167666661	167666991	0	1	330	0	-23.7	-21.6	3.19	uc021pej.1	17136	NA	NULL	genebody;genebody	uc001gem.3;uc010pli.2	92241;92241	RCSD1;RCSD1	0
chr1	167757153	167757334	9019	5e-09	+	167757153	167757334	0	1	181	0	-8.3	-6.53	4.02	uc031prf.1	22946	9019	MPZL1	genebody;genebody;genebody;genebody;genebody	uc001geo.3;uc001gep.3;uc001geq.3;uc009wvh.3;uc031prf.1	9019;9019;9019;9019;9019	MPZL1;MPZL1;MPZL1;MPZL1;MPZL1	1
chr1	171509996	171510087	23215	0.00072	+	171509996	171510087	0	1	91	0	-3.14	-1.65	1.77	uc010pmh.2	929	23215	PRRC2C	genebody;promoter	uc010pmg.2;uc010pmh.2	23215;23215	PRRC2C;PRRC2C	0
chr1	171510476	171510656	23215	7.1e-09	+	171510476	171510656	0	1	180	0	-8.15	-6.39	3.55	uc010pmh.2	1454	23215	PRRC2C	genebody;genebody	uc010pmg.2;uc010pmh.2	23215;23215	PRRC2C;PRRC2C	0
chr1	171535752	171535903	23215	1.9e-05	+	171535752	171535903	0	1	151	0	-4.73	-3.13	2.19	uc010pmi.2	9446	23215	PRRC2C	genebody;genebody;genebody	uc010pmg.2;uc010pmh.2;uc010pmi.2	23215;23215;23215	PRRC2C;PRRC2C;PRRC2C	0
chr1	171560970	171561271	23215	2e-12	+	171560970	171561271	0	1	301	0	-11.7	-9.85	4	uc010pmj.2	12151	23215	PRRC2C	genebody;genebody;genebody;genebody	uc010pmg.2;uc010pmh.2;uc010pmi.2;uc010pmj.2	23215;23215;23215;23215	PRRC2C;PRRC2C;PRRC2C;PRRC2C	1
chr1	174975918	174979340	27101	4e-27	+	174975918	174979340	0	4	59,100,98,282,	0,315,1826,3140	-26.4	-24.2	2.33	uc001gkj.1	8735	27101	CACYBP	genebody;genebody	uc001gki.1;uc001gkj.1	27101;27101	CACYBP;CACYBP	0
chr1	179041519	179041639	9917	3.4e-06	+	179041519	179041639	0	1	120	0	-5.47	-3.83	2.61	uc001gmd.3	9533	64222	TOR3A	genebody	uc001gmc.3	9917	FAM20B	1
chr1	179041997	179042147	9917	5e-07	+	179041997	179042147	0	1	150	0	-6.3	-4.62	3.05	uc001gmd.3	9040	64222	TOR3A	genebody	uc001gmc.3	9917	FAM20B	1
chr1	179064292	179064532	64222	7.6e-10	+	179064292	179064532	0	1	240	0	-9.12	-7.32	1.96	uc010pnd.2	13298	64222	TOR3A	genebody;genebody	uc001gmd.3;uc010pnd.2	64222;64222	TOR3A;TOR3A	1
chr1	181058793	181058971	51278	1.1e-09	+	181058793	181058971	0	1	178	0	-8.97	-7.17	1.99	uc001got.4	1242	51278	IER5	genebody	uc001got.4	51278	IER5	0
chr1	182812562	182822441	1660	8.5e-07	+	182812562	182822441	0	3	7,112,1,	0,8805,9878	-6.07	-4.4	2.04	uc001gps.3	9060	1660	DHX9	genebody;genebody	uc001gpr.3;uc001gps.3	1660;1660	DHX9;DHX9	0
chr1	182827272	182827763	1660	2.8e-07	+	182827272	182827763	0	2	103,78,	0.413	-6.55	-4.85	1.88	uc001gpt.3	19036	1660	DHX9	genebody;genebody	uc001gpr.3;uc001gps.3	1660;1660	DHX9;DHX9	0
chr1	182856666	182856757	1660	4e-07	+	182856666	182856757	0	1	91	0	-6.4	-4.71	2.77	uc009wyd.3	6310	1660	DHX9	genebody;genebody;genebody;genebody	uc001gpr.3;uc001gps.3;uc001gpt.3;uc009wyd.3	1660;1660;1660;1660	DHX9;DHX9;DHX9;DHX9	1
chr1	183522132	183522253	9887	5.1e-05	+	183522132	183522253	0	1	121	0	-4.29	-2.72	2.26	uc010poe.2	37547	4688	NCF2	genebody;genebody;genebody;genebody	uc001gqf.3;uc001gqg.3;uc001gqh.3;uc010poc.2	9887;9887;9887;9887	SMG7;SMG7;SMG7;SMG7	1
chr1	201926683	201938871	10440	2e-12	+	201926683	201938871	0	4	19,129,111,275,	0,6060,7877,11913	-11.7	-9.84	2.07	uc001gxc.3	8156	10440	TIMM17A	genebody	uc001gxc.3	10440	TIMM17A	0
chr1	203276822	203276883	7832	0.00035	+	203276822	203276883	0	1	61	0	-3.45	-1.94	1.49	uc001gzq.3	2186	7832	BTG2	genebody	uc001gzq.3	7832	BTG2	1
chr1	203816311	203816402	9877	0.0001	+	203816311	203816402	0	1	91	0	-3.99	-2.44	2.42	uc010pqn.3	14371	6635	SNRPE	genebody;genebody;genebody;genebody;genebody;genebody;genebody	uc001hac.3;uc001had.3;uc001hae.3;uc001haf.3;uc010pqm.2;uc031prs.1;uc001hag.1	9877;9877;9877;9877;9877;9877;9877	ZC3H11A;ZC3H11A;ZC3H11A;ZC3H11A;ZC3H11A;ZC3H11A;ZC3H11A	0
chr1	203816521	203818978	9877	1.3e-22	+	203816521	203818978	0	3	294,77,140,	0,937,2317	-21.9	-19.8	3.63	uc010pqn.3	12978	6635	SNRPE	genebody;genebody;genebody;genebody;genebody;genebody;genebody	uc001hac.3;uc001had.3;uc001hae.3;uc001haf.3;uc010pqm.2;uc031prs.1;uc001hag.1	9877;9877;9877;9877;9877;9877;9877	ZC3H11A;ZC3H11A;ZC3H11A;ZC3H11A;ZC3H11A;ZC3H11A;ZC3H11A	0
chr1	203832841	203834247	6635	8.9e-05	+	203832841	203834247	0	2	12,79,	0.1327	-4.05	-2.49	1.48	uc001hai.3	2802	6635	SNRPE	genebody;genebody	uc010pqn.3;uc001hai.3	6635;6635	SNRPE;SNRPE	0
chr1	206905990	206906259	9261	1.6e-14	+	206905990	206906259	0	1	269	0	-13.8	-11.9	3.03	uc001hen.1	39715	3586	IL10	genebody;genebody	uc001hel.2;uc001hem.2	9261;9261	MAPKAPK2;MAPKAPK2	1
chr1	209849442	209849560	50486	6.2e-05	+	209849442	209849560	0	1	118	0	-4.21	-2.64	2.38	uc021pim.1	469	NA	NULL	promoter;promoter	uc001hhi.4;uc021pim.1	50486;NA	G0S2;NULL	1
chr1	214788317	214791982	1063	0.0002	+	214788317	214791982	0	2	54,67,	0.3598	-3.7	-2.17	2.36	uc001hkm.3	13615	1063	CENPF	genebody	uc001hkm.3	1063	CENPF	0
chr1	214817916	214818097	1063	8.1e-08	+	214817916	214818097	0	1	181	0	-7.09	-5.37	3.68	uc001hkm.3	41472	1063	CENPF	genebody	uc001hkm.3	1063	CENPF	0
chr1	214822093	214825186	1063	7.2e-10	+	214822093	214825186	0	2	77,134,	0.2959	-9.14	-7.33	2.56	uc001hkm.3	47105	1063	CENPF	genebody	uc001hkm.3	1063	CENPF	0
chr1	214836985	214837136	1063	7.4e-09	+	214836985	214837136	0	1	151	0	-8.13	-6.36	2.93	uc001hkm.3	60526	1063	CENPF	genebody	uc001hkm.3	1063	CENPF	0
chr1	222832813	222833252	375056	3.5e-05	+	222832813	222833252	0	4	42,36,68,5,	0,150,262,434	-4.46	-2.88	2.29	uc001hnm.3	15366	375056	MIA3	genebody;genebody	uc001hnl.3;uc001hnm.3	375056;375056	MIA3;MIA3	0
chr1	225965633	225974593	6726	5.8e-09	+	225965633	225974593	0	3	81,69,30,	0,5368,8930	-8.24	-6.46	2.06	uc001hpi.4	4596	6726	SRP9	genebody;genebody;genebody;genebody	uc001hpf.4;uc001hpg.3;uc001hph.3;uc001hpi.4	6726;6726;6726;6726	SRP9;SRP9;SRP9;SRP9	0
chr1	225977006	225977543	6726	4e-26	+	225977006	225977543	0	1	537	0	-25.4	-23.2	4.8	uc001hpi.4	11757	6726	SRP9	genebody;genebody;genebody;genebody	uc001hpf.4;uc001hpg.3;uc001hph.3;uc001hpi.4	6726;6726;6726;6726	SRP9;SRP9;SRP9;SRP9	1
chr1	226250467	226253519	3020	1.3e-47	+	226250467	226253519	0	3	45,151,163,	0,1562,2889	-46.9	-44.5	1.73	uc021pjv.1	313	440926	H3F3AP4	genebody;genebody;promoter	uc010pvl.2;uc001hpw.3;uc021pjv.1	3020;3020;440926	H3F3A;H3F3A;H3F3AP4	0
chr1	226259134	226259643	3020	4e-45	+	226259134	226259643	0	1	509	0	-44.4	-41.9	3.31	uc021pjv.1	7708	440926	H3F3AP4	genebody;genebody	uc001hpw.3;uc021pjv.1	3020;440926	H3F3A;H3F3AP4	1
chr1	226251974	226259079	440926	2.5e-52	+	226251974	226259079	0	3	206,154,28,	0,1382,7077	-51.6	-49.1	1.76	uc021pjv.1	3846	440926	H3F3AP4	genebody;genebody	uc001hpw.3;uc021pjv.1	3020;440926	H3F3A;H3F3AP4	0
chr1	226259137	226259644	440926	5e-46	+	226259137	226259644	0	1	507	0	-45.3	-42.9	3.37	uc021pjv.1	7710	440926	H3F3AP4	genebody;genebody	uc001hpw.3;uc021pjv.1	3020;440926	H3F3A;H3F3AP4	1
chr1	228284956	228285755	375	6.3e-17	+	228284956	228285755	0	4	7,111,125,203,	0,86,335,596	-16.2	-14.2	1.58	uc021pkd.1	389	100500810	MIR3620	genebody;genebody;genebody;genebody;promoter	uc001hrr.3;uc001hrs.3;uc001hru.3;uc001hrv.3;uc021pkd.1	375;375;375;375;100500810	ARF1;ARF1;ARF1;ARF1;MIR3620	0
chr1	228675574	228680954	149603	1.6e-38	+	228675574	228680954	0	3	5,93,201,	0,1086,5179	-37.8	-35.4	1.77	uc001htb.3	3194	149603	RNF187	genebody	uc001htb.3	149603	RNF187	0
chr1	228682098	228682189	149603	6.3e-11	+	228682098	228682189	0	1	91	0	-10.2	-8.32	1.86	uc001htb.3	7073	149603	RNF187	genebody	uc001htb.3	149603	RNF187	1
chr1	229434803	229438712	5867	7.8e-05	+	229434803	229438712	0	2	16,104,	0.3805	-4.11	-2.55	1.81	uc001htk.4	3372	10638	SPHAR	genebody;genebody;genebody	uc001hth.4;uc031pso.1;uc031psp.1	5867;5867;5867	RAB4A;RAB4A;RAB4A	0
chr1	230415298	230415509	2590	1.3e-16	+	230415298	230415509	0	1	211	0	-15.9	-13.9	3.2	uc001htu.2	17785	2590	GALNT2	genebody;genebody;genebody	uc010pvy.1;uc010pwa.1;uc001htu.2	2590;2590;2590	GALNT2;GALNT2;GALNT2	1
chr1	230415748	230415808	2590	0.0002	+	230415748	230415808	0	1	60	0	-3.7	-2.17	1.98	uc001htu.2	18160	2590	GALNT2	genebody;genebody;genebody	uc010pvy.1;uc010pwa.1;uc001htu.2	2590;2590;2590	GALNT2;GALNT2;GALNT2	1
chr1	245005555	245006576	116228	6.3e-18	+	245005555	245006576	0	2	5,234,	0.787	-17.2	-15.1	2.81	uc001iav.3	4178	284702	NULL	genebody;genebody;genebody;genebody	uc001iar.3;uc001ias.3;uc001iat.3;uc001iav.3	116228;116228;116228;284702	COX20;COX20;COX20;NULL	0
chr1	246755018	246755109	163882	0.00048	+	246755018	246755109	0	1	91	0	-3.32	-1.82	2.12	uc001ibp.3	25422	163882	CNST	genebody;genebody	uc001ibo.4;uc001ibp.3	163882;163882	CNST;CNST	0
chr1	246810823	246811004	163882	4e-12	+	246810823	246811004	0	1	181	0	-11.4	-9.48	5.72	uc001ibr.3	76465	51097	SCCPDH	genebody;genebody	uc001ibo.4;uc001ibp.3	163882;163882	CNST;CNST	0
chr1	880122	880974	26155	4e-31	-	880122	880974	0	3	58,105,77,	0,299,775	-30.4	-28.2	1.7	uc031pkq.1	1892	26155	NOC2L	genebody;genebody;genebody;genebody	uc031pkq.1;uc001aby.4;uc001abz.4;uc009vjq.3	26155;26155;26155;26155	NOC2L;NOC2L;NOC2L;NOC2L	0
chr1	892284	892598	26155	6.3e-22	-	892284	892598	0	2	121,120,	0.194	-21.2	-19.1	1.66	uc001aby.4	1477	26155	NOC2L	genebody;genebody;genebody	uc001aby.4;uc001abz.4;uc009vjq.3	26155;26155;26155	NOC2L;NOC2L;NOC2L	0
chr1	1152974	1153125	51150	1.9e-08	-	1152974	1153125	0	1	151	0	-7.71	-5.96	1.85	uc001ade.3	3499	7293	TNFRSF4	genebody;genebody;genebody;genebody	uc001adg.3;uc001adh.4;uc001adi.4;uc009vjw.3	51150;51150;51150;51150	SDF4;SDF4;SDF4;SDF4	1
chr1	1159285	1164024	51150	4e-34	-	1159285	1164024	0	2	63,177,	0.4562	-33.4	-31.1	2.22	uc001adj.1	2304	51150	SDF4	genebody;genebody;genebody	uc001adh.4;uc001adi.4;uc009vjw.3	51150;51150;51150	SDF4;SDF4;SDF4	0
chr1	1248193	1248284	54973	1e-07	-	1248193	1248284	0	1	91	0	-6.98	-5.26	1.42	uc001aec.1	3247	116983	ACAP3	genebody;genebody;genebody;genebody;genebody;genebody;genebody;genebody;genebody	uc009vjy.1;uc001aee.2;uc001aef.2;uc001aeg.2;uc001aeh.2;uc001aei.2;uc001aek.2;uc009vjz.2;uc010nyj.2	54973;54973;54973;54973;54973;54973;54973;54973;54973	INTS11;INTS11;INTS11;INTS11;INTS11;INTS11;INTS11;INTS11;INTS11	0
chr1	1309169	1309445	54998	4.2e-07	-	1309169	1309445	0	2	113,66,	0.21	-6.38	-4.69	1.24	uc001afb.1	939	54998	AURKAIP1	genebody;genebody;genebody;promoter	uc009vkb.1;uc001afd.2;uc001afc.2;uc001afb.1	54998;54998;54998;54998	AURKAIP1;AURKAIP1;AURKAIP1;AURKAIP1	0
chr1	1322378	1322709	81669	6.3e-33	-	1322378	1322709	0	1	331	0	-32.2	-29.9	2.76	uc010nym.1	4486	81669	CCNL2	genebody;genebody;genebody;genebody;genebody	uc010nym.1;uc001aff.1;uc001afg.1;uc001afi.2;uc001afj.2	81669;81669;81669;81669;81669	CCNL2;CCNL2;CCNL2;CCNL2;CCNL2	1
chr1	1322857	1323376	81669	6.3e-13	-	1322857	1323376	0	3	105,93,43,	0,299,476	-12.2	-10.3	1.73	uc010nym.1	3913	81669	CCNL2	genebody;genebody;genebody;genebody;genebody	uc010nym.1;uc001aff.1;uc001afg.1;uc001afi.2;uc001afj.2	81669;81669;81669;81669;81669	CCNL2;CCNL2;CCNL2;CCNL2;CCNL2	0
chr1	1337393	1337483	55052	4.1e-05	-	1337393	1337483	0	1	90	0	-4.39	-2.81	1.57	uc009vkd.3	2524	148413	MRPL20-AS1	genebody	uc001afo.4	55052	MRPL20	1
chr1	1500134	1500224	29101	3e-07	-	1500134	1500224	0	1	90	0	-6.53	-4.83	2	uc001age.1	10083	29101	SSU72	genebody;genebody;genebody	uc001agd.3;uc009vkg.1;uc001age.1	29101;29101;29101	SSU72;SSU72;SSU72	0
chr1	1643836	1650872	984	2.5e-25	-	1643836	1650872	0	3	30,133,106,	0,3948,6930	-24.6	-22.5	2.95	uc001agt.1	563	984	CDK11B	genebody;genebody;genebody;genebody;genebody;genebody;genebody;genebody;genebody;genebody;genebody;genebody;genebody;genebody;genebody;genebody;promoter;promoter	uc001agv.1;uc001agw.1;uc001agx.1;uc001agy.1;uc001agz.1;uc001aha.1;uc001ahh.4;uc009vkr.3;uc009vks.3;uc010nys.2;uc010nyt.1;uc010nyu.1;uc009vkt.1;uc009vku.1;uc009vkv.1;uc001aht.1;uc001ags.1;uc001agt.1	984;984;984;984;984;984;728661;728642;728642;728642;728642;728642;728642;728642;728642;728642;984;984	CDK11B;CDK11B;CDK11B;CDK11B;CDK11B;CDK11B;SLC35E2B;CDK11A;CDK11A;CDK11A;CDK11A;CDK11A;CDK11A;CDK11A;CDK11A;CDK11A;CDK11B;CDK11B	0
chr1	1595197	1595348	728661	1.4e-07	-	1595197	1595348	0	1	151	0	-6.85	-5.14	4.81	uc001ahc.1	4801	NA	NULL	genebody;genebody;genebody;genebody;genebody;genebody;genebody;genebody;genebody;genebody;genebody;genebody;genebody	uc001ags.1;uc001agt.1;uc001agv.1;uc001agw.1;uc001agx.1;uc001agy.1;uc001agz.1;uc001aha.1;uc009vkl.2;uc001ahe.4;uc001ahf.4;uc001ahg.4;uc001ahh.4	984;984;984;984;984;984;984;984;728661;728661;728661;728661;728661	CDK11B;CDK11B;CDK11B;CDK11B;CDK11B;CDK11B;CDK11B;CDK11B;SLC35E2B;SLC35E2B;SLC35E2B;SLC35E2B;SLC35E2B	1
chr1	1596605	1596815	728661	3e-07	-	1596605	1596815	0	1	210	0	-6.52	-4.82	2.88	uc001ahe.4	4868	728661	SLC35E2B	genebody;genebody;genebody;genebody;genebody;genebody;genebody;genebody;genebody;genebody;genebody;genebody;genebody	uc001ags.1;uc001agt.1;uc001agv.1;uc001agw.1;uc001agx.1;uc001agy.1;uc001agz.1;uc001aha.1;uc009vkl.2;uc001ahe.4;uc001ahf.4;uc001ahg.4;uc001ahh.4	984;984;984;984;984;984;984;984;728661;728661;728661;728661;728661	CDK11B;CDK11B;CDK11B;CDK11B;CDK11B;CDK11B;CDK11B;CDK11B;SLC35E2B;SLC35E2B;SLC35E2B;SLC35E2B;SLC35E2B	1
chr1	1639034	1640342	728642	2.8e-08	-	1639034	1640342	0	3	4,66,110,	0,584,1198	-7.55	-5.8	2.92	uc001ahj.4	2	728642	CDK11A	genebody;genebody;genebody;genebody;genebody;genebody;genebody;genebody;genebody;genebody;genebody;genebody;genebody;genebody;promoter;promoter;promoter	uc001ags.1;uc001agt.1;uc001agv.1;uc001agw.1;uc001agx.1;uc001agy.1;uc001agz.1;uc001aha.1;uc001ahh.4;uc009vkr.3;uc009vks.3;uc010nys.2;uc010nyt.1;uc010nyu.1;uc001ahj.4;uc009vkp.3;uc009vkq.3	984;984;984;984;984;984;984;984;728661;728642;728642;728642;728642;728642;728642;728642;728642	CDK11B;CDK11B;CDK11B;CDK11B;CDK11B;CDK11B;CDK11B;CDK11B;SLC35E2B;CDK11A;CDK11A;CDK11A;CDK11A;CDK11A;CDK11A;CDK11A;CDK11A	0
chr1	1643841	1650878	728642	5e-25	-	1643841	1650878	0	3	25,133,112,	0,3943,6925	-24.3	-22.1	2.92	uc001agt.1	558	984	CDK11B	genebody;genebody;genebody;genebody;genebody;genebody;genebody;genebody;genebody;genebody;genebody;genebody;genebody;genebody;genebody;genebody;promoter;promoter	uc001agv.1;uc001agw.1;uc001agx.1;uc001agy.1;uc001agz.1;uc001aha.1;uc001ahh.4;uc009vkr.3;uc009vks.3;uc010nys.2;uc010nyt.1;uc010nyu.1;uc009vkt.1;uc009vku.1;uc009vkv.1;uc001aht.1;uc001ags.1;uc001agt.1	984;984;984;984;984;984;728661;728642;728642;728642;728642;728642;728642;728642;728642;728642;984;984	CDK11B;CDK11B;CDK11B;CDK11B;CDK11B;CDK11B;SLC35E2B;CDK11A;CDK11A;CDK11A;CDK11A;CDK11A;CDK11A;CDK11A;CDK11A;CDK11A;CDK11B;CDK11B	0
chr1	1718275	1718425	2782	1.6e-11	-	1718275	1718425	0	1	150	0	-10.8	-8.92	3.46	uc001aie.3	6840	65220	NADK	genebody;genebody	uc001aif.3;uc009vky.3	2782;2782	GNB1;GNB1	1
chr1	3743286	3746374	9731	5.6e-07	-	3743286	3746374	0	3	22,108,20,	0,2543,3068	-6.25	-4.56	2.69	uc031pky.1	8886	9731	CEP104	genebody;genebody;genebody	uc001aky.2;uc010nzm.1;uc031pky.1	9731;9731;9731	CEP104;CEP104;CEP104	0
chr1	3807209	3807360	339448	1e-07	-	3807209	3807360	0	1	151	0	-7	-5.28	2.68	uc031pkz.1	9573	339448	C1orf174	genebody;genebody	uc001alf.3;uc009vls.3	339448;339448	C1orf174;C1orf174	0
chr1	6246568	6253098	6146	1e-137	-	6246568	6253098	0	2	308,109,	0.6421	-137	-134	2.86	uc001amb.2	9637	26038	CHD5	genebody;genebody	uc001amd.3;uc001ame.3	6146;6146	RPL22;RPL22	0
chr1	6284622	6285279	23463	1.3e-26	-	6284622	6285279	0	1	657	0	-25.9	-23.7	6.02	uc001aml.3	11094	23463	ICMT	genebody;genebody	uc001amk.3;uc001aml.3	23463;23463	ICMT;ICMT	1
chr1	6653324	6653504	9903	5.1e-07	-	6653324	6653504	0	1	180	0	-6.29	-4.61	2.15	uc009vme.3	6457	9903	KLHL21	genebody;genebody;genebody	uc001anz.1;uc009vme.3;uc001aoa.3	9903;9903;9903	KLHL21;KLHL21;KLHL21	1
chr1	6695484	6695665	55735	2.5e-11	-	6695484	6695665	0	1	181	0	-10.6	-8.73	4.08	uc001aoe.2	10362	90326	THAP3	genebody;genebody;genebody;genebody	uc001aoe.2;uc001aof.2;uc001aog.2;uc010nzu.1	90326;55735;55735;55735	THAP3;DNAJC11;DNAJC11;DNAJC11	1
chr1	6697526	6698376	55735	6.6e-05	-	6697526	6698376	0	2	38,22,	0.828	-4.18	-2.61	1.56	uc001aoe.2	12739	90326	THAP3	genebody;genebody;genebody	uc001aof.2;uc001aog.2;uc010nzu.1	55735;55735;55735	DNAJC11;DNAJC11;DNAJC11	0
chr1	8716075	8716135	473	0.00019	-	8716075	8716135	0	1	60	0	-3.71	-2.18	2.6	uc001aph.1	97792	473	RERE	genebody;genebody;genebody	uc001ape.3;uc001apf.3;uc001aph.1	473;473;473	RERE;RERE;RERE	0
chr1	8921268	8923224	2023	2e-67	-	8921268	8923224	0	3	220,59,52,	0,1677,1904	-66.7	-64.1	2.01	uc001api.2	9389	2023	ENO1	genebody;genebody	uc001api.2;uc001apj.2	2023;2023	ENO1;ENO1	0
chr1	8923283	8930644	2023	1e-114	-	8923283	8930644	0	7	119,202,198,223,134,70,134,	0,666,2060,3054,3892,4763,7227	-114	-111	1.89	uc001api.2	4672	2023	ENO1	genebody;genebody;genebody	uc001api.2;uc001apj.2;uc009vml.2	2023;2023;2023	ENO1;ENO1;ENO1	0
chr1	8931932	8938731	2023	1e-22	-	8931932	8938731	0	3	113,94,93,	0,2950,6706	-22	-19.9	1.46	uc021oft.1	3563	100505975	ENO1-AS1	genebody;genebody;genebody	uc001apj.2;uc009vml.2;uc009vmm.3	2023;2023;2023	ENO1;ENO1;ENO1	0
chr1	9995636	10002703	84328	1.9e-08	-	9995636	10002703	0	3	49,109,22,	0,940,7045	-7.72	-5.96	2.7	uc001aqm.3	3671	84328	LZIC	genebody;genebody;genebody;genebody	uc001aqm.3;uc001aqo.3;uc009vmr.3;uc010oah.2	84328;84328;84328;84328	LZIC;LZIC;LZIC;LZIC	0
chr1	11150702	11151137	5394	0.00016	-	11150702	11151137	0	2	23,67,	0.368	-3.79	-2.25	2.01	uc009vmy.1	9019	5394	EXOSC10	genebody;genebody;genebody	uc001asa.3;uc001asb.3;uc009vmy.1	5394;5394;5394	EXOSC10;EXOSC10;EXOSC10	0
chr1	12907264	12907442	649330	1.1e-05	-	12907264	12907442	0	1	178	0	-4.96	-3.35	2.08	uc009vno.2	884	649330	HNRNPCL3	genebody;promoter	uc010obf.2;uc009vno.2	343069;649330	HNRNPCL1;HNRNPCL3	0
chr1	12907260	12907441	343069	3.5e-06	-	12907260	12907441	0	1	181	0	-5.46	-3.82	2.23	uc009vno.2	887	649330	HNRNPCL3	genebody;promoter	uc010obf.2;uc009vno.2	343069;649330	HNRNPCL1;HNRNPCL3	0
chr1	16133984	16134194	440567	2e-30	-	16133984	16134194	0	1	210	0	-29.7	-27.4	1.95	uc009vol.1	105	440567	UQCRHL	promoter	uc009vol.1	440567	UQCRHL	0
chr1	17735466	17735646	55920	1.1e-09	-	17735466	17735646	0	1	180	0	-8.95	-7.15	1.93	uc001bal.3	29503	55920	RCC2	genebody;genebody	uc001bal.3;uc001bam.3	55920;55920	RCC2;RCC2	1
chr1	19413314	19415318	23352	7.8e-10	-	19413314	19415318	0	3	1,114,66,	0,995,1938	-9.11	-7.31	1.83	uc001bbf.3	6174	23352	UBR4	genebody;genebody;genebody;genebody;genebody;genebody	uc010ocv.2;uc009vph.3;uc010ocw.2;uc001bbg.3;uc001bbh.3;uc001bbi.3	23352;23352;23352;23352;23352;23352	UBR4;UBR4;UBR4;UBR4;UBR4;UBR4	0
chr1	19705106	19775344	832	2e-12	-	19705106	19775344	0	4	41,122,90,17,	0,6892,41048,70221	-11.7	-9.81	1.96	uc021ohs.1	10653	NA	NULL	genebody;genebody;genebody;genebody	uc010ocz.2;uc001bce.3;uc009vpk.3;uc021ohr.1	832;832;832;832	CAPZB;CAPZB;CAPZB;CAPZB	0
chr1	20826569	20826780	79594	4.6e-07	-	20826569	20826780	0	1	211	0	-6.34	-4.65	2.87	uc001bdi.4	8000	79594	MUL1	genebody	uc001bdi.4	79594	MUL1	1
chr1	21071501	21072103	50809	1.1e-08	-	21071501	21072103	0	2	83,68,	0.534	-7.95	-6.19	1.86	uc001bdu.1	12470	400745	SH2D5	genebody;genebody;genebody;genebody;genebody;genebody	uc010odf.1;uc010odg.1;uc001bdv.1;uc001bdw.1;uc010odh.1;uc001bdy.1	50809;50809;50809;50809;50809;50809	HP1BP3;HP1BP3;HP1BP3;HP1BP3;HP1BP3;HP1BP3	0
chr1	21099985	21100135	50809	2.8e-05	-	21099985	21100135	0	1	150	0	-4.56	-2.98	2.17	uc010odg.1	1387	50809	HP1BP3	genebody;genebody;genebody;genebody;genebody;genebody	uc010odg.1;uc001bdv.1;uc001bdw.1;uc010odh.1;uc001bdy.1;uc001bea.2	50809;50809;50809;50809;50809;50809	HP1BP3;HP1BP3;HP1BP3;HP1BP3;HP1BP3;HP1BP3	0
chr1	23637048	23638205	10236	4e-38	-	23637048	23638205	0	3	511,122,51,	0,645,1106	-37.4	-35.1	3.43	uc001bgo.3	760	10236	HNRNPR	genebody;genebody;genebody;genebody;genebody;genebody;genebody;promoter	uc001bgp.4;uc001bgr.4;uc001bgs.4;uc009vqk.3;uc009vql.3;uc010odw.2;uc010odx.2;uc001bgo.3	10236;10236;10236;10236;10236;10236;10236;10236	HNRNPR;HNRNPR;HNRNPR;HNRNPR;HNRNPR;HNRNPR;HNRNPR;HNRNPR	0
chr1	23660042	23665001	10236	2.5e-16	-	23660042	23665001	0	3	82,108,19,	0,4204,4940	-15.6	-13.6	2.35	uc010odx.2	8332	10236	HNRNPR	genebody;genebody;genebody;genebody;genebody;genebody;genebody	uc001bgp.4;uc001bgr.4;uc001bgs.4;uc009vqk.3;uc009vql.3;uc010odw.2;uc010odx.2	10236;10236;10236;10236;10236;10236;10236	HNRNPR;HNRNPR;HNRNPR;HNRNPR;HNRNPR;HNRNPR;HNRNPR	0
chr1	24297855	24298079	10772	9.1e-06	-	24297855	24298079	0	2	74,17,	0.207	-5.04	-3.42	2.41	uc021oim.1	2365	NA	NULL	genebody;genebody;genebody;genebody;genebody;genebody;genebody	uc001bij.2;uc021oin.1;uc021oio.1;uc021oip.1;uc021oiq.1;uc021oir.1;uc021ois.1	10772;10772;10772;10772;10772;10772;10772	SRSF10;SRSF10;SRSF10;SRSF10;SRSF10;SRSF10;SRSF10	0
chr1	24298450	24301502	10772	1.5e-05	-	24298450	24301502	0	2	52,39,	0.3013	-4.82	-3.21	1.55	uc021oim.1	4374	NA	NULL	genebody;genebody;genebody;genebody;genebody;genebody;genebody	uc001bij.2;uc021oin.1;uc021oio.1;uc021oip.1;uc021oiq.1;uc021oir.1;uc021ois.1	10772;10772;10772;10772;10772;10772;10772	SRSF10;SRSF10;SRSF10;SRSF10;SRSF10;SRSF10;SRSF10	0
chr1	25553914	25556806	25949	5e-34	-	25553914	25556806	0	4	109,118,126,7,	0,694,1574,2885	-33.3	-31	4.06	uc001bjv.1	3653	25949	SYF2	genebody;genebody;genebody	uc001bjt.1;uc001bju.1;uc010oeo.1	25949;25949;25949	SYF2;SYF2;SYF2	0
chr1	26227301	26230200	3925	1e-204	-	26227301	26230200	0	3	277,192,69,	0,680,2830	-218	-215	3.01	uc001bkz.3	3894	3925	STMN1	genebody;genebody;genebody;genebody;genebody	uc010oev.2;uc001bkz.3;uc001bla.3;uc001blb.3;uc001blc.3	3925;3925;3925;3925;3925	STMN1;STMN1;STMN1;STMN1;STMN1	0
chr1	27223796	27223947	63906	7.6e-05	-	27223796	27223947	0	1	151	0	-4.12	-2.56	2.41	uc009vsp.2	3085	63906	GPATCH3	genebody;genebody;genebody	uc021ojq.1;uc009vsp.2;uc001bne.3	NA;63906;63906	NULL;GPATCH3;GPATCH3	0
chr1	28527507	28555468	22826	3.2e-42	-	28527507	28555468	0	8	374,76,92,72,95,67,57,36,	0,2750,4261,7345,8975,9574,13943,27925	-41.5	-39.1	3.17	uc001bpo.3	18055	22826	DNAJC8	genebody;genebody	uc001bpn.3;uc001bpo.3	22826;22826	DNAJC8;DNAJC8	0
chr1	32374330	32374451	8073	5.4e-07	-	32374330	32374451	0	1	121	0	-6.27	-4.59	1.6	uc010ogs.2	10869	8073	PTP4A2	genebody;genebody;genebody	uc001btx.2;uc010ogs.2;uc001bty.2	8073;8073;8073	PTP4A2;PTP4A2;PTP4A2	1
chr1	32403657	32403898	8073	1.6e-24	-	32403657	32403898	0	1	241	0	-23.8	-21.7	1.72	uc001bty.2	211	8073	PTP4A2	promoter	uc001bty.2	8073	PTP4A2	0
chr1	32799458	32799548	65108	4.1e-05	-	32799458	32799548	0	1	90	0	-4.39	-2.81	3.11	uc031plp.1	2337	65108	MARCKSL1	genebody;genebody	uc001bvd.4;uc031plp.1	65108;65108	MARCKSL1;MARCKSL1	1
chr1	32800136	32800402	65108	7.9e-32	-	32800136	32800402	0	1	266	0	-31.1	-28.8	2.02	uc031plp.1	1571	65108	MARCKSL1	genebody;genebody	uc001bvd.4;uc031plp.1	65108;65108	MARCKSL1;MARCKSL1	0
chr1	32800548	32801604	65108	7.1e-10	-	32800548	32801604	0	2	150,57,	0.999	-9.15	-7.34	1.36	uc031plp.1	764	65108	MARCKSL1	promoter;promoter	uc001bvd.4;uc031plp.1	65108;65108	MARCKSL1;MARCKSL1	0
chr1	33145864	33145925	81493	4e-07	-	33145864	33145925	0	1	61	0	-6.4	-4.71	3.88	uc010ohl.1	22467	81493	SYNC	genebody;genebody;genebody;genebody;genebody;genebody	uc001bvr.3;uc001bvs.3;uc010ohj.2;uc010ohk.2;uc001bvt.2;uc010ohl.1	5928;5928;5928;5928;81493;81493	RBBP4;RBBP4;RBBP4;RBBP4;SYNC;SYNC	1
chr1	33245115	33246805	8565	5e-35	-	33245115	33246805	0	3	9,194,157,	0,570,1533	-34.3	-32	3.66	uc001bvw.1	1744	8565	YARS	genebody;genebody;genebody	uc001bvw.1;uc001bvx.1;uc001bvy.1	8565;8565;8565	YARS;YARS;YARS	0
chr1	33475992	33476172	204	4e-16	-	33475992	33476172	0	1	180	0	-15.4	-13.4	3.02	uc001bwn.3	23404	NA	NULL	genebody;genebody;genebody;genebody;genebody	uc001bwn.3;uc001bwo.2;uc001bwq.2;uc009vud.2;uc010ohq.2	NA;204;204;204;204	NULL;AK2;AK2;AK2;AK2	1
chr1	33478864	33487246	204	6.3e-39	-	33478864	33487246	0	4	139,73,95,53,	0,1258,8103,8329	-38.2	-35.8	3.07	uc010ohr.2	19457	204	AK2	genebody;genebody;genebody;genebody;genebody;genebody;genebody	uc001bwn.3;uc001bwo.2;uc001bwq.2;uc009vud.2;uc010ohq.2;uc001bwp.2;uc010ohr.2	NA;204;204;204;204;204;204	NULL;AK2;AK2;AK2;AK2;AK2;AK2	0
chr1	35321137	35321467	113444	4e-42	-	35321137	35321467	0	1	330	0	-41.4	-39	3.98	uc021ole.1	276	NA	NULL	genebody;genebody;genebody;promoter	uc021olc.1;uc021old.1;uc001byb.3;uc021ole.1	113444;113444;113444;NA	SMIM12;SMIM12;SMIM12;NULL	0
chr1	35649856	35650006	6421	2.5e-17	-	35649856	35650006	0	1	150	0	-16.6	-14.6	4.43	uc001byp.3	3846	NA	NULL	genebody	uc001bys.3	6421	SFPQ	1
chr1	35656512	35657097	6421	1.6e-14	-	35656512	35657097	0	2	84,156,	0.429	-13.8	-11.9	1.8	uc001bys.3	1939	6421	SFPQ	genebody	uc001bys.3	6421	SFPQ	0
chr1	35658295	35658504	6421	1e-21	-	35658295	35658504	0	1	209	0	-21	-18.9	1.77	uc001bys.3	344	6421	SFPQ	promoter	uc001bys.3	6421	SFPQ	0
chr1	36202988	36204739	63967	7.9e-11	-	36202988	36204739	0	4	34,106,128,3,	0,604,1067,1748	-10.1	-8.24	3.02	uc001bzh.1	19071	127703	C1orf216	genebody;genebody	uc001bzi.3;uc009vux.3	63967;63967	CLSPN;CLSPN	0
chr1	36204798	36205056	63967	6.3e-07	-	36204798	36205056	0	2	60,91,	0.167	-6.2	-4.52	2.77	uc001bzh.1	20135	127703	C1orf216	genebody;genebody	uc001bzi.3;uc009vux.3	63967;63967	CLSPN;CLSPN	0
chr1	36216859	36217010	63967	4.5e-09	-	36216859	36217010	0	1	151	0	-8.35	-6.57	2.83	uc009vux.3	18617	63967	CLSPN	genebody;genebody	uc001bzi.3;uc009vux.3	63967;63967	CLSPN;CLSPN	0
chr1	36226071	36226222	63967	3.3e-07	-	36226071	36226222	0	1	151	0	-6.48	-4.78	2.64	uc009vux.3	9405	63967	CLSPN	genebody;genebody	uc001bzi.3;uc009vux.3	63967;63967	CLSPN;CLSPN	0
chr1	36226461	36228835	63967	1.3e-08	-	36226461	36228835	0	5	56,109,73,78,75,	0,235,1137,1543,2299	-7.87	-6.11	3.15	uc009vux.3	7903	63967	CLSPN	genebody;genebody	uc001bzi.3;uc009vux.3	63967;63967	CLSPN;CLSPN	0
chr1	36228894	36230018	63967	4.1e-06	-	36228894	36230018	0	2	28,152,	0.972	-5.39	-3.75	3.05	uc009vux.3	6095	63967	CLSPN	genebody;genebody	uc001bzi.3;uc009vux.3	63967;63967	CLSPN;CLSPN	0
chr1	36602704	36602764	27095	3.7e-06	-	36602704	36602764	0	1	60	0	-5.43	-3.79	2.13	uc031plw.1	12381	27095	TRAPPC3	genebody;genebody;genebody;genebody;genebody;genebody;genebody	uc001bzx.4;uc031pls.1;uc031plt.1;uc031plu.1;uc031plv.1;uc031plw.1;uc031plx.1	27095;27095;27095;27095;27095;27095;27095	TRAPPC3;TRAPPC3;TRAPPC3;TRAPPC3;TRAPPC3;TRAPPC3;TRAPPC3	1
chr1	36921361	36921508	64960	1.6e-12	-	36921361	36921508	0	1	147	0	-11.8	-9.88	3.13	uc001caq.3	5346	127700	OSCP1	genebody	uc001cas.2	64960	MRPS15	0
chr1	38032412	38034590	29889	2e-50	-	38032412	38034590	0	4	196,92,83,139,	0,861,1463,2039	-49.7	-47.2	3.54	uc010oie.3	10979	7802	DNALI1	genebody	uc001cbk.3	29889	GNL2	0
chr1	38269027	38269088	79693	0.00016	-	38269027	38269088	0	1	61	0	-3.8	-2.26	2.82	uc001ccd.2	4416	127687	C1orf122	genebody	uc001cca.1	79693	YRDC	1
chr1	38435086	38435342	10946	1.4e-08	-	38435086	38435342	0	2	50,100,	0.156	-7.85	-6.1	1.82	uc010oik.2	20547	10946	SF3A3	genebody;genebody	uc001cci.3;uc010oik.2	10946;10946	SF3A3;SF3A3	0
chr1	40033435	40037019	8761	7.9e-43	-	40033435	40037019	0	5	83,138,95,140,114,	0,1038,1831,2099,3470	-42.1	-39.7	2.63	uc001cdo.1	2043	677834	SNORA55	genebody;genebody;genebody	uc001cdl.2;uc001cdm.2;uc010oiv.1	8761;8761;8761	PABPC4;PABPC4;PABPC4	0
chr1	40041592	40041653	8761	3.9e-06	-	40041592	40041653	0	1	61	0	-5.41	-3.77	1.47	uc010oiv.1	899	8761	PABPC4	promoter;promoter;promoter	uc001cdl.2;uc001cdm.2;uc010oiv.1	8761;8761;8761	PABPC4;PABPC4;PABPC4	0
chr1	43272988	43273136	374969	1.6e-05	-	43272988	43273136	0	1	148	0	-4.8	-3.19	2.64	uc010ojw.1	9714	114625	ERMAP	genebody	uc001cib.2	374969	SVBP	1
chr1	43392238	43392776	6513	3.2e-41	-	43392238	43392776	0	1	538	0	-40.5	-38.1	2.62	uc001cil.3	32213	440584	SLC2A1-AS1	genebody	uc001cik.2	6513	SLC2A1	1
chr1	43395371	43395554	6513	2.2e-06	-	43395371	43395554	0	2	80,11,	0.172	-5.65	-4	1.22	uc001cil.3	29258	440584	SLC2A1-AS1	genebody	uc001cik.2	6513	SLC2A1	0
chr1	43396829	43424579	6513	1e-133	-	43396829	43424579	0	3	48,96,275,	0,12067,27475	-133	-130	2.4	uc001cil.3	14016	440584	SLC2A1-AS1	genebody	uc001cik.2	6513	SLC2A1	0
chr1	43630349	43632877	10969	3.2e-11	-	43630349	43632877	0	3	127,94,47,	0,2147,2481	-10.5	-8.64	1.94	uc010ojy.1	5803	NA	NULL	genebody;genebody;genebody	uc001cin.3;uc010ojx.2;uc001cio.3	10969;10969;10969	EBNA1BP2;EBNA1BP2;EBNA1BP2	0
chr1	45980307	45987304	5052	1e-30	-	45980307	45987304	0	5	2,123,154,117,24,	0,237,1018,4302,6973	-30	-27.7	1.93	uc001coc.3	3805	5052	PRDX1	genebody;genebody;genebody;genebody	uc001coa.3;uc001cob.3;uc001coc.3;uc021omw.1	5052;5052;5052;5052	PRDX1;PRDX1;PRDX1;PRDX1	0
chr1	46105895	46105956	60313	9.3e-06	-	46105895	46105956	0	1	61	0	-5.03	-3.42	3.46	uc001coo.3	4527	60313	GPBP1L1	genebody	uc001coq.3	60313	GPBP1L1	0
chr1	47682440	47682531	6886	3.2e-05	-	47682440	47682531	0	1	91	0	-4.5	-2.91	2.9	uc009vyq.2	7285	6886	TAL1	genebody;genebody;genebody	uc009vyq.2;uc001cqx.2;uc001cqy.2	6886;6886;6886	TAL1;TAL1;TAL1	1
chr1	47685220	47685310	6886	0.00022	-	47685220	47685310	0	1	90	0	-3.66	-2.13	1.39	uc009vyq.2	4505	6886	TAL1	genebody;genebody;genebody	uc009vyq.2;uc001cqx.2;uc001cqy.2	6886;6886;6886	TAL1;TAL1;TAL1	1
chr1	47685489	47685639	6886	3.2e-13	-	47685489	47685639	0	1	150	0	-12.5	-10.6	2.49	uc009vyq.2	4206	6886	TAL1	genebody;genebody;genebody	uc009vyq.2;uc001cqx.2;uc001cqy.2	6886;6886;6886	TAL1;TAL1;TAL1	0
chr1	52303287	52306131	4898	4e-12	-	52303287	52306131	0	2	5,234,	0.261	-11.4	-9.53	3.34	uc001ctg.1	689	NA	NULL	genebody;genebody;genebody;genebody;genebody;genebody;genebody;promoter	uc009vzb.3;uc001cte.3;uc001ctc.4;uc001ctd.4;uc001ctf.2;uc010ong.1;uc009vzc.1;uc001ctg.1	4898;4898;4898;4898;4898;4898;4898;NA	NRDC;NRDC;NRDC;NRDC;NRDC;NRDC;NRDC;NULL	0
chr1	52343952	52344132	4898	5e-12	-	52343952	52344132	0	1	180	0	-11.3	-9.41	2.08	uc001cte.3	328	4898	NRDC	promoter;promoter;promoter;promoter;promoter;promoter	uc001cte.3;uc001ctc.4;uc001ctd.4;uc001ctf.2;uc010ong.1;uc009vzc.1	4898;4898;4898;4898;4898;4898	NRDC;NRDC;NRDC;NRDC;NRDC;NRDC	0
chr1	52854291	52854991	4998	9.8e-06	-	52854291	52854991	0	2	18,103,	0.597	-5.01	-3.4	2.04	uc010oni.2	15502	4998	ORC1	genebody;genebody;genebody	uc001ctt.3;uc001ctu.3;uc010oni.2	4998;4998;4998	ORC1;ORC1;ORC1	0
chr1	53153293	53153502	65260	6.3e-10	-	53153293	53153502	0	1	209	0	-9.2	-7.39	2.46	uc001cui.2	10641	65260	COA7	genebody	uc001cui.2	65260	COA7	0
chr1	53153650	53153770	65260	1.9e-06	-	53153650	53153770	0	1	120	0	-5.72	-4.07	2.02	uc001cui.2	10328	65260	COA7	genebody	uc001cui.2	65260	COA7	0
chr1	54871679	54871919	23648	3.2e-17	-	54871679	54871919	0	1	240	0	-16.5	-14.5	1.98	uc001cxg.4	269	23648	SSBP3	promoter;promoter;promoter	uc001cxe.4;uc001cxf.4;uc001cxg.4	23648;23648;23648	SSBP3;SSBP3;SSBP3	0
chr1	55317743	55317804	1718	0.0003	-	55317743	55317804	0	1	61	0	-3.53	-2.01	1.77	uc010ooi.1	13580	1718	DHCR24	genebody;genebody;genebody;genebody	uc010ooi.1;uc010ooj.1;uc010ook.1;uc001cyc.1	1718;1718;1718;1718	DHCR24;DHCR24;DHCR24;DHCR24	1
chr1	59247390	59247900	3725	7.9e-54	-	59247390	59247900	0	1	510	0	-53.1	-50.6	4.82	uc001cze.3	2140	3725	JUN	genebody	uc001cze.3	3725	JUN	1
chr1	67878669	67878879	26135	1e-30	-	67878669	67878879	0	1	210	0	-30	-27.7	4.55	uc001ddy.3	17349	26135	SERBP1	genebody;genebody;genebody;genebody	uc001ddv.3;uc001ddw.3;uc001ddx.3;uc001ddy.3	26135;26135;26135;26135	SERBP1;SERBP1;SERBP1;SERBP1	1
chr1	67880990	67895973	26135	1e-168	-	67880990	67895973	0	7	32,178,123,90,141,151,303,	0,4701,8892,9580,9775,10827,14680	-168	-165	4.21	uc001ddy.3	7642	26135	SERBP1	genebody;genebody;genebody;genebody	uc001ddv.3;uc001ddw.3;uc001ddx.3;uc001ddy.3	26135;26135;26135;26135	SERBP1;SERBP1;SERBP1;SERBP1	0
chr1	71530800	71531400	9406	0.00016	-	71530800	71531400	0	2	20,40,	0.56	-3.79	-2.25	2.12	uc010oqr.1	2299	406962	MIR186	genebody;genebody;genebody	uc001dfr.3;uc001dfs.3;uc001dft.3	100132618;9406;9406	ZRANB2-AS1;ZRANB2;ZRANB2	0
chr1	71536557	71546703	9406	2e-14	-	71536557	71546703	0	7	122,135,77,83,109,53,81,	0,1246,1597,5920,7582,7781,10065	-13.7	-11.7	3.14	uc001dft.3	5342	9406	ZRANB2	genebody;genebody	uc001dfs.3;uc001dft.3	9406;9406	ZRANB2;ZRANB2	0
chr1	78429395	78430573	8880	2e-39	-	78429395	78430573	0	5	5,101,103,102,19,	0,351,543,935,1159	-38.7	-36.4	3.46	uc010orm.2	14793	8880	FUBP1	genebody;genebody;genebody	uc001dih.4;uc001dii.3;uc010orm.2	8880;8880;8880	FUBP1;FUBP1;FUBP1	0
chr1	78432433	78433333	8880	2.9e-06	-	78432433	78433333	0	4	2,72,53,23,	0,134,299,877	-5.54	-3.89	2.38	uc010orm.2	11894	8880	FUBP1	genebody;genebody;genebody	uc001dih.4;uc001dii.3;uc010orm.2	8880;8880;8880	FUBP1;FUBP1;FUBP1	0
chr1	84964214	84971711	2787	5.2e-09	-	84964214	84971711	0	3	17,145,18,	0,3294,7479	-8.28	-6.5	1.98	uc001djx.3	4051	NA	NULL	genebody	uc001djw.4	2787	GNG5	0
chr1	86173367	86173727	54680	2.5e-29	-	86173367	86173727	0	1	360	0	-28.6	-26.3	3.08	uc010osc.2	569	54680	ZNHIT6	promoter;promoter	uc001dlh.3;uc010osc.2	54680;54680	ZNHIT6;ZNHIT6	0
chr1	91403217	91403308	84146	1.9e-06	-	91403217	91403308	0	1	91	0	-5.72	-4.06	13.8	uc001dny.2	83803	84146	ZNF644	genebody;genebody;genebody	uc001dnv.3;uc001dnw.3;uc001dnx.3	84146;84146;84146	ZNF644;ZNF644;ZNF644	0
chr1	94342411	94342800	30836	6.3e-12	-	94342411	94342800	0	1	389	0	-11.2	-9.33	4.28	uc009wdo.2	2157	30836	DNTTIP2	genebody;genebody;genebody	uc001dqf.3;uc010otm.2;uc009wdo.2	30836;30836;30836	DNTTIP2;DNTTIP2;DNTTIP2	0
chr1	109607170	109607286	6884	3.9e-06	-	109607170	109607286	0	1	116	0	-5.41	-3.77	2.58	uc001dwm.1	11396	6884	TAF13	genebody	uc001dwm.1	6884	TAF13	0
chr1	109618565	109618624	6884	0.00014	-	109618565	109618624	0	1	59	0	-3.84	-2.3	2.27	uc001dwm.1	30	6884	TAF13	promoter	uc001dwm.1	6884	TAF13	0
chr1	109944647	109964523	5686	6.3e-18	-	109944647	109964523	0	8	65,87,103,59,108,68,127,42,	0,7902,8985,9851,10051,11042,13211,19834	-17.2	-15.2	2.14	uc021orf.1	12367	NA	NULL	genebody;genebody;genebody;genebody	uc001dxn.3;uc010ovj.2;uc021ord.1;uc021ore.1	5686;5686;5686;5686	PSMA5;PSMA5;PSMA5;PSMA5	0
chr1	111490852	111490942	55791	5.6e-05	-	111490852	111490942	0	1	90	0	-4.25	-2.68	2.09	uc001dzz.3	4686	55791	LRIF1	genebody;genebody;genebody	uc001dzz.3;uc001eaa.3;uc001eab.3	55791;55791;55791	LRIF1;LRIF1;LRIF1	0
chr1	113456207	113456417	6566	6.3e-08	-	113456207	113456417	0	1	210	0	-7.2	-5.47	3.46	uc001eda.1	9660	246182	AKR7A2P1	genebody;genebody	uc001ecx.3;uc001ecy.3	6566;6566	SLC16A1;SLC16A1	1
chr1	113456506	113456777	6566	1.3e-15	-	113456506	113456777	0	1	271	0	-14.9	-12.9	2.53	uc001eda.1	9331	246182	AKR7A2P1	genebody;genebody	uc001ecx.3;uc001ecy.3	6566;6566	SLC16A1;SLC16A1	0
chr1	114340348	114340408	54665	0.0004	-	114340348	114340408	0	1	60	0	-3.4	-1.89	6.92	uc001edr.3	14692	54665	RSBN1	genebody;genebody	uc001edq.3;uc001edr.3	54665;54665	RSBN1;RSBN1	0
chr1	115118253	115119340	163259	1.9e-07	-	115118253	115119340	0	2	119,32,	0.1055	-6.71	-5	2.85	uc001efa.3	5469	10286	BCAS2	genebody;genebody	uc001eez.3;uc001efa.3	163259;10286	DENND2C;BCAS2	0
chr1	115118267	115119352	10286	1.2e-07	-	115118267	115119352	0	2	105,44,	0.1041	-6.91	-5.19	2.82	uc001efa.3	5456	10286	BCAS2	genebody;genebody	uc001eez.3;uc001efa.3	163259;10286	DENND2C;BCAS2	0
chr1	115260612	115260703	7812	4.7e-07	-	115260612	115260703	0	1	91	0	-6.33	-4.64	1.99	uc009wgu.3	1140	4893	NRAS	genebody;genebody;genebody;genebody;genebody;genebody;genebody;promoter	uc001efj.3;uc001efi.3;uc001efk.3;uc001efl.3;uc001efm.3;uc001efn.3;uc009wgv.3;uc009wgu.3	7812;7812;7812;7812;7812;7812;7812;4893	CSDE1;CSDE1;CSDE1;CSDE1;CSDE1;CSDE1;CSDE1;NRAS	1
chr1	115262287	115266518	7812	2.5e-13	-	115262287	115266518	0	3	76,179,15,	0,872,4216	-12.6	-10.7	1.57	uc009wgu.3	4885	4893	NRAS	genebody;genebody;genebody;genebody;genebody;genebody;genebody	uc001efj.3;uc001efi.3;uc001efk.3;uc001efl.3;uc001efm.3;uc001efn.3;uc009wgv.3	7812;7812;7812;7812;7812;7812;7812	CSDE1;CSDE1;CSDE1;CSDE1;CSDE1;CSDE1;CSDE1	0
chr1	115269688	115273006	7812	1.4e-09	-	115269688	115273006	0	2	23,128,	0.319	-8.86	-7.07	1.78	uc009wgu.3	11830	4893	NRAS	genebody;genebody;genebody;genebody;genebody;genebody;genebody	uc001efj.3;uc001efi.3;uc001efk.3;uc001efl.3;uc001efm.3;uc001efn.3;uc009wgv.3	7812;7812;7812;7812;7812;7812;7812	CSDE1;CSDE1;CSDE1;CSDE1;CSDE1;CSDE1;CSDE1	0
chr1	115276690	115279429	7812	2.1e-08	-	115276690	115279429	0	3	48,82,51,	0,372,2688	-7.68	-5.93	1.54	uc001efj.3	14769	7812	CSDE1	genebody;genebody;genebody;genebody;genebody;genebody;genebody	uc001efj.3;uc001efi.3;uc001efk.3;uc001efl.3;uc001efm.3;uc001efn.3;uc009wgv.3	7812;7812;7812;7812;7812;7812;7812	CSDE1;CSDE1;CSDE1;CSDE1;CSDE1;CSDE1;CSDE1	0
chr1	143912723	143913053	728833	6.3e-18	-	143912723	143913053	0	1	330	0	-17.2	-15.2	4.1	uc010evy.1	255	728833	FAM72D	promoter;promoter	uc002qvn.1;uc010evy.1	728833;728833	FAM72D;FAM72D	0
chr1	145456653	145457070	84265	5.1e-07	-	145456653	145457070	0	2	70,80,	0.337	-6.29	-4.61	2.48	uc001enp.1	13526	84265	POLR3GL	genebody;genebody;genebody	uc021ott.2;uc031poc.1;uc001enp.1	100288142;100132406;84265	NBPF20;NBPF10;POLR3GL	0
chr1	150192925	150202926	81611	1.6e-65	-	150192925	150202926	0	5	138,55,188,166,21,	0,2586,6014,8479,9980	-64.8	-62.2	4.33	uc010pbt.2	1202	81611	ANP32E	genebody;genebody;genebody;genebody;genebody	uc010pbt.2;uc010pbu.2;uc001etw.3;uc010pbv.2;uc001etv.4	81611;81611;81611;81611;81611	ANP32E;ANP32E;ANP32E;ANP32E;ANP32E	0
chr1	150549351	150550730	4170	7.9e-45	-	150549351	150550730	0	2	616,11,	0.1368	-44.1	-41.7	4.45	uc010pch.2	2046	4170	MCL1	genebody;genebody;genebody;genebody	uc010pch.2;uc001euz.3;uc001eva.3;uc021oyf.1	4170;4170;4170;4170	MCL1;MCL1;MCL1;MCL1	0
chr1	150551945	150552005	4170	8.5e-06	-	150551945	150552005	0	1	60	0	-5.07	-3.45	1.55	uc010pch.2	111	4170	MCL1	promoter;promoter;promoter;promoter	uc010pch.2;uc001euz.3;uc001eva.3;uc021oyf.1	4170;4170;4170;4170	MCL1;MCL1;MCL1;MCL1	0
chr1	150594628	150595076	2029	6.3e-13	-	150594628	150595076	0	1	448	0	-12.2	-10.3	2.3	uc001evf.3	6757	2029	ENSA	genebody;genebody;genebody;genebody	uc001evb.3;uc001evc.3;uc001evd.3;uc001eve.3	2029;2029;2029;2029	ENSA;ENSA;ENSA;ENSA	1
chr1	150598117	150598996	2029	2e-17	-	150598117	150598996	0	2	167,42,	0.837	-16.7	-14.7	2.68	uc001evf.3	3053	2029	ENSA	genebody;genebody;genebody;genebody;genebody;genebody;genebody;genebody;genebody	uc001evb.3;uc001evc.3;uc001evd.3;uc001eve.3;uc001evf.3;uc001evg.3;uc001evh.3;uc009wly.3;uc009wlz.1	2029;2029;2029;2029;2029;2029;2029;2029;2029	ENSA;ENSA;ENSA;ENSA;ENSA;ENSA;ENSA;ENSA;ENSA	0
chr1	150599932	150601609	2029	8.1e-10	-	150599932	150601609	0	2	136,73,	0.1604	-9.09	-7.29	2.64	uc001evf.3	839	2029	ENSA	genebody;genebody;genebody;genebody;genebody;genebody;genebody;promoter;promoter;promoter	uc001evd.3;uc001eve.3;uc001evg.3;uc001evh.3;uc009wly.3;uc009wlz.1;uc001evi.3;uc001evb.3;uc001evc.3;uc001evf.3	2029;2029;2029;2029;2029;2029;2029;2029;2029;2029	ENSA;ENSA;ENSA;ENSA;ENSA;ENSA;ENSA;ENSA;ENSA;ENSA	0
chr1	150938516	150938726	29956	1e-17	-	150938516	150938726	0	1	210	0	-17	-15	2.09	uc009wmh.3	8858	29956	CERS2	genebody;genebody;genebody	uc001evy.3;uc001evz.3;uc009wmh.3	29956;29956;29956	CERS2;CERS2;CERS2	1
chr1	150940898	150941543	29956	7.9e-28	-	150940898	150941543	0	2	90,150,	0.495	-27.1	-24.9	2.42	uc009wmh.3	6259	29956	CERS2	genebody;genebody;genebody	uc001evy.3;uc001evz.3;uc009wmh.3	29956;29956;29956	CERS2;CERS2;CERS2	0
chr1	151158039	151158426	6944	7.9e-17	-	151158039	151158426	0	2	57,153,	0.234	-16.1	-14.1	2.7	uc001exf.2	4457	6944	VPS72	genebody;genebody;genebody;genebody	uc001exe.2;uc031pot.1;uc031pou.1;uc001exf.2	6944;6944;6944;6944	VPS72;VPS72;VPS72;VPS72	0
chr1	153954181	153954569	5872	4e-26	-	153954181	153954569	0	1	388	0	-25.4	-23.2	2.52	uc031ppk.1	3467	5872	RAB13	genebody;genebody;genebody;genebody	uc031ppk.1;uc001fdt.2;uc031ppl.1;uc001fdu.2	5872;5872;5872;5872	RAB13;RAB13;RAB13;RAB13	1
chr1	154129545	154129696	7170	1.5e-06	-	154129545	154129696	0	1	151	0	-5.82	-4.16	1.72	uc001fdw.3	2026	91181	NUP210L	genebody;genebody;genebody;genebody;genebody;genebody;genebody;genebody;genebody;genebody;genebody	uc001fdx.1;uc031ppm.1;uc010pei.1;uc001fdy.1;uc001fdz.1;uc001fea.1;uc001feb.1;uc001fed.2;uc010pej.2;uc031ppn.1;uc031ppo.1	7170;7170;7170;7170;7170;7170;7170;7170;7170;7170;7170	TPM3;TPM3;TPM3;TPM3;TPM3;TPM3;TPM3;TPM3;TPM3;TPM3;TPM3	1
chr1	154129874	154130264	7170	1.6e-33	-	154129874	154130264	0	1	390	0	-32.8	-30.5	3.4	uc001fdw.3	2475	91181	NUP210L	genebody;genebody;genebody;genebody;genebody;genebody;genebody;genebody;genebody;genebody;genebody	uc001fdx.1;uc031ppm.1;uc010pei.1;uc001fdy.1;uc001fdz.1;uc001fea.1;uc001feb.1;uc001fed.2;uc010pej.2;uc031ppn.1;uc031ppo.1	7170;7170;7170;7170;7170;7170;7170;7170;7170;7170;7170	TPM3;TPM3;TPM3;TPM3;TPM3;TPM3;TPM3;TPM3;TPM3;TPM3;TPM3	1
chr1	154141814	154143951	7170	2e-77	-	154141814	154143951	0	4	45,70,63,63,	0,1061,1310,2074	-76.7	-74	5.95	uc001fdx.1	2271	7170	TPM3	genebody;genebody;genebody;genebody;genebody;genebody;genebody;genebody;genebody;genebody;genebody;genebody	uc001fdx.1;uc031ppm.1;uc010pei.1;uc001fdy.1;uc001fdz.1;uc001fea.1;uc001feb.1;uc001fed.2;uc010pej.2;uc031ppn.1;uc031ppo.1;uc001fec.2	7170;7170;7170;7170;7170;7170;7170;7170;7170;7170;7170;7170	TPM3;TPM3;TPM3;TPM3;TPM3;TPM3;TPM3;TPM3;TPM3;TPM3;TPM3;TPM3	1
chr1	154145118	154150621	7170	1.3e-95	-	154145118	154150621	0	5	35,71,118,134,32,	0,265,441,3472,5471	-94.9	-92.1	3.36	uc001fdx.1	2714	7170	TPM3	genebody;genebody;genebody;genebody;genebody;genebody;genebody;genebody;genebody;genebody;genebody	uc031ppm.1;uc010pei.1;uc001fdy.1;uc001fdz.1;uc001fea.1;uc001feb.1;uc001fed.2;uc010pej.2;uc031ppn.1;uc031ppo.1;uc001fec.2	7170;7170;7170;7170;7170;7170;7170;7170;7170;7170;7170	TPM3;TPM3;TPM3;TPM3;TPM3;TPM3;TPM3;TPM3;TPM3;TPM3;TPM3	0
chr1	154179781	154179992	25912	3.2e-13	-	154179781	154179992	0	1	211	0	-12.5	-10.6	2.36	uc001fee.2	1043	388701	C1orf189	genebody;genebody;genebody;genebody;promoter	uc001feg.2;uc001feh.2;uc001fei.2;uc009wos.1;uc001fee.2	25912;25912;25912;25912;388701	C1orf43;C1orf43;C1orf43;C1orf43;C1orf189	1
chr1	154522601	154522752	55585	1e-05	-	154522601	154522752	0	1	151	0	-5	-3.39	2.94	uc001fff.1	8444	55585	UBE2Q1	genebody	uc001fff.1	55585	UBE2Q1	1
chr1	154525280	154527994	55585	7.2e-07	-	154525280	154527994	0	4	16,141,51,91,	0,227,1930,2623	-6.14	-4.46	1.89	uc001fff.1	4483	55585	UBE2Q1	genebody	uc001fff.1	55585	UBE2Q1	0
chr1	154557197	154557317	103	7.4e-07	-	154557197	154557317	0	1	120	0	-6.13	-4.45	2.61	uc001ffg.3	16998	1141	CHRNB2	genebody;genebody;genebody;genebody;genebody	uc021pag.1;uc001ffh.3;uc001ffi.3;uc001ffj.3;uc001ffk.3	103;103;103;103;103	ADAR;ADAR;ADAR;ADAR;ADAR	1
chr1	154573716	154574076	103	1e-11	-	154573716	154574076	0	1	360	0	-11	-9.1	3.34	uc001ffm.1	4598	103	ADAR	genebody;genebody;genebody;genebody;genebody;genebody	uc021pag.1;uc001ffh.3;uc001ffi.3;uc001ffj.3;uc001ffk.3;uc001ffl.1	103;103;103;103;103;103	ADAR;ADAR;ADAR;ADAR;ADAR;ADAR	0
chr1	154574524	154574585	103	0.0001	-	154574524	154574585	0	1	61	0	-3.99	-2.44	2.03	uc001ffm.1	3940	103	ADAR	genebody;genebody;genebody;genebody;genebody;genebody	uc021pag.1;uc001ffh.3;uc001ffi.3;uc001ffj.3;uc001ffk.3;uc001ffl.1	103;103;103;103;103;103	ADAR;ADAR;ADAR;ADAR;ADAR;ADAR	0
chr1	154918482	154918633	57326	1.7e-07	-	154918482	154918633	0	1	151	0	-6.77	-5.06	2.02	uc001ffq.3	9071	10654	PMVK	genebody;genebody;genebody	uc001ffr.3;uc001ffs.3;uc010pep.2	57326;57326;57326	PBXIP1;PBXIP1;PBXIP1	0
chr1	154931031	154931181	90780	1.2e-05	-	154931031	154931181	0	1	150	0	-4.92	-3.31	2.75	uc001ffr.3	2537	57326	PBXIP1	genebody	uc001fft.3	90780	PYGO2	1
chr1	155230412	155231880	10067	1.3e-07	-	155230412	155231880	0	3	38,78,4,	0,1035,1464	-6.9	-5.18	2.17	uc001fjt.3	1030	10067	SCAMP3	genebody;genebody	uc001fjs.3;uc001fjt.3	10067;10067	SCAMP3;SCAMP3	0
chr1	155885263	155885324	22889	0.00018	-	155885263	155885324	0	1	61	0	-3.75	-2.22	3.75	uc001fmh.2	4098	6016	RIT1	genebody;genebody	uc001fmi.1;uc001fmj.1	22889;22889	KHDC4;KHDC4	1
chr1	156005930	156006141	56893	5e-09	-	156005930	156006141	0	1	211	0	-8.3	-6.53	1.93	uc001fmx.3	15275	6746	SSR2	genebody;genebody	uc001fna.3;uc010pgx.2	56893;56893	UBQLN4;UBQLN4	1
chr1	156280920	156288762	7203	7.9e-18	-	156280920	156288762	0	5	66,181,82,133,104,	0,911,6036,6285,7738	-17.1	-15.1	1.7	uc001fok.3	15411	391104	VHLL	genebody;genebody;genebody;genebody;genebody	uc001fol.2;uc001fon.2;uc010phj.2;uc010phk.2;uc010phl.2	7203;7203;7203;7203;7203	CCT3;CCT3;CCT3;CCT3;CCT3	0
chr1	156564638	156565416	54865	1e-102	-	156564638	156565416	0	1	778	0	-102	-99.1	4.53	uc010php.1	3467	128240	NAXE	genebody;genebody;genebody	uc010php.1;uc001fpl.3;uc001fpm.3	128240;54865;54865	NAXE;GPATCH4;GPATCH4	0
chr1	156640885	156641095	10763	2e-12	-	156640885	156641095	0	1	210	0	-11.7	-9.77	3.73	uc021pbh.1	241	NA	NULL	genebody;promoter	uc001fpq.3;uc021pbh.1	10763;NA	NES;NULL	0
chr1	156696846	156697086	81875	3.2e-07	-	156696846	156697086	0	1	240	0	-6.5	-4.8	2.97	uc001fps.1	739	81875	ISG20L2	genebody;promoter;promoter;promoter	uc001fpt.1;uc001fpu.3;uc001fpv.3;uc001fps.1	81875;51093;51093;81875	ISG20L2;RRNAD1;RRNAD1;ISG20L2	0
chr1	156713089	156714863	3068	1e-128	-	156713089	156714863	0	4	158,227,207,64,	0,354,865,1710	-128	-125	2.59	uc001fpw.1	3051	79590	MRPL24	genebody;genebody;genebody;genebody;genebody;genebody	uc009wsd.3;uc001fpy.4;uc001fpz.4;uc009wse.3;uc010phr.2;uc009wsf.3	3068;3068;3068;3068;3068;3068	HDGF;HDGF;HDGF;HDGF;HDGF;HDGF	0
chr1	159890190	159893269	8407	3.9e-09	-	159890190	159893269	0	2	137,44,	0.3035	-8.41	-6.63	2.26	uc031pqt.1	1778	8407	TAGLN2	genebody;genebody;genebody;genebody	uc031pqt.1;uc031pqu.1;uc001fun.2;uc010piy.2	8407;8407;8407;8407	TAGLN2;TAGLN2;TAGLN2;TAGLN2	0
chr1	160209721	160210052	50717	6.3e-19	-	160209721	160210052	0	1	331	0	-18.2	-16.2	3.22	uc001fvq.4	22391	50717	DCAF8	genebody;genebody;genebody;genebody;genebody;genebody;genebody	uc001fvo.2;uc001fvn.2;uc009wth.2;uc010pjb.1;uc010pjc.1;uc001fvq.4;uc001fvp.4	50717;50717;50717;50717;50717;50717;50717	DCAF8;DCAF8;DCAF8;DCAF8;DCAF8;DCAF8;DCAF8	0
chr1	161070636	161071884	5202	0.00022	-	161070636	161071884	0	2	13,47,	0.1201	-3.66	-2.13	1.33	uc001fxs.3	3077	126823	KLHDC9	genebody	uc001fxu.3	5202	PFDN2	0
chr1	167510250	167510757	8804	4e-20	-	167510250	167510757	0	1	507	0	-19.4	-17.3	5.62	uc001gel.3	12553	8804	CREG1	genebody	uc001gel.3	8804	CREG1	1
chr1	167510994	167511055	8804	0.00023	-	167510994	167511055	0	1	61	0	-3.64	-2.12	1.48	uc001gel.3	12032	8804	CREG1	genebody	uc001gel.3	8804	CREG1	1
chr1	172411679	172411799	5279	6e-07	-	172411679	172411799	0	1	120	0	-6.22	-4.54	2.78	uc021pey.1	23	NA	NULL	genebody;genebody;genebody;genebody;promoter	uc001gik.3;uc001gii.1;uc001gin.3;uc001gio.3;uc021pey.1	92346;5279;5279;5279;NA	C1orf105;PIGC;PIGC;PIGC;NULL	0
chr1	182352875	182353085	2752	5e-18	-	182352875	182353085	0	1	210	0	-17.3	-15.3	2.09	uc010pnt.2	1737	2752	GLUL	genebody;genebody;genebody;genebody;genebody	uc010pnt.2;uc001gpa.2;uc001gpb.2;uc001gpc.2;uc001gpd.2	2752;2752;2752;2752;2752	GLUL;GLUL;GLUL;GLUL;GLUL	1
chr1	182353444	182354557	2752	4e-30	-	182353444	182354557	0	2	414,66,	0.1047	-29.4	-27.2	2	uc010pnt.2	717	2752	GLUL	genebody;genebody;genebody;genebody;promoter	uc001gpa.2;uc001gpb.2;uc001gpc.2;uc001gpd.2;uc010pnt.2	2752;2752;2752;2752;2752	GLUL;GLUL;GLUL;GLUL;GLUL	0
chr1	183599652	183604927	10092	6.3e-25	-	183599652	183604927	0	3	120,82,276,	0,2564,4999	-24.2	-22.1	3.24	uc021pgb.2	2787	10092	ARPC5	genebody;genebody	uc001gql.4;uc021pgb.2	10092;10092	ARPC5;ARPC5	0
chr1	186292879	186296665	7175	1.4e-09	-	186292879	186296665	0	4	123,91,132,74,	0,2016,2356,3712	-8.85	-7.05	2.49	uc031prj.1	13742	100873775	RNU6-72P	genebody;genebody	uc021pgf.1;uc001grv.3	100302192;7175	MIR548F1;TPR	0
chr1	186310220	186310492	7175	2.9e-06	-	186310220	186310492	0	2	71,109,	0.163	-5.54	-3.9	2.02	uc031prj.1	29326	100873775	RNU6-72P	genebody;genebody	uc021pgf.1;uc001grv.3	100302192;7175	MIR548F1;TPR	0
chr1	192989578	192997251	51377	1e-24	-	192989578	192997251	0	5	8,99,114,103,37,	0,648,2477,3395,7636	-24	-21.8	4.1	uc021pgo.1	33131	NA	NULL	genebody;genebody;genebody;genebody;genebody;genebody;genebody;genebody	uc001gsm.3;uc001gsn.3;uc001gso.3;uc010pov.2;uc001gsp.3;uc001gsq.3;uc010pow.1;uc010pox.2	51377;51377;51377;51377;51377;51377;51377;51377	UCHL5;UCHL5;UCHL5;UCHL5;UCHL5;UCHL5;UCHL5;UCHL5	0
chr1	202117069	202117130	5778	0.00016	-	202117069	202117130	0	1	61	0	-3.8	-2.27	2.2	uc001gxk.2	3226	127829	ARL8A	genebody;genebody;genebody;genebody;genebody	uc001gxl.2;uc001gxm.2;uc010ppw.2;uc010ppx.2;uc001gxn.3	5778;5778;5778;5778;5778	PTPN7;PTPN7;PTPN7;PTPN7;PTPN7	1
chr1	202300930	202301019	29089	2.8e-06	-	202300930	202301019	0	1	89	0	-5.55	-3.91	2.69	uc001gxx.4	10120	29089	UBE2T	genebody	uc001gxx.4	29089	UBE2T	0
chr1	207195213	207195484	79098	1.3e-20	-	207195213	207195484	0	1	271	0	-19.9	-17.8	4.82	uc021pii.1	1022	NA	NULL	genebody;genebody;genebody	uc001hfd.2;uc009xcb.1;uc021pii.1	79098;79098;NA	C1orf116;C1orf116;NULL	0
chr1	207222427	207222787	55432	1.1e-07	-	207222427	207222787	0	1	360	0	-6.97	-5.25	2.47	uc001hfe.1	1815	55432	YOD1	genebody;genebody;genebody	uc010psc.2;uc001hfe.1;uc001hff.1	5208;55432;55432	PFKFB2;YOD1;YOD1	0
chr1	220197606	220197787	2058	1.3e-06	-	220197606	220197787	0	1	181	0	-5.9	-4.23	2.77	uc009xdt.1	22304	2058	EPRS	genebody;genebody;genebody;genebody;genebody	uc021pjd.1;uc001hly.1;uc001hlz.1;uc010puf.1;uc009xdt.1	26828;2058;2058;2058;2058	RNU5F-1;EPRS;EPRS;EPRS;EPRS	0
chr1	223968253	223968463	7159	1.6e-15	-	223968253	223968463	0	1	210	0	-14.8	-12.8	5.45	uc010puz.2	20154	7159	TP53BP2	genebody;genebody;genebody;genebody	uc010puz.2;uc010pva.2;uc001hod.3;uc010pvb.2	7159;7159;7159;7159	TP53BP2;TP53BP2;TP53BP2;TP53BP2	1
chr1	224577279	224577520	80232	6.3e-27	-	224577279	224577520	0	1	241	0	-26.2	-24	4.8	uc021pjq.1	8614	100616468	MIR4742	genebody;genebody;genebody	uc001hop.4;uc001hoq.4;uc021pjp.1	80232;80232;80232	WDR26;WDR26;WDR26	1
chr1	226340108	226340289	64746	1.9e-07	-	226340108	226340289	0	1	181	0	-6.71	-5	2.87	uc001hpy.3	34225	64746	ACBD3	genebody	uc001hpy.3	64746	ACBD3	0
chr1	228288937	228289493	79169	5e-14	-	228288937	228289493	0	3	18,135,58,	0,102,498	-13.3	-11.3	3.21	uc009xew.3	1807	79169	C1orf35	genebody;genebody	uc001hrx.3;uc009xew.3	79169;79169	C1orf35;C1orf35	0
chr1	229652507	229652598	23456	3.7e-06	-	229652507	229652598	0	1	91	0	-5.43	-3.79	8.07	uc001htn.3	8462	55746	NUP133	genebody	uc001htp.4	23456	ABCB10	1
chr1	229653823	229653943	23456	1.7e-06	-	229653823	229653943	0	1	120	0	-5.77	-4.11	4.11	uc001htn.3	9793	55746	NUP133	genebody	uc001htp.4	23456	ABCB10	1
chr1	231360018	231360199	128061	5.6e-08	-	231360018	231360199	0	1	181	0	-7.25	-5.52	4.25	uc009xfo.1	16811	8443	GNPAT	genebody;genebody;genebody	uc001hul.3;uc001hum.3;uc001hun.1	128061;128061;128061	C1orf131;C1orf131;C1orf131	1
chr1	234742788	234743386	359948	4e-25	-	234742788	234743386	0	1	598	0	-24.4	-22.3	4.26	uc009xfw.3	773	359948	IRF2BP2	genebody;genebody;promoter	uc001hwf.3;uc001hwg.3;uc009xfw.3	359948;359948;359948	IRF2BP2;IRF2BP2;IRF2BP2	0
chr1	235273645	235273706	9804	9.1e-05	-	235273645	235273706	0	1	61	0	-4.04	-2.49	1.39	uc001hwm.1	17577	677802	SNORA14B	genebody	uc001hwl.3	9804	TOMM20	1
chr1	241675291	241675380	2271	1.1e-05	-	241675291	241675380	0	1	89	0	-4.97	-3.36	1.7	uc001hyx.3	7750	2271	FH	genebody	uc001hyx.3	2271	FH	0
chr1	245006327	245006566	284702	1.6e-16	-	245006327	245006566	0	1	239	0	-15.8	-13.8	2.68	uc001iav.3	3797	284702	NULL	genebody;genebody;genebody;genebody	uc001iar.3;uc001ias.3;uc001iat.3;uc001iav.3	116228;116228;116228;284702	COX20;COX20;COX20;NULL	0
chr1	245017587	245021483	3192	5e-99	-	245017587	245021483	0	8	218,72,185,255,169,129,120,171,	0,687,1138,1618,2171,2442,3312,3725	-98.3	-95.5	3.19	uc001iay.1	4858	3192	HNRNPU	genebody;genebody;genebody	uc001iay.1;uc001iaz.1;uc001iba.1	3192;3192;3192	HNRNPU;HNRNPU;HNRNPU	0
chr1	245024378	245027677	3192	1e-289	-	245024378	245027677	0	4	15,74,112,759,	0,1384,1542,2540	-303	-300	2.66	uc001iay.1	1632	3192	HNRNPU	genebody;genebody;promoter	uc001iaz.1;uc001iba.1;uc001iay.1	3192;3192;3192	HNRNPU;HNRNPU;HNRNPU	0
chr2	275162	277232	52	9.5e-09	+	275162	277232	0	3	39,106,6,	0,1817,2064	-8.02	-6.25	2.08	uc002qwh.3	11326	52	ACP1	genebody;genebody;genebody	uc002qwf.3;uc002qwg.3;uc002qwh.3	52;52;52	ACP1;ACP1;ACP1	0
chr2	3627695	3628509	6201	6.3e-14	+	3627695	3628509	0	2	155,115,	0.699	-13.2	-11.2	1.76	uc002qxy.3	2719	6201	RPS7	genebody;genebody	uc002qxw.3;uc002qxy.3	6201;6201	RPS7;RPS7	0
chr2	15735649	15746149	1653	2.5e-17	+	15735649	15746149	0	9	28,30,97,48,84,84,77,73,76,	0,1208,1849,4143,7022,7666,8288,8911,10424	-16.6	-14.6	2.72	uc021vee.2	9152	1653	DDX1	genebody;genebody;genebody	uc010yjq.2;uc002rce.4;uc021vee.2	1653;1653;1653	DDX1;DDX1;DDX1	0
chr2	27255952	27258108	54867	2.9e-10	+	27255952	27258108	0	3	82,200,106,	0,982,2050	-9.54	-7.72	1.87	uc002rib.4	1254	54867	TMEM214	genebody;genebody	uc002ria.4;uc002rib.4	54867;54867	TMEM214;TMEM214	0
chr2	27293339	27293490	60509	1.6e-05	+	27293339	27293490	0	1	151	0	-4.8	-3.19	2.64	uc031rnu.1	916	NA	NULL	genebody;genebody;genebody;promoter	uc002rie.3;uc002rif.3;uc002rig.3;uc031rnu.1	60509;60509;100128731;NA	AGBL5;AGBL5;OST4;NULL	1
chr2	27657352	27658033	29959	1.5e-07	+	27657352	27658033	0	3	75,41,34,	0,236,647	-6.82	-5.11	2.67	uc002rkr.3	757	29959	NRBP1	genebody;genebody;promoter	uc002rko.3;uc002rkp.3;uc002rkr.3	29959;29959;29959	NRBP1;NRBP1;NRBP1	0
chr2	27873053	27873114	11321	5.2e-05	+	27873053	27873114	0	1	61	0	-4.28	-2.71	3.3	uc002rlk.4	13255	22950	SLC4A1AP	genebody;genebody;genebody;genebody;genebody	uc010ezf.3;uc010yma.2;uc010ymb.2;uc010ymc.2;uc010ymd.2	11321;11321;11321;11321;11321	GPN1;GPN1;GPN1;GPN1;GPN1	1
chr2	27905198	27910832	22950	2e-18	+	27905198	27910832	0	3	28,241,32,	0,2705,5602	-17.7	-15.6	4.3	uc002rli.1	21564	9913	SUPT7L	genebody	uc002rlk.4	22950	SLC4A1AP	0
chr2	29169334	29169824	23160	1e-28	+	29169334	29169824	0	2	31,359,	0.131	-28	-25.8	3.37	uc021vfj.1	18728	NA	NULL	genebody	uc002rmo.2	23160	WDR43	0
chr2	47709992	47710053	4436	1.3e-05	+	47709992	47710053	0	1	61	0	-4.9	-3.29	3.82	uc002rwa.2	5669	NA	NULL	genebody;genebody;genebody;genebody	uc002rvy.2;uc010yoh.2;uc002rvz.4;uc010fbg.3	4436;4436;4436;4436	MSH2;MSH2;MSH2;MSH2	0
chr2	48023108	48026073	2956	1.6e-20	+	48023108	48026073	0	2	94,324,	0.2641	-19.8	-17.7	3.14	uc010yoj.2	13494	2956	MSH6	genebody;genebody;genebody;genebody	uc002rwc.2;uc002rwd.4;uc010fbj.3;uc010yoj.2	2956;2956;2956;2956	MSH6;MSH6;MSH6;MSH6	0
chr2	48026490	48026640	2956	9.3e-06	+	48026490	48026640	0	1	150	0	-5.03	-3.41	1.88	uc010yoj.2	15469	2956	MSH6	genebody;genebody;genebody;genebody	uc002rwc.2;uc002rwd.4;uc010fbj.3;uc010yoj.2	2956;2956;2956;2956	MSH6;MSH6;MSH6;MSH6	0
chr2	48027803	48028252	2956	1e-19	+	48027803	48028252	0	1	449	0	-19	-16.9	4.01	uc010yoj.2	16931	2956	MSH6	genebody;genebody;genebody;genebody	uc002rwc.2;uc002rwd.4;uc010fbj.3;uc010yoj.2	2956;2956;2956;2956	MSH6;MSH6;MSH6;MSH6	0
chr2	65299421	65299631	23177	1.1e-10	+	65299421	65299631	0	1	210	0	-9.96	-8.13	4.27	uc010yqd.1	2991	23177	CEP68	genebody;genebody;genebody;genebody;genebody;genebody	uc002sdj.2;uc010yqb.1;uc002sdk.4;uc002sdl.4;uc010yqc.2;uc010yqd.1	23177;23177;23177;23177;23177;23177	CEP68;CEP68;CEP68;CEP68;CEP68;CEP68	0
chr2	65473419	65473845	10097	1e-11	+	65473419	65473845	0	2	22,188,	0.238	-11	-9.18	2.1	uc010yqg.2	18801	10097	ACTR2	genebody;genebody;genebody;genebody	uc010yqf.1;uc002sdp.3;uc002sdq.3;uc010yqg.2	10097;10097;10097;10097	ACTR2;ACTR2;ACTR2;ACTR2	0
chr2	65492178	65492269	10097	6.8e-05	+	65492178	65492269	0	1	91	0	-4.17	-2.61	1.78	uc010yqg.2	37392	10097	ACTR2	genebody;genebody;genebody;genebody	uc010yqf.1;uc002sdp.3;uc002sdq.3;uc010yqg.2	10097;10097;10097;10097	ACTR2;ACTR2;ACTR2;ACTR2	0
chr2	65496270	65496360	10097	1.6e-05	+	65496270	65496360	0	1	90	0	-4.8	-3.2	1.85	uc010yqg.2	41484	10097	ACTR2	genebody;genebody;genebody	uc002sdp.3;uc002sdq.3;uc010yqg.2	10097;10097;10097	ACTR2;ACTR2;ACTR2	1
chr2	65496598	65496838	10097	4e-17	+	65496598	65496838	0	1	240	0	-16.4	-14.4	4.67	uc010yqg.2	41887	10097	ACTR2	genebody;genebody;genebody	uc002sdp.3;uc002sdq.3;uc010yqg.2	10097;10097;10097	ACTR2;ACTR2;ACTR2	1
chr2	70314792	70315237	5093	5e-72	+	70314792	70315237	0	1	445	0	-71.3	-68.7	2.71	uc002sgf.3	427	5093	PCBP1	promoter;promoter;promoter;promoter	uc002sgf.3;uc002sga.3;uc002sgb.1;uc002sge.1	5093;400960;400960;400960	PCBP1;PCBP1-AS1;PCBP1-AS1;PCBP1-AS1	0
chr2	70315562	70315741	5093	1.7e-07	+	70315562	70315741	0	1	179	0	-6.76	-5.05	1.37	uc002sgf.3	1064	5093	PCBP1	genebody;promoter	uc002sgf.3;uc002sga.3	5093;400960	PCBP1;PCBP1-AS1	0
chr2	71360539	71360629	10199	1.7e-06	+	71360539	71360629	0	1	90	0	-5.76	-4.1	3	uc002sht.2	3138	10199	MPHOSPH10	genebody;genebody	uc010feb.1;uc002sht.2	10199;10199	MPHOSPH10;MPHOSPH10	0
chr2	71361207	71361877	10199	9.1e-08	+	71361207	71361877	0	2	28,122,	0.548	-7.04	-5.31	3.11	uc002sht.2	4096	10199	MPHOSPH10	genebody;genebody	uc010feb.1;uc002sht.2	10199;10199	MPHOSPH10;MPHOSPH10	0
chr2	71375197	71376552	10199	3.2e-12	+	71375197	71376552	0	2	39,200,	0.1155	-11.5	-9.64	3.95	uc002sht.2	18428	10199	MPHOSPH10	genebody	uc002sht.2	10199	MPHOSPH10	0
chr2	73479940	73480120	10574	4.5e-07	+	73479940	73480120	0	1	180	0	-6.35	-4.66	2.35	uc021vjh.1	16818	150726	FBXO41	genebody;genebody;genebody;genebody;genebody;genebody	uc002siz.3;uc002sja.3;uc010yrf.2;uc010yrg.2;uc010yrh.2;uc010yri.2	10574;10574;10574;10574;10574;10574	CCT7;CCT7;CCT7;CCT7;CCT7;CCT7	1
chr2	74682716	74682995	83444	0.00032	+	74682716	74682995	0	2	9,51,	0.228	-3.49	-1.97	2.37	uc010yrs.2	633	83444	INO80B	promoter;promoter;promoter;promoter	uc002slg.3;uc010yrr.2;uc002sli.2;uc010yrs.2	83444;83444;100532735;83444	INO80B;INO80B;INO80B-WBP1;INO80B	0
chr2	85132762	85133799	9168	4e-95	+	85132762	85133799	0	3	80,115,287,	0,364,750	-94.4	-91.7	3.28	uc002sow.1	515	9168	TMSB10	promoter	uc002sow.1	9168	TMSB10	0
chr2	85768221	85768282	4144	0.00013	+	85768221	85768282	0	1	61	0	-3.89	-2.35	1.53	uc010fgm.1	43	4144	MAT2A	genebody;genebody;genebody;promoter	uc010ysr.2;uc002spr.3;uc010fgl.2;uc010fgm.1	4144;4144;4144;4144	MAT2A;MAT2A;MAT2A;MAT2A	0
chr2	85770116	85770445	4144	4.1e-08	+	85770116	85770445	0	1	329	0	-7.39	-5.65	1.88	uc010fgm.1	2072	4144	MAT2A	genebody;genebody;genebody	uc010ysr.2;uc002spr.3;uc010fgl.2	4144;4144;4144	MAT2A;MAT2A;MAT2A	1
chr2	85771984	85772134	4144	1.3e-08	+	85771984	85772134	0	1	150	0	-7.88	-6.12	1.95	uc010fgm.1	3851	4144	MAT2A	genebody;genebody;genebody;genebody	uc002spr.3;uc010yss.2;uc002sps.3;uc010yst.2	4144;2677;2677;2677	MAT2A;GGCX;GGCX;GGCX	1
chr2	85804702	85808828	8673	4e-17	+	85804702	85808828	0	3	70,159,130,	0,1429,3996	-16.4	-14.4	1.87	uc002spt.4	2149	8673	VAMP8	genebody	uc002spt.4	8673	VAMP8	0
chr2	96937119	96937240	9391	5.6e-06	+	96937119	96937240	0	1	121	0	-5.25	-3.62	2.4	uc002svs.3	5293	9391	CIAO1	genebody	uc002svs.3	9391	CIAO1	1
chr2	98263867	98264479	1329	0.00024	+	98263867	98264479	0	2	39,21,	0.591	-3.62	-2.1	1.2	uc002sya.3	1650	1329	COX5B	genebody	uc002sya.3	1329	COX5B	0
chr2	99811334	99811643	51263	7.9e-05	+	99811334	99811643	0	2	26,65,	0.244	-4.1	-2.54	4.94	uc002szv.3	13944	51263	MRPL30	genebody;genebody;genebody;genebody	uc002szl.1;uc002szr.3;uc002szu.3;uc002szv.3	51263;51263;51263;51263	MRPL30;MRPL30;MRPL30;MRPL30	0
chr2	101620662	101620722	6160	7.2e-05	+	101620662	101620722	0	1	60	0	-4.14	-2.58	1.08	uc010fiu.1	1999	6160	RPL31	genebody;genebody;genebody;genebody;genebody	uc002taq.4;uc002tar.4;uc010yvu.1;uc010yvv.1;uc010fiu.1	6160;6160;6160;6160;6160	RPL31;RPL31;RPL31;RPL31;RPL31	0
chr2	109302772	109302863	3987	2.7e-08	+	109302772	109302863	0	1	91	0	-7.57	-5.82	3.04	uc002tek.4	31547	3987	LIMS1	genebody;genebody;genebody;genebody;genebody;genebody	uc002tel.3;uc002teg.3;uc002teh.3;uc002tei.3;uc002tej.3;uc002tek.4	3987;3987;3987;3987;3987;3987	LIMS1;LIMS1;LIMS1;LIMS1;LIMS1;LIMS1	1
chr2	127453771	127453982	2995	1.6e-16	+	127453771	127453982	0	1	211	0	-15.8	-13.8	2.05	uc010flv.4	40363	2995	GYPC	genebody;genebody;genebody	uc002tnq.4;uc002tnr.4;uc010flv.4	2995;2995;2995	GYPC;GYPC;GYPC	1
chr2	131130948	131131428	26469	6.3e-15	+	131130948	131131428	0	1	480	0	-14.2	-12.2	2.95	uc002tre.3	1544	26469	PTPN18	genebody;genebody;genebody	uc002trb.3;uc002trc.3;uc002tre.3	26469;26469;26469	PTPN18;PTPN18;PTPN18	1
chr2	152320427	152320488	55183	0.00034	+	152320427	152320488	0	1	61	0	-3.47	-1.96	2.62	uc002txp.3	1057	55183	RIF1	genebody;genebody;genebody;genebody;genebody	uc002txm.3;uc002txn.3;uc002txl.3;uc002txo.3;uc002txp.3	55183;55183;55183;55183;55183	RIF1;RIF1;RIF1;RIF1;RIF1	0
chr2	158114755	158115440	11227	7.9e-18	+	158114755	158115440	0	1	685	0	-17.1	-15	3.1	uc010zci.2	755	11227	GALNT5	promoter;promoter	uc002tzg.3;uc010zci.2	11227;11227	GALNT5;GALNT5	0
chr2	158115707	158115827	11227	2.1e-05	+	158115707	158115827	0	1	120	0	-4.68	-3.09	2.2	uc010zci.2	1425	11227	GALNT5	genebody;genebody	uc002tzg.3;uc010zci.2	11227;11227	GALNT5;GALNT5	0
chr2	162251689	162267814	10213	8.3e-06	+	162251689	162267814	0	3	25,63,2,	0,13658,16123	-5.08	-3.46	1.67	uc002ubw.1	12869	10716	TBR1	genebody	uc002ubu.3	10213	PSMD14	0
chr2	170492636	170494045	9360	1e-114	+	170492636	170494045	0	2	102,1123,	0.286	-114	-111	7.17	uc002ufd.3	33186	9360	PPIG	genebody;genebody;genebody;genebody;genebody	uc002uez.3;uc010fpx.3;uc010fpy.3;uc002ufb.3;uc002ufd.3	9360;9360;9360;9360;9360	PPIG;PPIG;PPIG;PPIG;PPIG	0
chr2	170655982	170668422	6741	4e-85	+	170655982	170668422	0	12	44,75,104,175,108,101,72,43,141,187,141,245,	0,1479,6001,6192,7312,7498,9009,9387,10810,11385,11710,12195	-84.4	-81.6	3.81	uc002ufm.3	6411	6741	SSB	genebody;genebody	uc002ufk.3;uc002ufm.3	6741;6741	SSB;SSB	0
chr2	172544352	172549378	1781	1.3e-16	+	172544352	172549378	0	3	31,117,92,	0,2304,4934	-15.9	-13.9	3.19	uc010zdt.2	2681	1781	DYNC1I2	genebody;genebody;genebody;genebody;genebody;genebody;genebody;genebody	uc002uha.2;uc002uhb.2;uc002uhc.4;uc010zds.2;uc002uhd.2;uc002uhe.2;uc002uhf.2;uc010zdt.2	1781;1781;1781;1781;1781;1781;1781;1781	DYNC1I2;DYNC1I2;DYNC1I2;DYNC1I2;DYNC1I2;DYNC1I2;DYNC1I2;DYNC1I2	0
chr2	172782082	172803249	8520	7.8e-05	+	172782082	172803249	0	2	69,22,	0.21145	-4.11	-2.55	1.97	uc002uhj.3	13728	8520	HAT1	genebody;genebody;genebody	uc010fqi.2;uc002uhi.3;uc002uhj.3	8520;8520;8520	HAT1;HAT1;HAT1	0
chr2	178077541	178081292	220988	4e-66	+	178077541	178081292	0	5	58,123,147,211,62,	0,2725,2936,3164,3689	-65.4	-62.8	2.52	uc002uld.2	1926	220988	HNRNPA3	genebody;genebody;genebody;promoter	uc002ulb.1;uc002ulc.1;uc002uld.2;uc002ule.3	220988;220988;220988;220988	HNRNPA3;HNRNPA3;HNRNPA3;HNRNPA3	0
chr2	178081494	178084486	220988	4e-57	+	178081494	178084486	0	6	5,81,141,123,80,351,	0,93,938,2270,2480,2641	-56.4	-53.8	3.05	uc002ule.3	1584	220988	HNRNPA3	genebody;genebody;genebody;genebody	uc002ulb.1;uc002ulc.1;uc002uld.2;uc002ule.3	220988;220988;220988;220988	HNRNPA3;HNRNPA3;HNRNPA3;HNRNPA3	0
chr2	187367295	187370213	55854	6.3e-27	+	187367295	187370213	0	3	19,183,36,	0,1463,2882	-26.2	-24	4.8	uc021vts.1	3627	NA	NULL	genebody	uc002upo.3	55854	ZC3H15	0
chr2	187373346	187373554	55854	1e-10	+	187373346	187373554	0	1	208	0	-10	-8.18	2.61	uc021vts.1	1067	NA	NULL	genebody;genebody	uc002upo.3;uc021vts.1	55854;NA	ZC3H15;NULL	0
chr2	191064871	191064931	84281	0.00047	+	191064871	191064931	0	1	60	0	-3.33	-1.82	2.11	uc021vub.1	312	NA	NULL	genebody;genebody;genebody;genebody;promoter	uc002urq.3;uc002urr.3;uc002urs.3;uc002urt.3;uc021vub.1	84281;84281;84281;84281;NA	C2orf88;C2orf88;C2orf88;C2orf88;NULL	1
chr2	198365860	198368098	3336	6.3e-24	+	198365860	198368098	0	3	102,90,166,	0,1902,2072	-23.2	-21.1	2.59	uc002uuk.3	1979	3329	HSPD1	genebody;genebody;promoter	uc002uul.3;uc021vum.1;uc002uuk.3	3336;100529241;3329	HSPE1;HSPE1-MOB4;HSPD1	0
chr2	201683107	201683588	9689	1.3e-06	+	201683107	201683588	0	2	9,111,	0.37	-5.9	-4.24	1.8	uc010zhg.2	6289	9689	BZW1	genebody;genebody;genebody	uc002uwc.3;uc021vus.1;uc010zhg.2	9689;9689;9689	BZW1;BZW1;BZW1	0
chr2	203162221	203168295	51602	7.9e-33	+	203162221	203168295	0	5	15,62,134,137,187,	0,346,2735,5422,5887	-32.1	-29.8	2.89	uc002uzd.1	7482	692058	SNORD11	genebody	uc002uzb.3	51602	NOP58	0
chr2	207025414	207026795	1933	3.2e-18	+	207025414	207026795	0	3	20,127,34,	0,655,1347	-17.5	-15.4	1.89	uc002vbi.1	501	26798	SNORD51	genebody;genebody;genebody;promoter;promoter;promoter;promoter;promoter;promoter;promoter	uc002vbf.1;uc002vbg.1;uc002vbh.1;uc002vbi.1;uc002vbj.3;uc002vbe.3;uc010zir.2;uc010zis.2;uc010zit.2;uc010ziu.2	1933;1933;1933;26798;619569;4719;4719;4719;4719;4719	EEF1B2;EEF1B2;EEF1B2;SNORD51;SNORA41;NDUFS1;NDUFS1;NDUFS1;NDUFS1;NDUFS1	0
chr2	217364000	217364789	6168	4e-40	+	217364000	217364789	0	2	121,118,	0.671	-39.4	-37	1.83	uc002vgg.3	872	6168	RPL37A	promoter;promoter	uc002vgf.3;uc002vgg.3	6168;6168	RPL37A;RPL37A	0
chr2	217365979	217366188	6168	4e-42	+	217365979	217366188	0	1	209	0	-41.4	-39	2.41	uc002vgg.3	2561	6168	RPL37A	genebody;genebody	uc002vgf.3;uc002vgg.3	6168;6168	RPL37A;RPL37A	1
chr2	232030609	232030730	5707	2.6e-05	+	232030609	232030730	0	1	121	0	-4.59	-3	1.7	uc021vya.1	32491	NA	NULL	genebody;genebody;genebody	uc002vrm.2;uc002vrn.2;uc010fxu.2	5707;5707;5707	PSMD1;PSMD1;PSMD1	0
chr2	232573264	232574532	5757	4e-21	+	232573264	232574532	0	2	197,42,	0.1226	-20.4	-18.3	2.42	uc010zmf.3	593	5757	PTMA	promoter;promoter;promoter	uc002vsb.4;uc002vsc.4;uc010zmf.3	5757;5757;5757	PTMA;PTMA;PTMA	0
chr2	232574948	232578071	5757	0	+	232574948	232578071	0	5	63,72,97,74,558,	0,1109,1648,2204,2565	-841	#NAME?	3.83	uc021vyc.1	1515	100422885	MIR1244-2	genebody;genebody;genebody;promoter	uc002vsb.4;uc002vsc.4;uc010zmf.3;uc021vyc.1	5757;5757;5757;100422885	PTMA;PTMA;PTMA;MIR1244-2	0
chr2	238671699	238671910	9208	1.6e-08	+	238671699	238671910	0	1	211	0	-7.79	-6.03	2.87	uc002vxg.3	5898	9208	LRRFIP1	genebody;genebody;genebody;genebody;genebody	uc002vxc.3;uc002vxd.3;uc002vxe.3;uc002vxf.3;uc010znm.2	9208;9208;9208;9208;9208	LRRFIP1;LRRFIP1;LRRFIP1;LRRFIP1;LRRFIP1	0
chr2	239237605	239237785	26146	3.1e-06	+	239237605	239237785	0	1	180	0	-5.51	-3.87	2.49	uc002vyf.3	8508	26146	TRAF3IP1	genebody;genebody	uc002vye.3;uc002vyf.3	26146;26146	TRAF3IP1;TRAF3IP1	0
chr2	3593314	3593434	246243	8.5e-06	-	3593314	3593434	0	1	120	0	-5.07	-3.45	2.11	uc002qxs.3	12505	246243	RNASEH1	genebody;genebody	uc002qxs.3;uc002qxt.3	246243;246243	RNASEH1;RNASEH1	1
chr2	9727626	9728371	10971	3.9e-06	-	9727626	9728371	0	2	12,78,	0.667	-5.41	-3.77	1.57	uc002qzu.3	32079	6868	ADAM17	genebody	uc002qzx.3	10971	YWHAQ	0
chr2	10580957	10581658	4953	1e-05	-	10580957	10581658	0	2	37,24,	0.677	-4.98	-3.37	1.27	uc021vdu.1	5668	100302743	SNORA80B	genebody;genebody;genebody	uc010exg.1;uc002rao.1;uc010yjd.1	4953;4953;4953	ODC1;ODC1;ODC1	0
chr2	10584350	10584647	4953	1.5e-06	-	10584350	10584647	0	2	43,48,	0.249	-5.83	-4.17	1.36	uc021vdu.1	2477	100302743	SNORA80B	genebody;genebody;genebody	uc010exg.1;uc002rao.1;uc010yjd.1	4953;4953;4953	ODC1;ODC1;ODC1	0
chr2	10712178	10712239	79954	8.9e-05	-	10712178	10712239	0	1	61	0	-4.05	-2.49	2.12	uc002rar.3	117905	79954	NOL10	genebody;genebody;genebody;genebody	uc002rap.3;uc002raq.3;uc010yje.2;uc010yjf.2	79954;79954;79954;79954	NOL10;NOL10;NOL10;NOL10	0
chr2	10929074	10937219	10130	6.3e-20	-	10929074	10937219	0	6	33,141,115,131,107,13,	0,800,1770,2846,4147,8132	-19.2	-17.1	2.25	uc010yjg.2	19814	10130	PDIA6	genebody;genebody;genebody;genebody;genebody	uc002rau.3;uc010yjg.2;uc002rav.3;uc010yjh.2;uc002raw.3	10130;10130;10130;10130;10130	PDIA6;PDIA6;PDIA6;PDIA6;PDIA6	0
chr2	26413801	26413922	3030	9.3e-08	-	26413801	26413922	0	1	121	0	-7.03	-5.31	2.1	uc002rgx.2	10274	150946	GAREM2	genebody;genebody	uc002rgy.3;uc010yks.2	3030;3030	HADHA;HADHA	1
chr2	26435468	26453060	3030	6.3e-16	-	26435468	26453060	0	4	27,119,123,1,	0,1843,2453,17591	-15.2	-13.2	2.09	uc010ykt.1	23330	3030	HADHA	genebody;genebody;genebody	uc002rgy.3;uc010yks.2;uc010ykt.1	3030;3030;3030	HADHA;HADHA;HADHA	0
chr2	27293341	27293399	100128731	8.5e-06	-	27293341	27293399	0	1	58	0	-5.07	-3.46	2.82	uc031rnu.1	960	NA	NULL	genebody;genebody;genebody;promoter	uc002rie.3;uc002rif.3;uc002rig.3;uc031rnu.1	60509;60509;100128731;NA	AGBL5;AGBL5;OST4;NULL	1
chr2	27591955	27592336	8890	1.6e-07	-	27591955	27592336	0	2	124,56,	0.325	-6.8	-5.09	2.52	uc002rjz.3	774	8890	EIF2B4	genebody;genebody;genebody;genebody;genebody;genebody;promoter;promoter;promoter;promoter;promoter;promoter;promoter;promoter;promoter;promoter;promoter;promoter;promoter	uc002rka.3;uc002rkb.3;uc002rkc.3;uc002rke.3;uc031rnv.1;uc002rkf.1;uc002rkg.2;uc002rkh.2;uc002rki.2;uc010eza.2;uc010ylj.2;uc010ylk.2;uc010yll.2;uc010ylm.2;uc010yln.2;uc010ylo.2;uc010ylp.2;uc010ylq.2;uc002rjz.3	8890;8890;8890;8890;8890;8890;9784;9784;9784;9784;9784;9784;9784;9784;9784;9784;9784;9784;8890	EIF2B4;EIF2B4;EIF2B4;EIF2B4;EIF2B4;EIF2B4;SNX17;SNX17;SNX17;SNX17;SNX17;SNX17;SNX17;SNX17;SNX17;SNX17;SNX17;SNX17;EIF2B4	0
chr2	27604334	27604574	5496	7.9e-24	-	27604334	27604574	0	1	240	0	-23.1	-21	2.39	uc002rkk.3	841	130557	ZNF513	genebody;promoter;promoter	uc002rkl.4;uc002rkj.3;uc002rkk.3	5496;130557;130557	PPM1G;ZNF513;ZNF513	1
chr2	27605409	27607609	5496	1e-182	-	27605409	27607609	0	4	63,235,141,70,	0,823,1409,2130	-182	-179	3.01	uc002rkk.3	2896	130557	ZNF513	genebody	uc002rkl.4	5496	PPM1G	0
chr2	27607698	27609089	5496	1e-60	-	27607698	27609089	0	3	257,133,29,	0,915,1362	-60	-57.5	2.74	uc002rkk.3	4780	130557	ZNF513	genebody	uc002rkl.4	5496	PPM1G	0
chr2	33810224	33810405	25940	5e-18	-	33810224	33810405	0	1	181	0	-17.3	-15.3	2.2	uc010ynd.1	2159	25940	FAM98A	genebody;genebody;genebody;genebody	uc010ynd.1;uc002roz.1;uc002rpa.1;uc010yne.1	25940;25940;25940;25940	FAM98A;FAM98A;FAM98A;FAM98A	0
chr2	37455855	37456035	10153	6.3e-08	-	37455855	37456035	0	1	180	0	-7.2	-5.47	3.21	uc002rpz.3	2795	10153	CEBPZ	genebody	uc002rpz.3	10153	CEBPZ	0
chr2	38976754	38978426	6432	1.6e-12	-	38976754	38978426	0	3	93,181,56,	0,401,1616	-11.8	-9.93	1.67	uc010ynp.2	1046	6432	SRSF7	genebody;genebody;genebody;promoter	uc002rqz.3;uc002rra.3;uc010ynp.2;uc002rrb.3	6432;6432;6432;79833	SRSF7;SRSF7;SRSF7;GEMIN6	0
chr2	47387723	47403681	805	1.3e-56	-	47387723	47403681	0	6	220,136,107,144,31,102,	0,1138,1701,1934,10149,15856	-55.9	-53.3	7.29	uc002rvt.2	8038	805	CALM2	genebody;genebody	uc010fbd.3;uc002rvt.2	285051;805	STPG4;CALM2	0
chr2	55199655	55199835	57142	1.2e-08	-	55199655	55199835	0	1	180	0	-7.93	-6.17	2.24	uc002rya.3	18623	400954	EML6	genebody;genebody;genebody;genebody;genebody	uc002ryc.3;uc002ryd.3;uc002rye.3;uc002ryf.3;uc002ryg.3	57142;57142;57142;57142;57142	RTN4;RTN4;RTN4;RTN4;RTN4	1
chr2	55200706	55200996	57142	4.5e-06	-	55200706	55200996	0	2	51,40,	0.25	-5.35	-3.71	1.5	uc002rya.3	19729	400954	EML6	genebody;genebody;genebody;genebody;genebody	uc002ryc.3;uc002ryd.3;uc002rye.3;uc002ryf.3;uc002ryg.3	57142;57142;57142;57142;57142	RTN4;RTN4;RTN4;RTN4;RTN4	0
chr2	55276986	55277495	57142	3.2e-17	-	55276986	55277495	0	1	509	0	-16.5	-14.5	1.48	uc010yov.1	340	NA	NULL	promoter;promoter;promoter;promoter;promoter	uc010yov.1;uc002ryd.3;uc002rye.3;uc002ryf.3;uc002ryg.3	NA;57142;57142;57142;57142	NULL;RTN4;RTN4;RTN4;RTN4	0
chr2	55470561	55470682	4528	2.6e-05	-	55470561	55470682	0	1	121	0	-4.59	-3	3.17	uc021vhs.1	10805	6233	RPS27A	genebody;genebody;genebody	uc010yox.2;uc002ryn.3;uc002ryo.3	4528;4528;4528	MTIF2;MTIF2;MTIF2	0
chr2	55481810	55481871	4528	0.0003	-	55481810	55481871	0	1	61	0	-3.53	-2.01	2.03	uc010yox.2	12931	4528	MTIF2	genebody;genebody;genebody	uc010yox.2;uc002ryn.3;uc002ryo.3	4528;4528;4528	MTIF2;MTIF2;MTIF2	0
chr2	55844575	55844785	57223	3.2e-12	-	55844575	55844785	0	1	210	0	-11.5	-9.57	2.21	uc002rze.3	231	NA	NULL	promoter;promoter;promoter;promoter	uc002rzb.3;uc002rzc.3;uc002rzd.3;uc002rze.3	57223;57223;57223;NA	PPP4R3B;PPP4R3B;PPP4R3B;NULL	0
chr2	61764728	61764849	7514	7.4e-05	-	61764728	61764849	0	1	121	0	-4.13	-2.57	2.24	uc010fcl.3	541	7514	XPO1	promoter;promoter;promoter;promoter	uc010fcl.3;uc010ypn.2;uc002sbj.3;uc002sbk.3	7514;7514;7514;7514	XPO1;XPO1;XPO1;XPO1	0
chr2	61764908	61765118	7514	4e-13	-	61764908	61765118	0	1	210	0	-12.4	-10.5	2.89	uc010ypn.2	356	7514	XPO1	promoter;promoter;promoter;promoter	uc010fcl.3;uc010ypn.2;uc002sbj.3;uc002sbk.3	7514;7514;7514;7514	XPO1;XPO1;XPO1;XPO1	0
chr2	70508624	70515245	6637	5e-13	-	70508624	70515245	0	2	192,46,	0.6575	-12.3	-10.4	2.65	uc002sgo.3	8630	6637	SNRPG	genebody;genebody	uc002sgo.3;uc002sgp.3	6637;6637	SNRPG;SNRPG	0
chr2	74753774	74754116	550	4e-19	-	74753774	74754116	0	2	189,49,	0.293	-18.4	-16.3	2.52	uc010yrw.2	535	165545	DQX1	genebody;genebody;genebody;genebody;genebody;promoter	uc002sme.3;uc002smf.3;uc002smg.3;uc002smh.3;uc010yrx.2;uc010yrw.2	550;550;550;550;550;165545	AUP1;AUP1;AUP1;AUP1;AUP1;DQX1	0
chr2	85771977	85772128	2677	6.3e-11	-	85771977	85772128	0	1	151	0	-10.2	-8.4	3.21	uc010fgm.1	3844	4144	MAT2A	genebody;genebody;genebody;genebody	uc002spr.3;uc010yss.2;uc002sps.3;uc010yst.2	4144;2677;2677;2677	MAT2A;GGCX;GGCX;GGCX	1
chr2	95770465	95774115	64969	2.6e-09	-	95770465	95774115	0	3	10,35,196,	0,1702,3454	-8.58	-6.8	1.93	uc010yud.1	15464	64969	MRPS5	genebody;genebody;genebody	uc002sub.3;uc002suc.3;uc010yud.1	64969;64969;64969	MRPS5;MRPS5;MRPS5	0
chr2	96965117	96968990	23020	1.6e-12	-	96965117	96968990	0	4	48,56,193,94,	0,1618,2144,3779	-11.8	-9.89	2.07	uc002svu.3	4254	23020	SNRNP200	genebody	uc002svu.3	23020	SNRNP200	0
chr2	128244239	128247500	55677	1.1e-06	-	128244239	128247500	0	3	1,57,93,	0,2515,3168	-5.94	-4.28	2.35	uc002too.1	13870	NA	NULL	genebody	uc002ton.2	55677	IWS1	0
chr2	128262340	128262581	55677	6.3e-14	-	128262340	128262581	0	1	241	0	-13.2	-11.2	3.69	uc002too.1	2719	NA	NULL	genebody;genebody;genebody	uc002ton.2;uc010yzl.1;uc010fma.3	55677;55677;55677	IWS1;IWS1;IWS1	0
chr2	128477547	128477668	55339	5.6e-05	-	128477547	128477668	0	1	121	0	-4.25	-2.68	2.29	uc002tpf.3	19008	84826	SFT2D3	genebody	uc002tpg.2	55339	WDR33	0
chr2	128604226	128604376	5433	3.2e-06	-	128604226	128604376	0	1	150	0	-5.49	-3.85	3.98	uc002tpj.3	11428	5433	POLR2D	genebody	uc002tpj.3	5433	POLR2D	1
chr2	130909800	130909921	55627	4.6e-07	-	130909800	130909921	0	1	121	0	-6.34	-4.65	2.87	uc002tqo.2	5666	55627	SMPD4	genebody;genebody;genebody;genebody;genebody;genebody;genebody;genebody;genebody;genebody;genebody;genebody	uc002tqo.2;uc002tqp.2;uc002tqq.2;uc002tqr.2;uc002tqs.2;uc002tqt.2;uc010yzy.2;uc010yzz.2;uc010zaa.2;uc010zab.2;uc010zac.2;uc010zad.2	55627;55627;55627;55627;55627;55627;55627;55627;55627;55627;55627;55627	SMPD4;SMPD4;SMPD4;SMPD4;SMPD4;SMPD4;SMPD4;SMPD4;SMPD4;SMPD4;SMPD4;SMPD4	1
chr2	132200297	132200417	401010	7.6e-05	-	132200297	132200417	0	1	120	0	-4.12	-2.56	1.6	uc002tst.2	2110	401010	NOC2LP2	genebody	uc002tst.2	401010	NOC2LP2	0
chr2	136627849	136627909	4175	0.00011	-	136627849	136627909	0	1	60	0	-3.95	-2.4	1.78	uc002tuw.4	6168	4175	MCM6	genebody	uc002tuw.4	4175	MCM6	0
chr2	145147040	145147191	9839	3.2e-06	-	145147040	145147191	0	1	151	0	-5.5	-3.85	2.71	uc002tvr.3	57030	79712	GTDC1	genebody;genebody;genebody;genebody	uc002tvu.3;uc002tvv.3;uc010zbm.2;uc010fnp.3	9839;9839;9839;9839	ZEB2;ZEB2;ZEB2;ZEB2	0
chr2	150426385	150426476	27249	1.4e-07	-	150426385	150426476	0	1	91	0	-6.86	-5.15	3.46	uc002txc.3	17900	27249	MMADHC	genebody	uc002txc.3	27249	MMADHC	1
chr2	150436011	150436162	27249	1e-05	-	150436011	150436162	0	1	151	0	-4.99	-3.37	1.61	uc002txc.3	8244	27249	MMADHC	genebody	uc002txc.3	27249	MMADHC	0
chr2	153519121	153519668	55660	6.2e-10	-	153519121	153519668	0	2	91,120,	0.427	-9.21	-7.4	2.08	uc002tyg.4	7135	55660	PRPF40A	genebody;genebody;genebody	uc002tyg.4;uc002tyh.4;uc010zcd.1	55660;55660;55660	PRPF40A;PRPF40A;PRPF40A	0
chr2	153527841	153530188	55660	2e-17	-	153527841	153530188	0	4	54,165,65,77,	0,1131,1650,2270	-16.7	-14.6	3.12	uc002tyg.4	2483	55660	PRPF40A	genebody;genebody;genebody;genebody	uc002tyh.4;uc010zcd.1;uc002tyi.2;uc002tyj.2	55660;55660;55660;55660	PRPF40A;PRPF40A;PRPF40A;PRPF40A	0
chr2	153533245	153537762	55660	1e-08	-	153533245	153537762	0	5	48,25,54,121,23,	0,719,2324,2620,4494	-8	-6.23	2.61	uc002tyg.4	8972	55660	PRPF40A	genebody;genebody;genebody;genebody;genebody	uc002tyh.4;uc010zcd.1;uc002tyi.2;uc002tyj.2;uc002tyl.1	55660;55660;55660;55660;55660	PRPF40A;PRPF40A;PRPF40A;PRPF40A;PRPF40A	0
chr2	169745795	169746011	57405	0.00016	-	169745795	169746011	0	2	6,115,	0.101	-3.79	-2.25	2.06	uc002uel.3	1041	57405	SPC25	genebody	uc002uel.3	57405	SPC25	0
chr2	170668267	170668984	29081	9.5e-10	-	170668267	170668984	0	2	101,18,	0.699	-9.02	-7.22	3.95	uc002ufn.3	12728	29081	METTL5	genebody;genebody;genebody	uc002ufn.3;uc002ufo.3;uc002ufp.3	29081;29081;29081	METTL5;METTL5;METTL5	0
chr2	175213146	175213684	9541	1.6e-16	-	175213146	175213684	0	1	538	0	-15.8	-13.8	6.92	uc010zem.1	13592	100131390	SP9	genebody;genebody	uc002uim.3;uc002uin.3	9541;9541	CIR1;CIR1	0
chr2	176042859	176043128	518	1.6e-16	-	176042859	176043128	0	1	269	0	-15.8	-13.8	2.52	uc002ujz.4	3398	518	ATP5MC3	genebody;genebody;genebody	uc002ujz.4;uc002uka.4;uc002ukb.2	518;518;518	ATP5MC3;ATP5MC3;ATP5MC3	1
chr2	176043930	176046252	518	4e-17	-	176043930	176046252	0	3	48,81,170,	0,895,2152	-16.4	-14.4	1.42	uc002ujz.4	1300	518	ATP5MC3	genebody;genebody;genebody	uc002ujz.4;uc002uka.4;uc002ukb.2	518;518;518	ATP5MC3;ATP5MC3;ATP5MC3	0
chr2	180810231	180810411	57703	3.5e-09	-	180810231	180810411	0	1	180	0	-8.46	-6.68	3.08	uc021vtf.1	11054	NA	NULL	genebody;genebody;genebody	uc002uno.2;uc010frh.1;uc002unp.2	57703;57703;57703	CWC22;CWC22;CWC22	0
chr2	183847622	183848041	10787	0.00028	-	183847622	183848041	0	2	33,28,	0.391	-3.55	-2.03	1.92	uc021vtq.1	39868	NA	NULL	genebody;genebody	uc002upb.4;uc002upc.4	10787;10787	NCKAP1;NCKAP1	0
chr2	192701118	192701297	8436	2.3e-09	-	192701118	192701297	0	1	179	0	-8.64	-6.86	2.41	uc002utb.3	10799	8436	CAVIN2	genebody	uc002utb.3	8436	CAVIN2	0
chr2	198265157	198266200	23451	2e-20	-	198265157	198266200	0	3	1,222,77,	0,281,966	-19.7	-17.6	2.8	uc021vul.1	604	NA	NULL	genebody;promoter	uc002uue.3;uc021vul.1	23451;NA	SF3B1;NULL	0
chr2	198351546	198358922	3329	3.2e-59	-	198351546	198358922	0	7	376,179,175,246,100,169,42,	0,1035,1494,2179,3374,6501,7334	-58.5	-56	3.17	uc010zgx.2	9406	3329	HSPD1	genebody;genebody;genebody;genebody	uc002uui.3;uc010fsm.3;uc010zgx.2;uc002uuk.3	3329;3329;3329;3329	HSPD1;HSPD1;HSPD1;HSPD1	0
chr2	198361823	198362094	3329	1.3e-60	-	198361823	198362094	0	1	271	0	-59.9	-57.3	3.61	uc010zgx.2	2682	3329	HSPD1	genebody;genebody;genebody;genebody;genebody	uc002uui.3;uc010fsm.3;uc010zgx.2;uc002uuk.3;uc010zgy.1	3329;3329;3329;3329;3329	HSPD1;HSPD1;HSPD1;HSPD1;HSPD1	0
chr2	219139035	219139155	64114	7.4e-07	-	219139035	219139155	0	1	120	0	-6.13	-4.45	2.61	uc002vhn.3	3978	25953	PNKD	genebody;genebody;genebody;genebody;genebody	uc002vhn.3;uc002vho.1;uc002vhp.1;uc010zjz.1;uc010zka.2	25953;64114;64114;64114;64114	PNKD;TMBIM1;TMBIM1;TMBIM1;TMBIM1	1
chr2	220404956	220405077	79586	2.6e-08	-	220404956	220405077	0	1	121	0	-7.58	-5.84	2.95	uc010zlh.2	2803	79586	CHPF	genebody;genebody	uc010zlh.2;uc002vmc.4	79586;79586	CHPF;CHPF	0
chr2	230724023	230724263	9320	7.9e-09	-	230724023	230724263	0	1	240	0	-8.1	-6.33	3.22	uc021vxw.1	20701	9320	TRIP12	genebody;genebody;genebody;genebody;genebody;genebody	uc021vxw.1;uc002vpw.1;uc002vpx.1;uc002vpy.1;uc010zlz.1;uc010fxh.1	9320;9320;9320;9320;9320;9320	TRIP12;TRIP12;TRIP12;TRIP12;TRIP12;TRIP12	0
chr2	232319607	232320189	4691	4e-29	-	232319607	232320189	0	2	371,78,	0.504	-28.4	-26.2	2.92	uc002vrv.1	749	654321	SNORA75	genebody;promoter	uc002vru.3;uc002vrv.1	4691;654321	NCL;SNORA75	1
chr2	232321395	232322419	4691	2e-13	-	232321395	232322419	0	3	80,124,66,	0,316,958	-12.7	-10.7	2.08	uc002vrw.1	671	6082	SNORD20	genebody;promoter;promoter	uc002vru.3;uc002vrv.1;uc002vrw.1	4691;654321;6082	NCL;SNORA75;SNORD20	0
chr2	232322478	232329086	4691	0	-	232322478	232329086	0	9	33,124,125,142,87,198,478,117,40,	0,498,1233,2384,2710,2901,3772,5432,6568	-386	#NAME?	3.77	uc010fxw.1	627	25826	SNORD82	genebody;promoter	uc002vru.3;uc010fxw.1	4691;25826	NCL;SNORD82	0
chr2	234750623	234750774	55355	6.3e-08	-	234750623	234750774	0	1	151	0	-7.2	-5.47	3.21	uc010zne.2	12514	55355	HJURP	genebody;genebody;genebody	uc002vvg.3;uc010znd.2;uc010zne.2	55355;55355;55355	HJURP;HJURP;HJURP	0
chr2	242035352	242035503	130916	6e-07	-	242035352	242035503	0	1	151	0	-6.22	-4.54	3.74	uc002wan.1	4483	130916	MTERF4	genebody;genebody	uc002wan.1;uc010zoj.1	130916;130916	MTERF4;MTERF4	0
chr2	242194975	242195729	3069	2e-06	-	242194975	242195729	0	2	20,131,	0.623	-5.69	-4.04	1.71	uc010zoo.1	5731	NA	NULL	genebody;genebody;genebody;genebody	uc002waz.3;uc021vzg.1;uc002wba.3;uc010fzn.1	3069;3069;3069;3069	HDLBP;HDLBP;HDLBP;HDLBP	0
chr2	242572972	242573092	51078	3.2e-10	-	242572972	242573092	0	1	120	0	-9.5	-7.68	2.5	uc002wbt.3	3693	51078	THAP4	genebody	uc002wbt.3	51078	THAP4	0
chr3	5024663	5024991	8553	2.5e-50	+	5024663	5024991	0	1	328	0	-49.6	-47.2	4.5	uc003bqe.1	3179	100507582	BHLHE40-AS1	genebody;genebody	uc003bqf.3;uc011asw.2	8553;8553	BHLHE40;BHLHE40	0
chr3	9412778	9413168	25917	1e-09	+	9412778	9413168	0	1	390	0	-9	-7.2	3.38	uc003bro.4	8254	25917	THUMPD3	genebody;genebody;genebody	uc003brn.4;uc003bro.4;uc003brm.3	25917;25917;440944	THUMPD3;THUMPD3;THUMPD3-AS1	0
chr3	9517739	9517950	55209	2.5e-16	+	9517739	9517950	0	1	211	0	-15.6	-13.6	3.95	uc003brx.3	33268	55209	SETD5	genebody;genebody;genebody;genebody;genebody	uc003brt.3;uc003bru.3;uc003brv.3;uc010hck.3;uc003brx.3	55209;55209;55209;55209;55209	SETD5;SETD5;SETD5;SETD5;SETD5	1
chr3	9776143	9776264	7862	0.00023	+	9776143	9776264	0	1	121	0	-3.64	-2.12	2.17	uc011ati.2	2767	7862	BRPF1	genebody;genebody;genebody;genebody	uc003bse.3;uc003bsf.3;uc003bsg.3;uc011ati.2	7862;7862;7862;7862	BRPF1;BRPF1;BRPF1;BRPF1	0
chr3	9780791	9780882	7862	1.5e-05	+	9780791	9780882	0	1	91	0	-4.83	-3.23	2.31	uc011ati.2	7400	7862	BRPF1	genebody;genebody;genebody;genebody	uc003bse.3;uc003bsf.3;uc003bsg.3;uc011ati.2	7862;7862;7862;7862	BRPF1;BRPF1;BRPF1;BRPF1	0
chr3	10302110	10302320	9797	6.3e-11	+	10302110	10302320	0	1	210	0	-10.2	-8.31	2.92	uc011att.1	11334	9797	TATDN2	genebody;genebody;genebody;genebody;genebody	uc003bvg.2;uc003bvf.3;uc011atr.2;uc011ats.1;uc011att.1	9797;9797;9797;9797;9797	TATDN2;TATDN2;TATDN2;TATDN2;TATDN2	0
chr3	20019847	20025330	5868	1.5e-10	+	20019847	20025330	0	2	48,131,	0.5352	-9.83	-8	3.7	uc003cbp.3	31177	151649	PP2D1	genebody;genebody;genebody;genebody	uc003cbn.3;uc010hey.3;uc011awg.2;uc010hez.3	5868;5868;5868;151649	RAB5A;RAB5A;RAB5A;PP2D1	0
chr3	23960745	23961074	6138	1.3e-30	+	23960745	23961074	0	1	329	0	-29.9	-27.7	2.37	uc021wub.1	1711	6138	RPL15	genebody;genebody;genebody;genebody;genebody;genebody;genebody;genebody;genebody	uc011awi.2;uc011awj.2;uc003ccn.3;uc003ccr.3;uc003cco.3;uc003ccp.3;uc003ccq.3;uc021wub.1;uc003cck.3	6138;6138;6138;6138;6138;6138;6138;6138;28512	RPL15;RPL15;RPL15;RPL15;RPL15;RPL15;RPL15;RPL15;NKIRAS1	1
chr3	33877587	33877737	10015	3.2e-06	+	33877587	33877737	0	1	150	0	-5.49	-3.85	2.29	uc011axw.3	7530	10015	PDCD6IP	genebody;genebody;genebody	uc003cfx.4;uc003cfy.4;uc011axw.3	10015;10015;10015	PDCD6IP;PDCD6IP;PDCD6IP	0
chr3	40500169	40503863	9045	0	+	40500169	40503863	0	4	58,100,54,434,	0,2728,2929,3260	-407	#NAME?	4.39	uc003ckh.4	3184	9045	RPL14	genebody;genebody	uc003ckg.4;uc003ckh.4	9045;9045	RPL14;RPL14	0
chr3	41281308	41281429	1499	3.5e-05	+	41281308	41281429	0	1	121	0	-4.45	-2.86	2.86	uc003ckt.1	4203	1499	CTNNB1	genebody;genebody;genebody;genebody;genebody	uc003ckp.2;uc003ckq.2;uc003ckr.2;uc011azf.1;uc011azg.1	1499;1499;1499;1499;1499	CTNNB1;CTNNB1;CTNNB1;CTNNB1;CTNNB1	1
chr3	42678508	42678629	4820	2.6e-06	+	42678508	42678629	0	1	121	0	-5.59	-3.94	3.81	uc003cls.3	9888	4820	NKTR	genebody;genebody;genebody;genebody;genebody;genebody;genebody	uc003clm.1;uc003clo.3;uc003clp.3;uc011azp.2;uc003clq.1;uc003clr.1;uc003cls.3	4820;4820;4820;4820;4820;4820;4820	NKTR;NKTR;NKTR;NKTR;NKTR;NKTR;NKTR	0
chr3	44884673	44889513	56992	0.00018	+	44884673	44889513	0	2	53,37,	0.4803	-3.74	-2.2	3.11	uc021wwr.1	16287	693149	MIR564	genebody;genebody;genebody	uc003cnx.4;uc010hiq.3;uc010hir.3	56992;56992;56992	KIF15;KIF15;KIF15	0
chr3	48481714	48485450	51372	1e-27	+	48481714	48485450	0	4	8,56,88,195,	0,98,236,3541	-27	-24.8	3.3	uc003cte.1	1894	51372	TMA7	genebody	uc003cte.1	51372	TMA7	0
chr3	48964982	48965222	10425	2e-29	+	48964982	48965222	0	1	240	0	-28.7	-26.5	2.95	uc010hkl.3	205	10425	ARIH2	genebody;genebody;genebody;genebody;promoter;promoter	uc003cvb.3;uc003cvc.3;uc003cvd.2;uc003cve.2;uc003cvf.3;uc010hkl.3	10425;10425;10425;10425;10425;10425	ARIH2;ARIH2;ARIH2;ARIH2;ARIH2;ARIH2	0
chr3	49049162	49049403	11180	1e-39	+	49049162	49049403	0	1	241	0	-39	-36.6	4.49	uc011bbz.1	4239	11180	WDR6	genebody;genebody;genebody;genebody;genebody	uc011bbx.1;uc003cvj.2;uc010hkn.2;uc011bby.1;uc011bbz.1	11180;11180;11180;11180;11180	WDR6;WDR6;WDR6;WDR6;WDR6	0
chr3	49049761	49050092	11180	7.9e-25	+	49049761	49050092	0	1	331	0	-24.1	-22	2.7	uc011bbz.1	4883	11180	WDR6	genebody;genebody;genebody;genebody;genebody	uc011bbx.1;uc003cvj.2;uc010hkn.2;uc011bby.1;uc011bbz.1	11180;11180;11180;11180;11180	WDR6;WDR6;WDR6;WDR6;WDR6	0
chr3	50005267	50005358	10180	0.00019	+	50005267	50005358	0	1	91	0	-3.71	-2.18	2.54	uc010hlf.2	27833	10180	RBM6	genebody;genebody;genebody;genebody;genebody;genebody;genebody;genebody;genebody	uc011bdh.2;uc010hlc.2;uc003cyc.3;uc003cyd.3;uc003cye.3;uc011bdi.2;uc010hld.2;uc010hle.2;uc010hlf.2	10180;10180;10180;10180;10180;10180;10180;10180;10180	RBM6;RBM6;RBM6;RBM6;RBM6;RBM6;RBM6;RBM6;RBM6	0
chr3	51430402	51430493	29890	2.9e-10	+	51430402	51430493	0	1	91	0	-9.54	-7.72	3.27	uc003dbd.3	1746	29890	RBM15B	genebody	uc003dbd.3	29890	RBM15B	0
chr3	51430701	51430881	29890	2.7e-09	+	51430701	51430881	0	1	180	0	-8.57	-6.78	2.6	uc003dbd.3	2090	29890	RBM15B	genebody	uc003dbd.3	29890	RBM15B	0
chr3	52723174	52724620	26354	1.4e-05	+	52723174	52724620	0	2	48,13,	0.1433	-4.85	-3.24	2.33	uc003dfg.1	639	692089	SNORD19	genebody;genebody;genebody;genebody;promoter;promoter	uc011beh.1;uc003dfd.3;uc003dfe.3;uc003dff.3;uc003dfg.1;uc010hml.1	26354;26354;26354;26354;692089;100113381	GNL3;GNL3;GNL3;GNL3;SNORD19;SNORD19B	0
chr3	52727653	52728271	26354	7.9e-19	+	52727653	52728271	0	3	170,67,63,	0,399,555	-18.1	-16	2.22	uc003dfh.1	1208	692109	SNORD69	genebody;genebody;genebody	uc003dfd.3;uc003dfe.3;uc003dff.3	26354;26354;26354	GNL3;GNL3;GNL3	0
chr3	100291419	100291539	55076	0.00068	+	100291419	100291539	0	1	120	0	-3.17	-1.68	3.08	uc003dub.1	3811	55076	TMEM45A	genebody;genebody;genebody	uc003dtz.1;uc003dua.1;uc003dub.1	55076;55076;55076	TMEM45A;TMEM45A;TMEM45A	0
chr3	101284040	101284279	54931	5e-11	+	101284040	101284279	0	1	239	0	-10.3	-8.47	4.09	uc021xbw.1	531	NA	NULL	genebody;promoter	uc003duz.4;uc021xbw.1	54931;NA	TRMT10C;NULL	0
chr3	101293071	101311520	57092	5e-23	+	101293071	101311520	0	5	52,215,75,56,50,	0,5562,11209,15987,18399	-22.3	-20.1	2.83	uc003dvd.3	9251	57092	PCNP	genebody;genebody;genebody;genebody	uc003dva.3;uc003dvb.3;uc003dvc.3;uc003dvd.3	57092;57092;57092;57092	PCNP;PCNP;PCNP;PCNP	0
chr3	127323463	127323887	4171	1.1e-10	+	127323463	127323887	0	2	163,168,	0.256	-9.95	-8.12	1.59	uc011bkn.2	222	4171	MCM2	genebody;genebody;genebody;promoter	uc003ejp.4;uc011bkm.3;uc010hsl.3;uc011bkn.2	4171;4171;4171;4171	MCM2;MCM2;MCM2;MCM2	0
chr3	127379287	127379438	50512	1.7e-07	+	127379287	127379438	0	1	151	0	-6.77	-5.06	2.32	uc003ejr.3	12419	80325	ABTB1	genebody	uc003ejq.3	50512	PODXL2	0
chr3	139074523	139074583	56945	3.2e-05	+	139074523	139074583	0	1	60	0	-4.5	-2.92	2.03	uc003etc.3	11753	56945	MRPS22	genebody;genebody	uc003etb.3;uc003etc.3	56945;56945	MRPS22;MRPS22	0
chr3	142840877	142841058	9435	3.2e-21	+	142840877	142841058	0	1	181	0	-20.5	-18.4	2.19	uc021xex.1	1306	NA	NULL	genebody;genebody	uc003evm.3;uc021xex.1	9435;NA	CHST2;NULL	0
chr3	152880897	152881048	5912	2.8e-07	+	152880897	152881048	0	1	151	0	-6.55	-4.85	1.84	uc003ezr.3	941	5912	RAP2B	promoter	uc003ezr.3	5912	RAP2B	0
chr3	160129780	160130231	10051	8.1e-09	+	160129780	160130231	0	2	92,118,	0.333	-8.09	-6.32	3.13	uc003fdl.3	1806	10051	SMC4	genebody;genebody;genebody;genebody;genebody;genebody;genebody;genebody;promoter	uc003fdf.1;uc003fdg.1;uc010hwc.1;uc003fdh.3;uc003fdi.3;uc003fdj.3;uc010hwd.3;uc003fda.3;uc003fdl.3	10051;10051;10051;10051;10051;10051;10051;57560;10051	SMC4;SMC4;SMC4;SMC4;SMC4;SMC4;SMC4;IFT80;SMC4	0
chr3	160130588	160131831	10051	2.5e-09	+	160130588	160131831	0	3	49,141,21,	0,672,1222	-8.6	-6.82	4.61	uc003fdl.3	602	10051	SMC4	genebody;genebody;genebody;genebody;genebody;genebody;genebody;genebody;promoter	uc003fdf.1;uc003fdg.1;uc010hwc.1;uc003fdh.3;uc003fdi.3;uc003fdj.3;uc010hwd.3;uc003fda.3;uc003fdl.3	10051;10051;10051;10051;10051;10051;10051;57560;10051	SMC4;SMC4;SMC4;SMC4;SMC4;SMC4;SMC4;IFT80;SMC4	0
chr3	160132218	160135647	10051	7.9e-38	+	160132218	160135647	0	3	87,165,137,	0,1820,3292	-37.1	-34.8	3.86	uc003fdl.3	2119	10051	SMC4	genebody;genebody;genebody;genebody;genebody;genebody;genebody	uc010hwc.1;uc003fdh.3;uc003fdi.3;uc003fdj.3;uc010hwd.3;uc003fdl.3;uc003fda.3	10051;10051;10051;10051;10051;10051;57560	SMC4;SMC4;SMC4;SMC4;SMC4;SMC4;IFT80	0
chr3	160141274	160143914	10051	7.9e-14	+	160141274	160143914	0	4	164,80,153,53,	0,274,1380,2587	-13.1	-11.1	2.56	uc003fdl.3	10781	10051	SMC4	genebody;genebody;genebody;genebody;genebody;genebody;genebody	uc010hwc.1;uc003fdh.3;uc003fdi.3;uc003fdj.3;uc010hwd.3;uc003fdl.3;uc003fda.3	10051;10051;10051;10051;10051;10051;57560	SMC4;SMC4;SMC4;SMC4;SMC4;SMC4;IFT80	0
chr3	169700511	169706044	7095	2.5e-29	+	169700511	169706044	0	4	188,93,61,17,	0,437,3081,5516	-28.6	-26.4	4.24	uc003fgh.3	18695	7095	SEC62	genebody;genebody	uc003fgg.3;uc003fgh.3	7095;7095	SEC62;SEC62	0
chr3	169710486	169710965	7095	1.6e-86	+	169710486	169710965	0	1	479	0	-85.8	-83.1	5.72	uc003fgh.3	26143	7095	SEC62	genebody;genebody	uc003fgg.3;uc003fgh.3	7095;7095	SEC62;SEC62	0
chr3	179287633	179287949	86	7.4e-07	+	179287633	179287949	0	2	55,95,	0.221	-6.13	-4.45	1.74	uc003fjy.3	7081	86	ACTL6A	genebody;genebody;genebody	uc003fjw.3;uc003fjx.3;uc003fjy.3	86;86;86	ACTL6A;ACTL6A;ACTL6A	0
chr3	180666197	180666258	8087	4e-05	+	180666197	180666258	0	1	61	0	-4.4	-2.82	2.05	uc011bql.2	32978	8087	FXR1	genebody;genebody;genebody;genebody;genebody;genebody;genebody	uc003fkp.3;uc003fkq.3;uc003fkr.3;uc003fks.3;uc011bqj.2;uc011bqk.2;uc011bql.2	8087;8087;8087;8087;8087;8087;8087	FXR1;FXR1;FXR1;FXR1;FXR1;FXR1;FXR1	0
chr3	183892633	183894804	1173	1.5e-06	+	183892633	183894804	0	2	114,66,	0.2105	-5.81	-4.15	1.74	uc021xig.1	1021	1173	AP2M1	genebody;genebody;promoter	uc003fmw.3;uc021xif.1;uc021xig.1	1173;1173;1173	AP2M1;AP2M1;AP2M1	0
chr3	183896800	183898056	1173	2e-08	+	183896800	183898056	0	2	110,100,	0.1156	-7.69	-5.94	2.22	uc031scq.1	576	1173	AP2M1	genebody;genebody;genebody;promoter;promoter;promoter	uc003fmw.3;uc021xif.1;uc021xig.1;uc031scq.1;uc011bqy.2;uc011bqz.2	1173;1173;1173;1173;1173;1173	AP2M1;AP2M1;AP2M1;AP2M1;AP2M1;AP2M1	0
chr3	184017021	184018232	5708	1e-49	+	184017021	184018232	0	3	168,57,165,	0,617,1046	-49	-46.5	2.23	uc003fnn.1	602	5708	PSMD2	promoter;promoter;promoter	uc003fnn.1;uc011brj.1;uc011brk.1	5708;5708;5708	PSMD2;PSMD2;PSMD2	0
chr3	184033913	184035234	1981	5.2e-09	+	184033913	184035234	0	3	93,21,126,	0,587,1195	-8.28	-6.51	2.14	uc003fnw.3	1375	1981	EIF4G1	genebody;genebody;genebody;genebody;genebody;genebody;genebody;genebody;genebody;genebody;genebody;genebody	uc003fno.2;uc010hxw.2;uc003fnp.3;uc003fnq.3;uc003fnr.3;uc003fns.3;uc003fnt.3;uc010hxx.3;uc010hxy.3;uc010hxz.2;uc003fnv.4;uc003fnw.3	1981;1981;1981;1981;1981;1981;1981;1981;1981;1981;1981;1981	EIF4G1;EIF4G1;EIF4G1;EIF4G1;EIF4G1;EIF4G1;EIF4G1;EIF4G1;EIF4G1;EIF4G1;EIF4G1;EIF4G1	0
chr3	184039259	184039888	1981	1e-32	+	184039259	184039888	0	1	629	0	-32	-29.7	3.07	uc003fnx.3	1470	1981	EIF4G1	genebody;genebody;genebody;genebody;genebody;genebody;genebody;genebody;genebody;genebody;genebody;genebody	uc003fno.2;uc010hxw.2;uc003fnp.3;uc003fnq.3;uc003fnr.3;uc003fns.3;uc003fnt.3;uc010hxx.3;uc010hxy.3;uc003fnv.4;uc003fnw.3;uc003fnx.3	1981;1981;1981;1981;1981;1981;1981;1981;1981;1981;1981;1981	EIF4G1;EIF4G1;EIF4G1;EIF4G1;EIF4G1;EIF4G1;EIF4G1;EIF4G1;EIF4G1;EIF4G1;EIF4G1;EIF4G1	0
chr3	184040477	184041613	1981	3.2e-11	+	184040477	184041613	0	5	41,134,159,189,46,	0,131,393,715,1090	-10.5	-8.67	1.58	uc003fnz.3	2439	692107	SNORD66	genebody;genebody;genebody;genebody;genebody;genebody;genebody;genebody;genebody;genebody;genebody;genebody	uc003fno.2;uc010hxw.2;uc003fnp.3;uc003fnq.3;uc003fnr.3;uc003fns.3;uc003fnt.3;uc010hxx.3;uc010hxy.3;uc003fnv.4;uc003fnw.3;uc003fnx.3	1981;1981;1981;1981;1981;1981;1981;1981;1981;1981;1981;1981	EIF4G1;EIF4G1;EIF4G1;EIF4G1;EIF4G1;EIF4G1;EIF4G1;EIF4G1;EIF4G1;EIF4G1;EIF4G1;EIF4G1	0
chr3	184041702	184041763	1981	0.00049	+	184041702	184041763	0	1	61	0	-3.31	-1.81	1.31	uc003fnz.3	1752	692107	SNORD66	genebody;genebody;genebody;genebody;genebody;genebody;genebody;genebody;genebody;genebody;genebody;genebody;promoter	uc003fno.2;uc010hxw.2;uc003fnp.3;uc003fnq.3;uc003fnr.3;uc003fns.3;uc003fnt.3;uc010hxx.3;uc010hxy.3;uc003fnv.4;uc003fnw.3;uc003fnx.3;uc003fnz.3	1981;1981;1981;1981;1981;1981;1981;1981;1981;1981;1981;1981;692107	EIF4G1;EIF4G1;EIF4G1;EIF4G1;EIF4G1;EIF4G1;EIF4G1;EIF4G1;EIF4G1;EIF4G1;EIF4G1;EIF4G1;SNORD66	0
chr3	184042045	184043374	1981	7.9e-28	+	184042045	184043374	0	4	90,237,105,107,	0,620,1011,1222	-27.1	-24.9	2.22	uc003fnz.3	775	692107	SNORD66	genebody;genebody;genebody;genebody;genebody;genebody;genebody;genebody;genebody;genebody;genebody;genebody;promoter	uc003fno.2;uc010hxw.2;uc003fnp.3;uc003fnq.3;uc003fnr.3;uc003fns.3;uc003fnt.3;uc010hxx.3;uc010hxy.3;uc003fnv.4;uc003fnw.3;uc003fnx.3;uc003fnz.3	1981;1981;1981;1981;1981;1981;1981;1981;1981;1981;1981;1981;692107	EIF4G1;EIF4G1;EIF4G1;EIF4G1;EIF4G1;EIF4G1;EIF4G1;EIF4G1;EIF4G1;EIF4G1;EIF4G1;EIF4G1;SNORD66	0
chr3	184044709	184045437	1981	4e-68	+	184044709	184045437	0	3	62,233,64,	0,294,664	-67.4	-64.8	2.24	uc003fnz.3	1587	692107	SNORD66	genebody;genebody;genebody;genebody;genebody;genebody;genebody;genebody;genebody;genebody	uc003fnp.3;uc003fnq.3;uc003fnr.3;uc003fns.3;uc003fnt.3;uc010hxx.3;uc010hxy.3;uc003fnv.4;uc003fnw.3;uc003fnx.3	1981;1981;1981;1981;1981;1981;1981;1981;1981;1981	EIF4G1;EIF4G1;EIF4G1;EIF4G1;EIF4G1;EIF4G1;EIF4G1;EIF4G1;EIF4G1;EIF4G1	0
chr3	184052637	184052877	1981	5e-50	+	184052637	184052877	0	1	240	0	-49.3	-46.8	2.39	uc003foc.3	960	131408	FAM131A	genebody;genebody;genebody;genebody;genebody;genebody;genebody;genebody;genebody;genebody;promoter	uc003fnp.3;uc003fnq.3;uc003fnr.3;uc003fns.3;uc003fnt.3;uc010hxx.3;uc010hxy.3;uc003fnv.4;uc003fnw.3;uc003fnx.3;uc003foc.3	1981;1981;1981;1981;1981;1981;1981;1981;1981;1981;131408	EIF4G1;EIF4G1;EIF4G1;EIF4G1;EIF4G1;EIF4G1;EIF4G1;EIF4G1;EIF4G1;EIF4G1;FAM131A	1
chr3	186502474	186503701	1974	1.1e-07	+	186502474	186503701	0	3	11,140,30,	0,276,1197	-6.95	-5.23	1.8	uc010hyu.1	500	619567	SNORD2	genebody;genebody;genebody;genebody;promoter;promoter;promoter	uc003fqs.3;uc003fqu.3;uc003fqv.3;uc003fqw.3;uc010hyu.1;uc011bsb.2;uc010hyv.2	1974;1974;1974;1974;619567;1974;677847	EIF4A2;EIF4A2;EIF4A2;EIF4A2;SNORD2;EIF4A2;SNORA81	0
chr3	186507115	186507416	1974	1e-12	+	186507115	186507416	0	1	301	0	-12	-10.1	2.66	uc010hyx.1	1861	619568	SNORA4	genebody;genebody;genebody;genebody;genebody	uc003fqs.3;uc003fqu.3;uc003fqv.3;uc003fqw.3;uc011bsb.2	1974;1974;1974;1974;1974	EIF4A2;EIF4A2;EIF4A2;EIF4A2;EIF4A2	1
chr3	196670144	196670352	152217	6.3e-12	+	196670144	196670352	0	1	208	0	-11.2	-9.28	3.46	uc003fxg.3	752	152217	NCBP2-AS2	promoter;promoter;promoter;promoter;promoter;promoter;promoter	uc003fxg.3;uc003fxb.1;uc011btz.1;uc003fxc.1;uc003fxd.1;uc003fxe.1;uc003fxf.3	152217;22916;22916;22916;22916;22916;22916	NCBP2-AS2;NCBP2;NCBP2;NCBP2;NCBP2;NCBP2;NCBP2	1
chr3	197497022	197497113	84248	0.00027	+	197497022	197497113	0	1	91	0	-3.57	-2.05	2.31	uc011buk.1	19804	84248	FYTTD1	genebody;genebody;genebody;genebody	uc011bui.1;uc003fyi.2;uc011buj.1;uc011buk.1	84248;84248;84248;84248	FYTTD1;FYTTD1;FYTTD1;FYTTD1	0
chr3	197678075	197680913	6165	7.9e-14	+	197678075	197680913	0	2	107,40,	0.2798	-13.1	-11.2	1.34	uc003fys.4	2397	6165	RPL35A	genebody;genebody;genebody	uc003fyr.3;uc003fys.4;uc003fyp.3	6165;6165;84223	RPL35A;RPL35A;IQCG	0
chr3	9828733	9828973	10474	1.2e-09	-	9828733	9828973	0	2	60,91,	0.149	-8.91	-7.11	1.74	uc003bsw.2	914	10474	TADA3	genebody;genebody;genebody;genebody;promoter	uc003bsx.2;uc010hcn.2;uc031ryh.1;uc003bsy.4;uc003bsw.2	10474;10474;10474;10474;10474	TADA3;TADA3;TADA3;TADA3;TADA3	0
chr3	12880887	12881768	6161	7.9e-95	-	12880887	12881768	0	2	142,128,	0.753	-94.1	-91.4	1.82	uc003bxl.3	622	6161	RPL32	genebody;genebody;promoter	uc003bxm.3;uc003bxn.3;uc003bxl.3	6161;6161;6161	RPL32;RPL32;RPL32	0
chr3	13358394	13358544	23225	5.2e-05	-	13358394	13358544	0	1	150	0	-4.28	-2.71	1.81	uc003bxw.3	37725	23225	NUP210	genebody	uc003bxv.1	23225	NUP210	1
chr3	14154348	14154557	131474	6.6e-10	-	14154348	14154557	0	1	209	0	-9.18	-7.37	2.52	uc003byj.4	11919	131474	CHCHD4	genebody;genebody	uc003byi.4;uc003byj.4	131474;131474	CHCHD4;CHCHD4	0
chr3	14199596	14199866	7508	1.3e-21	-	14199596	14199866	0	1	270	0	-20.9	-18.8	2.98	uc021wtl.1	208	7508	XPC	genebody;genebody;genebody;promoter;promoter	uc011ave.2;uc011avf.2;uc011avg.2;uc021wtl.1;uc021wtm.1	7508;7508;7508;7508;7508	XPC;XPC;XPC;XPC;XPC	0
chr3	14200225	14200346	7508	2e-06	-	14200225	14200346	0	1	121	0	-5.7	-4.05	2.74	uc021wtm.1	107	7508	XPC	genebody;genebody;genebody;promoter;promoter	uc011ave.2;uc011avf.2;uc011avg.2;uc021wtl.1;uc021wtm.1	7508;7508;7508;7508;7508	XPC;XPC;XPC;XPC;XPC	0
chr3	14986748	14986928	100505641	1.3e-05	-	14986748	14986928	0	1	180	0	-4.89	-3.28	2.25	uc031ryo.1	2174	100505641	FGD5-AS1	genebody;genebody;genebody;genebody;genebody;genebody	uc031ryn.1;uc003bzf.4;uc003bzg.4;uc031ryo.1;uc031ryp.1;uc003bzh.4	100505641;100505641;100505641;100505641;100505641;100505641	FGD5-AS1;FGD5-AS1;FGD5-AS1;FGD5-AS1;FGD5-AS1;FGD5-AS1	0
chr3	14987137	14987198	100505641	0.00026	-	14987137	14987198	0	1	61	0	-3.58	-2.06	2.01	uc031ryo.1	1845	100505641	FGD5-AS1	genebody;genebody;genebody;genebody;genebody;genebody	uc031ryn.1;uc003bzf.4;uc003bzg.4;uc031ryo.1;uc031ryp.1;uc003bzh.4	100505641;100505641;100505641;100505641;100505641;100505641	FGD5-AS1;FGD5-AS1;FGD5-AS1;FGD5-AS1;FGD5-AS1;FGD5-AS1	0
chr3	14987316	14987617	100505641	7.9e-38	-	14987316	14987617	0	1	301	0	-37.1	-34.7	3.62	uc031ryo.1	1546	100505641	FGD5-AS1	genebody;genebody;genebody;genebody;genebody;genebody;promoter;promoter	uc031ryn.1;uc003bzf.4;uc003bzg.4;uc031ryo.1;uc031ryp.1;uc003bzh.4;uc003bzi.3;uc003bzj.4	100505641;100505641;100505641;100505641;100505641;100505641;7182;7182	FGD5-AS1;FGD5-AS1;FGD5-AS1;FGD5-AS1;FGD5-AS1;FGD5-AS1;NR2C2;NR2C2	0
chr3	15093748	15094077	64432	2.5e-07	-	15093748	15094077	0	1	329	0	-6.6	-4.9	1.94	uc011avm.1	12904	64432	MRPS25	genebody;genebody;genebody	uc003bzl.3;uc011avl.2;uc011avm.1	64432;64432;64432	MRPS25;MRPS25;MRPS25	1
chr3	15115172	15115413	64145	4e-16	-	15115172	15115413	0	1	241	0	-15.4	-13.4	4.13	uc003bzl.3	8474	64432	MRPS25	genebody;genebody	uc003bzm.1;uc010hek.1	64145;64145	RBSN;RBSN	0
chr3	25639754	25639935	7155	4.2e-06	-	25639754	25639935	0	1	181	0	-5.38	-3.74	2.99	uc021wuh.1	19498	NA	NULL	genebody;genebody	uc011awm.2;uc003cdj.3	7155;7155	TOP2B;TOP2B	0
chr3	37095336	37095935	9209	2.1e-05	-	37095336	37095935	0	2	116,34,	0.565	-4.68	-3.08	3.29	uc010hgq.3	11874	4292	MLH1	genebody;genebody;genebody;genebody;genebody	uc011aye.2;uc011ayf.1;uc003cgp.2;uc003cgs.3;uc003cgt.3	4292;9209;9209;9209;9209	MLH1;LRRFIP2;LRRFIP2;LRRFIP2;LRRFIP2	0
chr3	44794658	44794748	57456	0.00026	-	44794658	44794748	0	1	90	0	-3.58	-2.06	9.23	uc011bac.2	8470	57456	KIAA1143	genebody	uc011bac.2	57456	KIAA1143	1
chr3	46966932	47017920	151903	1.3e-14	-	46966932	47017920	0	3	93,68,78,	0,15555,50910	-13.9	-12	2.45	uc031rzh.1	25565	151903	CCDC12	genebody;genebody;genebody;genebody	uc031rzh.1;uc003cqo.3;uc011baq.3;uc011bar.2	151903;151903;151903;151903	CCDC12;CCDC12;CCDC12;CCDC12	0
chr3	47058586	47058647	29072	2.8e-05	-	47058586	47058647	0	1	61	0	-4.55	-2.96	2.25	uc011bas.1	5582	100129354	NRADDP	genebody;genebody;genebody	uc003cqr.3;uc003cqs.3;uc003cqv.3	29072;29072;29072	SETD2;SETD2;SETD2	0
chr3	47098897	47103720	29072	2.6e-05	-	47098897	47103720	0	2	83,68,	0.4755	-4.59	-3	2.45	uc003cqr.3	13195	29072	SETD2	genebody;genebody;genebody	uc003cqs.3;uc003cqv.3;uc003cqt.1	29072;29072;29072	SETD2;SETD2;SETD2	0
chr3	47125320	47125621	29072	2.6e-10	-	47125320	47125621	0	1	301	0	-9.58	-7.76	3.46	uc003cqt.1	402	29072	SETD2	genebody;genebody;promoter	uc003cqs.3;uc003cqv.3;uc003cqt.1	29072;29072;29072	SETD2;SETD2;SETD2	0
chr3	47651657	47663777	6599	4e-14	-	47651657	47663777	0	2	160,81,	0.12039	-13.4	-11.5	2.51	uc011bbb.2	35985	10675	CSPG5	genebody;genebody;genebody	uc011bbc.1;uc003crq.2;uc011bbd.1	6599;6599;6599	SMARCC1;SMARCC1;SMARCC1	0
chr3	47676714	47702818	6599	7.9e-59	-	47676714	47702818	0	4	120,115,61,35,	0,797,3495,26069	-58.1	-55.5	4.58	uc011bbc.1	32232	6599	SMARCC1	genebody;genebody;genebody	uc011bbc.1;uc003crq.2;uc011bbd.1	6599;6599;6599	SMARCC1;SMARCC1;SMARCC1	0
chr3	47917293	47918433	4134	7.9e-06	-	47917293	47918433	0	2	97,24,	0.1116	-5.1	-3.48	2.79	uc003crx.2	471	4134	MAP4	genebody;genebody;genebody;genebody;genebody;genebody;genebody;promoter	uc011bbe.1;uc003csa.3;uc003csb.2;uc003csc.3;uc003crz.4;uc003csd.2;uc011bbf.1;uc003crx.2	4134;4134;4134;4134;4134;4134;4134;4134	MAP4;MAP4;MAP4;MAP4;MAP4;MAP4;MAP4;MAP4	0
chr3	47958141	47958502	4134	3.1e-06	-	47958141	47958502	0	1	361	0	-5.51	-3.87	2.49	uc003csa.3	6441	4134	MAP4	genebody;genebody;genebody;genebody	uc003csb.2;uc003csc.3;uc011bbf.1;uc003csf.3	4134;4134;4134;4134	MAP4;MAP4;MAP4;MAP4	0
chr3	49064169	49064480	3615	2.5e-28	-	49064169	49064480	0	2	150,88,	0.223	-27.6	-25.4	1.85	uc003cvt.3	2551	3615	IMPDH2	genebody	uc003cvt.3	3615	IMPDH2	0
chr3	49094681	49094772	54870	1.4e-05	-	49094681	49094772	0	1	91	0	-4.86	-3.26	2.19	uc021wxr.1	733	NA	NULL	genebody;genebody;genebody;promoter	uc010hkq.3;uc003cvu.3;uc003cvv.3;uc021wxr.1	54870;54870;54870;NA	QRICH1;QRICH1;QRICH1;NULL	0
chr3	49397464	49399933	387	8.5e-10	-	49397464	49399933	0	2	351,5,	0.2464	-9.07	-7.27	1.74	uc021wxw.1	2905	2876	GPX1	genebody;genebody	uc010hku.3;uc003cwu.3	387;387	RHOA;RHOA	0
chr3	52027672	52029080	6159	3.2e-48	-	52027672	52029080	0	2	470,23,	0.1385	-47.5	-45	1.64	uc003dcs.3	1582	6159	RPL29	genebody	uc003dcs.3	6159	RPL29	0
chr3	64005069	64008153	9861	1.7e-07	-	64005069	64008153	0	2	48,160,	0.2924	-6.76	-5.05	1.82	uc003dlz.2	2502	9861	PSMD6	genebody;genebody;genebody;genebody;genebody	uc003dlz.2;uc031saj.1;uc003dma.2;uc003dmb.2;uc003dmd.2	9861;9861;9861;9861;9861	PSMD6;PSMD6;PSMD6;PSMD6;PSMD6	0
chr3	101399933	101405331	6152	2e-70	-	101399933	101405331	0	5	126,64,137,111,6,	0,1339,1681,4728,5392	-69.7	-67.1	2.66	uc003dvh.1	2931	6152	RPL24	genebody	uc003dvh.1	6152	RPL24	0
chr3	113442352	113442830	80218	0.0001	-	113442352	113442830	0	2	36,25,	0.453	-3.98	-2.43	1.8	uc010hqm.2	15843	80218	NAA50	genebody;genebody;genebody	uc010hqm.2;uc011bij.2;uc003ean.2	80218;80218;80218	NAA50;NAA50;NAA50	0
chr3	123665686	123665867	64770	1.2e-07	-	123665686	123665867	0	1	181	0	-6.93	-5.21	3	uc003egv.4	9036	64770	CCDC14	genebody;genebody;genebody;genebody;genebody;genebody	uc003egv.4;uc003egx.4;uc003egy.4;uc010hrt.3;uc011bjx.2;uc003egz.2	64770;64770;64770;64770;64770;64770	CCDC14;CCDC14;CCDC14;CCDC14;CCDC14;CCDC14	0
chr3	128888513	128888903	7555	5e-24	-	128888513	128888903	0	1	390	0	-23.3	-21.1	2.54	uc021xdu.1	1906	7555	CNBP	genebody;genebody;genebody;genebody;genebody;genebody;genebody	uc021xdt.1;uc021xdu.1;uc003elq.4;uc003elr.4;uc011bku.2;uc021xdv.1;uc021xdw.1	7555;7555;7555;7555;7555;7555;7555	CNBP;CNBP;CNBP;CNBP;CNBP;CNBP;CNBP	1
chr3	129034115	129034293	8971	4e-19	-	129034115	129034293	0	1	178	0	-18.4	-16.3	1.89	uc011bkv.1	910	339942	H1FX-AS1	promoter;promoter	uc011bkv.1;uc003elx.3	339942;8971	H1FX-AS1;H1FX	0
chr3	129155761	129156000	8930	1.1e-08	-	129155761	129156000	0	1	239	0	-7.97	-6.2	2.93	uc011bkx.1	3088	55764	IFT122	genebody;genebody;genebody;genebody;genebody	uc003emh.2;uc003emi.2;uc003emj.2;uc003emk.2;uc011bkw.2	8930;8930;8930;8930;8930	MBD4;MBD4;MBD4;MBD4;MBD4	0
chr3	156866204	156866265	57018	6.3e-05	-	156866204	156866265	0	1	61	0	-4.2	-2.63	2.11	uc003fbe.3	6221	57018	CCNL1	genebody;genebody;genebody;genebody;genebody	uc003fbd.1;uc003fbe.3;uc003fbf.3;uc003fbg.3;uc011bor.2	57018;57018;57018;57018;57018	CCNL1;CCNL1;CCNL1;CCNL1;CCNL1	0
chr3	183585708	183585797	55486	5e-06	-	183585708	183585797	0	1	89	0	-5.3	-3.67	2.74	uc003fme.3	16941	55486	PARL	genebody;genebody	uc003fmd.3;uc003fme.3	55486;55486	PARL;PARL	0
chr3	185644447	185649410	6434	2e-11	-	185644447	185649410	0	2	75,46,	0.4917	-10.7	-8.88	2.21	uc003fpt.3	3874	6434	TRA2B	genebody;genebody;genebody	uc003fpu.3;uc003fpv.3;uc010hym.3	6434;6434;6434	TRA2B;TRA2B;TRA2B	0
chr3	186510611	186510671	5984	4.5e-05	-	186510611	186510671	0	1	60	0	-4.35	-2.77	1.89	uc010hyx.1	5237	619568	SNORA4	genebody;genebody;genebody	uc003fqz.3;uc011bsc.2;uc011bsd.2	5984;5984;5984	RFC4;RFC4;RFC4	0
chr3	195776692	195776843	7037	3.2e-13	-	195776692	195776843	0	1	151	0	-12.5	-10.6	1.69	uc003fvz.4	32194	7037	TFRC	genebody;genebody;genebody;genebody	uc003fvz.4;uc003fwa.4;uc010hzy.3;uc011btr.2	7037;7037;7037;7037	TFRC;TFRC;TFRC;TFRC	1
chr3	195777291	195777650	7037	1.6e-23	-	195777291	195777650	0	1	359	0	-22.8	-20.7	2.6	uc003fvz.4	31491	7037	TFRC	genebody;genebody;genebody;genebody	uc003fvz.4;uc003fwa.4;uc010hzy.3;uc011btr.2	7037;7037;7037;7037	TFRC;TFRC;TFRC;TFRC	1
chr3	195785210	195787056	7037	5e-05	-	195785210	195787056	0	3	26,59,6,	0,234,1840	-4.3	-2.73	1.26	uc003fvz.4	22828	7037	TFRC	genebody;genebody;genebody;genebody	uc003fvz.4;uc003fwa.4;uc010hzy.3;uc011btr.2	7037;7037;7037;7037	TFRC;TFRC;TFRC;TFRC	0
chr3	195794435	195794526	7037	0.00015	-	195794435	195794526	0	1	91	0	-3.81	-2.27	1.31	uc003fvz.4	14481	7037	TFRC	genebody;genebody;genebody;genebody	uc003fvz.4;uc003fwa.4;uc010hzy.3;uc011btr.2	7037;7037;7037;7037	TFRC;TFRC;TFRC;TFRC	0
chr3	195798289	195808763	7037	4e-92	-	195798289	195808763	0	6	80,150,196,202,59,62,	0,584,2511,3740,5645,10412	-91.4	-88.7	3.14	uc003fvz.4	5435	7037	TFRC	genebody;genebody;genebody;genebody	uc003fvz.4;uc003fwa.4;uc010hzy.3;uc011btr.2	7037;7037;7037;7037	TFRC;TFRC;TFRC;TFRC	0
chr3	196198820	196199120	165918	2e-12	-	196198820	196199120	0	1	300	0	-11.7	-9.82	4.58	uc010iah.3	31669	165918	RNF168	genebody;genebody	uc003fwq.3;uc010iah.3	165918;165918	RNF168;RNF168	0
chr3	196210750	196215525	165918	6.3e-26	-	196210750	196215525	0	3	12,180,48,	0,3519,4727	-25.2	-23	4.02	uc010iah.3	17502	165918	RNF168	genebody;genebody	uc003fwq.3;uc010iah.3	165918;165918	RNF168;RNF168	0
chr4	1333145	1333206	10296	0.00033	+	1333145	1333206	0	1	61	0	-3.48	-1.97	2.15	uc003gde.4	7929	57654	UVSSA	genebody;genebody;genebody;genebody;genebody;genebody;genebody;genebody	uc003gda.3;uc003gdb.3;uc003gdc.3;uc003gdd.3;uc011bvb.2;uc011bvc.2;uc011bvd.2;uc010ibt.3	10296;10296;10296;10296;10296;10296;10296;10296	MAEA;MAEA;MAEA;MAEA;MAEA;MAEA;MAEA;MAEA	1
chr4	1729957	1730315	10460	2e-35	+	1729957	1730315	0	1	358	0	-34.7	-32.4	2.84	uc003gdp.3	6917	10460	TACC3	genebody;genebody;genebody	uc010ibz.3;uc003gdo.3;uc003gdp.3	10460;10460;10460	TACC3;TACC3;TACC3	0
chr4	1741723	1746786	10460	3.2e-38	+	1741723	1746786	0	5	6,161,107,121,112,	0,829,4521,4715,4951	-37.5	-35.2	2.88	uc003gdp.3	21035	10460	TACC3	genebody;genebody	uc003gdo.3;uc003gdp.3	10460;10460	TACC3;TACC3	0
chr4	1920187	1920308	7468	0.00013	+	1920187	1920308	0	1	121	0	-3.87	-2.32	2.74	uc003geh.1	17892	7468	NSD2	genebody;genebody;genebody;genebody;genebody;genebody;genebody;genebody;genebody;genebody;genebody;genebody	uc003gdx.3;uc003gdy.1;uc010icd.1;uc003gdz.4;uc003gea.1;uc003geb.4;uc003gec.4;uc003ged.4;uc003gee.4;uc003gef.4;uc010ice.1;uc003geh.1	7468;7468;7468;7468;7468;7468;7468;7468;7468;7468;7468;7468	NSD2;NSD2;NSD2;NSD2;NSD2;NSD2;NSD2;NSD2;NSD2;NSD2;NSD2;NSD2	0
chr4	1980603	1980814	7468	8.3e-05	+	1980603	1980814	0	1	211	0	-4.08	-2.52	1.97	uc003gej.3	4343	677770	SCARNA22	genebody;genebody;genebody;genebody;genebody;genebody;genebody;genebody;genebody	uc003gdz.4;uc003geb.4;uc003gec.4;uc003ged.4;uc003gee.4;uc003gef.4;uc003gei.4;uc011bvh.2;uc010icf.3	7468;7468;7468;7468;7468;7468;7468;7468;7468	NSD2;NSD2;NSD2;NSD2;NSD2;NSD2;NSD2;NSD2;NSD2	1
chr4	2907440	2910281	118	7.1e-05	+	2907440	2910281	0	3	8,102,40,	0,2029,2801	-4.15	-2.59	2.09	uc003gfu.3	19627	118	ADD1	genebody;genebody;genebody;genebody;genebody	uc003gfo.3;uc003gfp.3;uc003gfq.3;uc003gfr.3;uc003gfs.3	118;118;118;118;118	ADD1;ADD1;ADD1;ADD1;ADD1	0
chr4	2916616	2916707	118	2.5e-06	+	2916616	2916707	0	1	91	0	-5.61	-3.96	1.72	uc021xks.1	18729	10227	MFSD10	genebody;genebody;genebody;genebody;genebody	uc003gfo.3;uc003gfp.3;uc003gfq.3;uc003gfr.3;uc003gfs.3	118;118;118;118;118	ADD1;ADD1;ADD1;ADD1;ADD1	0
chr4	6642594	6643633	93621	4e-49	+	6642594	6643633	0	2	391,177,	0.862	-48.4	-46	1.79	uc021xla.1	521	NA	NULL	genebody;genebody;genebody;promoter	uc003gjg.2;uc003gjh.2;uc031sdf.1;uc021xla.1	93621;93621;93621;NA	MRFAP1;MRFAP1;MRFAP1;NULL	0
chr4	6643812	6644470	93621	7.9e-47	+	6643812	6644470	0	1	658	0	-46.1	-43.7	4.33	uc021xla.1	1549	NA	NULL	genebody;genebody;genebody	uc003gjg.2;uc003gjh.2;uc031sdf.1	93621;93621;93621	MRFAP1;MRFAP1;MRFAP1	1
chr4	7056414	7056595	93624	1.6e-06	+	7056414	7056595	0	1	181	0	-5.79	-4.13	2.58	uc021xle.1	1951	NA	NULL	genebody;genebody;genebody	uc003gjw.4;uc010idi.3;uc021xle.1	93624;93624;NA	TADA2B;TADA2B;NULL	0
chr4	17845022	17845083	64151	8.3e-05	+	17845022	17845083	0	1	61	0	-4.08	-2.52	2.38	uc011bxj.3	32614	64151	NCAPG	genebody;genebody;genebody;genebody;genebody	uc003gpp.4;uc011bxj.3;uc021xmq.1;uc003gpq.3;uc011bxk.2	64151;64151;254251;254251;254251	NCAPG;NCAPG;LCORL;LCORL;LCORL	1
chr4	54249943	54250003	81608	8.3e-05	+	54249943	54250003	0	1	60	0	-4.08	-2.52	1.91	uc003hab.3	6001	81608	FIP1L1	genebody;genebody;genebody;genebody;genebody;genebody;genebody	uc003gzx.4;uc011bzt.1;uc003gzy.3;uc003gzz.3;uc011bzu.2;uc003haa.3;uc003hab.3	81608;81608;81608;81608;81608;5156;81608	FIP1L1;FIP1L1;FIP1L1;FIP1L1;FIP1L1;PDGFRA;FIP1L1	0
chr4	54324844	54325625	81608	7.9e-11	+	54324844	54325625	0	2	113,157,	0.624	-10.1	-8.27	2.91	uc003hae.3	31038	81608	FIP1L1	genebody;genebody;genebody;genebody;genebody;genebody;genebody	uc003gzy.3;uc003gzz.3;uc011bzu.2;uc003haa.3;uc003hab.3;uc010ign.3;uc003hae.3	81608;81608;81608;5156;81608;81608;81608	FIP1L1;FIP1L1;FIP1L1;PDGFRA;FIP1L1;FIP1L1;FIP1L1	0
chr4	54249945	54250006	5156	0.0001	+	54249945	54250006	0	1	61	0	-3.99	-2.44	1.9	uc003hab.3	6003	81608	FIP1L1	genebody;genebody;genebody;genebody;genebody;genebody;genebody	uc003gzx.4;uc011bzt.1;uc003gzy.3;uc003gzz.3;uc011bzu.2;uc003haa.3;uc003hab.3	81608;81608;81608;81608;81608;5156;81608	FIP1L1;FIP1L1;FIP1L1;FIP1L1;FIP1L1;PDGFRA;FIP1L1	0
chr4	57307990	57312864	10606	2.6e-05	+	57307990	57312864	0	3	36,21,4,	0,4532,4870	-4.58	-2.99	1.76	uc010ihd.1	7797	10606	PAICS	genebody;genebody;genebody;genebody;genebody	uc003hbs.1;uc011cac.1;uc003hbt.1;uc003hbu.1;uc010ihd.1	10606;10606;10606;10606;10606	PAICS;PAICS;PAICS;PAICS;PAICS	0
chr4	57325864	57326074	10606	1.5e-06	+	57325864	57326074	0	1	210	0	-5.83	-4.16	2.94	uc003hbv.3	7793	6731	SRP72	genebody;genebody;genebody;genebody;genebody	uc003hbs.1;uc011cac.1;uc003hbt.1;uc003hbu.1;uc010ihd.1	10606;10606;10606;10606;10606	PAICS;PAICS;PAICS;PAICS;PAICS	1
chr4	57327205	57327266	10606	1.1e-05	+	57327205	57327266	0	1	61	0	-4.95	-3.34	2.35	uc003hbv.3	6527	6731	SRP72	genebody;genebody;genebody;genebody;genebody	uc003hbs.1;uc011cac.1;uc003hbt.1;uc003hbu.1;uc010ihd.1	10606;10606;10606;10606;10606	PAICS;PAICS;PAICS;PAICS;PAICS	1
chr4	71554698	71554788	57050	3.5e-05	+	71554698	71554788	0	1	90	0	-4.46	-2.88	1.61	uc003hfo.3	545	57050	UTP3	promoter	uc003hfo.3	57050	UTP3	0
chr4	71555557	71555735	57050	1.3e-07	+	71555557	71555735	0	1	178	0	-6.87	-5.16	2.91	uc003hfo.3	1448	57050	UTP3	genebody	uc003hfo.3	57050	UTP3	0
chr4	84379530	84380900	51023	0.0001	+	84379530	84380900	0	2	52,8,	0.1362	-3.99	-2.44	2.08	uc003hor.4	3095	51023	MRPS18C	genebody	uc003hor.4	51023	MRPS18C	0
chr4	110737492	110739229	54433	2.5e-12	+	110737492	110739229	0	2	42,138,	0.1599	-11.6	-9.75	3	uc010imi.3	1049	54433	GAR1	genebody;genebody;genebody;genebody	uc003hzt.3;uc003hzu.3;uc010imh.1;uc010imi.3	54433;54433;54433;54433	GAR1;GAR1;GAR1;GAR1	0
chr4	110745593	110745774	54433	9.1e-06	+	110745593	110745774	0	1	181	0	-5.04	-3.43	2.28	uc003hzv.3	3467	10692	RRH	genebody;genebody;genebody	uc003hzt.3;uc003hzu.3;uc010imi.3	54433;54433;54433	GAR1;GAR1;GAR1	1
chr4	113568222	113568473	51574	1.6e-13	+	113568222	113568473	0	2	61,119,	0.132	-12.8	-10.9	3.41	uc011cfz.2	1366	442894	MIR302B	genebody;genebody;genebody;genebody	uc003iay.4;uc003iaz.4;uc003iba.4;uc003ibb.4	51574;51574;51574;51574	LARP7;LARP7;LARP7;LARP7	0
chr4	122737319	122738027	5393	1e-17	+	122737319	122738027	0	3	30,79,101,	0,204,607	-17	-14.9	4.44	uc003iec.4	7415	890	CCNA2	genebody;genebody;genebody;genebody	uc003idz.3;uc003iea.3;uc003ieb.3;uc003iec.4	5393;5393;5393;890	EXOSC9;EXOSC9;EXOSC9;CCNA2	1
chr4	140283082	140299957	80155	7.9e-19	+	140283082	140299957	0	4	9,194,109,48,	0,8282,14436,16827	-18.1	-16.1	3.71	uc021xsa.1	67812	4717	NDUFC1	genebody	uc003ihu.1	80155	NAA15	0
chr4	146042936	146044234	6059	0.00033	+	146042936	146044234	0	2	29,62,	0.1236	-3.48	-1.97	2.28	uc031shp.1	23890	10393	ANAPC10	genebody;genebody;genebody	uc003ijx.3;uc003ijy.3;uc010iot.3	6059;6059;6059	ABCE1;ABCE1;ABCE1	0
chr4	152024066	152024335	6189	2.5e-10	+	152024066	152024335	0	1	269	0	-9.6	-7.78	9.39	uc003ima.1	779	8944	SNORD73A	genebody;genebody;genebody;promoter;promoter	uc011cie.2;uc031shq.1;uc003ilz.4;uc021xst.1;uc003ima.1	6189;6189;6189;NA;8944	RPS3A;RPS3A;RPS3A;NULL;SNORD73A	1
chr4	152025260	152025774	6189	1.3e-22	+	152025260	152025774	0	2	178,151,	0.363	-21.9	-19.8	2.77	uc003ima.1	536	8944	SNORD73A	genebody;promoter	uc003ilz.4;uc003ima.1	6189;8944	RPS3A;SNORD73A	0
chr4	177251247	177251367	60559	4.2e-05	+	177251247	177251367	0	1	120	0	-4.38	-2.81	2.41	uc003iur.4	10215	60559	SPCS3	genebody	uc003iur.4	60559	SPCS3	1
chr4	666224	667320	521	1.6e-12	-	666224	667320	0	3	84,99,25,	0,867,1071	-11.8	-9.87	2.14	uc003gat.3	597	4636	MYL5	genebody;genebody;promoter;promoter;promoter	uc003gas.3;uc021xkb.1;uc003gat.3;uc003gau.3;uc003gar.3	521;521;4636;4636;521	ATP5ME;ATP5ME;MYL5;MYL5;ATP5ME	0
chr4	1816106	1817406	3954	4e-16	-	1816106	1817406	0	2	194,16,	0.1284	-15.4	-13.4	3.24	uc010icb.1	13660	2261	FGFR3	genebody	uc003gdv.3	3954	LETM1	0
chr4	1818628	1823910	3954	5.9e-10	-	1818628	1823910	0	3	13,135,3,	0,2436,5279	-9.23	-7.42	1.74	uc010icb.1	18173	2261	FGFR3	genebody	uc003gdv.3	3954	LETM1	0
chr4	1824733	1824854	3954	4.7e-07	-	1824733	1824854	0	1	121	0	-6.33	-4.64	1.53	uc010icc.3	16276	3954	LETM1	genebody	uc003gdv.3	3954	LETM1	0
chr4	2950072	2952916	8602	6.3e-59	-	2950072	2952916	0	3	63,280,76,	0,1588,2768	-58.2	-55.7	3.42	uc010icp.2	3878	8602	NOP14	genebody;genebody;genebody;genebody;genebody	uc003ggh.3;uc003ggi.1;uc010icp.2;uc003ggj.1;uc003ggl.3	317648;317648;8602;8602;8602	NOP14-AS1;NOP14-AS1;NOP14;NOP14;NOP14	0
chr4	4269667	4276435	55646	4e-72	-	4269667	4276435	0	4	83,86,87,342,	0,589,5642,6426	-71.4	-68.7	3.28	uc011bvx.2	8216	55646	LYAR	genebody;genebody;genebody	uc011bvx.2;uc011bvy.2;uc003ght.3	55646;55646;55646	LYAR;LYAR;LYAR	0
chr4	6709575	6709930	114932	4.8e-09	-	6709575	6709930	0	1	355	0	-8.32	-6.54	3.03	uc021xlc.1	1604	NA	NULL	genebody	uc003gjo.3	114932	MRFAP1L1	1
chr4	6710282	6711223	114932	1.3e-12	-	6710282	6711223	0	2	88,266,	0.675	-11.9	-9.97	2.45	uc021xlc.1	604	NA	NULL	promoter;promoter	uc003gjo.3;uc021xlc.1	114932;NA	MRFAP1L1;NULL	0
chr4	6711281	6711488	114932	4.3e-09	-	6711281	6711488	0	1	207	0	-8.37	-6.59	2.18	uc021xlc.1	26	NA	NULL	promoter;promoter	uc003gjo.3;uc021xlc.1	114932;NA	MRFAP1L1;NULL	0
chr4	7062910	7062971	80273	0.00087	-	7062910	7062971	0	1	61	0	-3.06	-1.58	2.39	uc003gjz.1	6860	80273	GRPEL1	genebody;genebody	uc003gjy.1;uc003gjz.1	80273;80273	GRPEL1;GRPEL1	1
chr4	7064071	7065845	80273	2.4e-06	-	7064071	7065845	0	2	122,58,	0.1716	-5.62	-3.97	2.63	uc003gjz.1	4842	80273	GRPEL1	genebody;genebody	uc003gjy.1;uc003gjz.1	80273;80273	GRPEL1;GRPEL1	0
chr4	17806136	17806287	54876	2.9e-05	-	17806136	17806287	0	1	151	0	-4.54	-2.95	2.77	uc021xmp.1	445	NA	NULL	genebody;promoter	uc003gpn.3;uc021xmp.1	54876;NA	DCAF16;NULL	0
chr4	17844958	17845079	254251	2.9e-05	-	17844958	17845079	0	1	121	0	-4.54	-2.95	2.49	uc011bxj.3	32580	64151	NCAPG	genebody;genebody;genebody;genebody;genebody	uc003gpp.4;uc011bxj.3;uc021xmq.1;uc003gpq.3;uc011bxk.2	64151;64151;254251;254251;254251	NCAPG;NCAPG;LCORL;LCORL;LCORL	1
chr4	25783985	25789848	23231	1.5e-06	-	25783985	25789848	0	3	55,63,3,	0,1864,5860	-5.83	-4.16	2.78	uc003grv.3	19458	23231	SEL1L3	genebody;genebody	uc003gru.4;uc003grv.3	23231;23231	SEL1L3;SEL1L3	0
chr4	39310368	39310609	5981	7.9e-23	-	39310368	39310609	0	1	241	0	-22.1	-20	5.29	uc003gtz.2	57513	5981	RFC1	genebody;genebody	uc003gtx.2;uc003gty.2	5981;5981	RFC1;RFC1	0
chr4	39455803	39457489	6133	1e-24	-	39455803	39457489	0	4	42,117,81,59,	0,349,680,1627	-24	-21.8	2.16	uc003gub.3	3561	6133	RPL9	genebody;genebody;genebody	uc003gub.3;uc003guc.3;uc011byk.2	6133;6133;6133	RPL9;RPL9;RPL9	0
chr4	69179751	69179961	91746	2e-11	-	69179751	69179961	0	1	210	0	-10.7	-8.81	2.54	uc003hdy.3	35968	91746	YTHDC1	genebody;genebody	uc003hdx.3;uc003hdy.3	91746;91746	YTHDC1;YTHDC1	0
chr4	69202813	69203083	91746	3.2e-11	-	69202813	69203083	0	1	270	0	-10.5	-8.63	4.17	uc003hdy.3	12876	91746	YTHDC1	genebody;genebody	uc003hdx.3;uc003hdy.3	91746;91746	YTHDC1;YTHDC1	0
chr4	76570317	76570497	9908	2.7e-06	-	76570317	76570497	0	1	180	0	-5.57	-3.93	3.06	uc003hiq.3	14684	8999	CDKL2	genebody;genebody;genebody	uc003hir.3;uc003his.3;uc003hit.3	9908;9908;9908	G3BP2;G3BP2;G3BP2	1
chr4	76570556	76570857	9908	1e-21	-	76570556	76570857	0	1	301	0	-21	-18.9	2.78	uc003hiq.3	14983	8999	CDKL2	genebody;genebody;genebody	uc003hir.3;uc003his.3;uc003hit.3	9908;9908;9908	G3BP2;G3BP2;G3BP2	0
chr4	76580397	76582152	9908	1.2e-07	-	76580397	76582152	0	3	33,103,45,	0,554,1710	-6.91	-5.19	2.8	uc003hir.3	17069	9908	G3BP2	genebody;genebody;genebody	uc003hir.3;uc003his.3;uc003hit.3	9908;9908;9908	G3BP2;G3BP2;G3BP2	0
chr4	80826996	80827147	118429	2.1e-07	-	80826996	80827147	0	1	151	0	-6.68	-4.97	3.12	uc003hlw.4	78444	118425	PCAT4	genebody;genebody	uc003hly.4;uc003hlx.1	118429;118429	ANTXR2;ANTXR2	1
chr4	80828105	80828286	118429	3.9e-08	-	80828105	80828286	0	1	181	0	-7.41	-5.67	4.13	uc003hlw.4	79568	118425	PCAT4	genebody;genebody	uc003hly.4;uc003hlx.1	118429;118429	ANTXR2;ANTXR2	1
chr4	83275033	83275932	3184	4e-22	-	83275033	83275932	0	2	274,25,	0.874	-21.4	-19.3	3.49	uc003hml.1	17255	3184	HNRNPD	genebody;genebody;genebody;genebody;genebody	uc003hml.1;uc003hmm.1;uc003hmn.1;uc003hmo.1;uc003hmp.1	3184;3184;3184;3184;3184	HNRNPD;HNRNPD;HNRNPD;HNRNPD;HNRNPD	0
chr4	83277693	83294731	3184	6.3e-82	-	83277693	83294731	0	7	143,100,132,162,169,57,133,	0,255,772,2118,2930,14987,16905	-81.2	-78.5	2.67	uc003hml.1	6525	3184	HNRNPD	genebody;genebody;genebody;genebody;genebody;genebody;genebody	uc003hml.1;uc003hmm.1;uc003hmn.1;uc003hmo.1;uc003hmp.1;uc010ijr.1;uc011cci.1	3184;3184;3184;3184;3184;3184;3184	HNRNPD;HNRNPD;HNRNPD;HNRNPD;HNRNPD;HNRNPD;HNRNPD	0
chr4	83294790	83294940	3184	5.8e-06	-	83294790	83294940	0	1	150	0	-5.24	-3.62	1.14	uc011cci.1	284	3184	HNRNPD	promoter;promoter;promoter;promoter;promoter;promoter	uc003hmm.1;uc003hmn.1;uc003hmo.1;uc003hmp.1;uc010ijr.1;uc011cci.1	3184;3184;3184;3184;3184;3184	HNRNPD;HNRNPD;HNRNPD;HNRNPD;HNRNPD;HNRNPD	0
chr4	83346786	83350541	9987	7.9e-89	-	83346786	83350541	0	8	34,93,171,115,132,162,169,141,	0,403,829,1556,1799,2384,2644,3614	-88.1	-85.4	3.07	uc003hmt.3	2715	9987	HNRNPDL	genebody;genebody;genebody	uc003hmq.3;uc003hmr.3;uc003hmt.3	9987;9987;9987	HNRNPDL;HNRNPDL;HNRNPDL	0
chr4	100869509	100869718	3015	9.1e-09	-	100869509	100869718	0	1	209	0	-8.04	-6.28	1.51	uc003hvl.4	1728	79982	DNAJB14	genebody;genebody;promoter;promoter;promoter;promoter	uc003hvn.1;uc003hvo.1;uc003hvl.4;uc010ili.4;uc031sgq.1;uc003hvm.4	3015;3015;79982;79982;79982;79982	H2AFZ;H2AFZ;DNAJB14;DNAJB14;DNAJB14;DNAJB14	1
chr4	100870430	100870610	3015	4.9e-09	-	100870430	100870610	0	1	180	0	-8.31	-6.54	1.5	uc003hvo.1	992	3015	H2AFZ	promoter;promoter;promoter	uc003hvp.1;uc003hvn.1;uc003hvo.1	256880;3015;3015	LOC256880;H2AFZ;H2AFZ	1
chr4	122599065	122602855	308	5.1e-07	-	122599065	122602855	0	3	40,80,30,	0,504,3760	-6.29	-4.6	1.85	uc003idu.4	16854	308	ANXA5	genebody;genebody	uc003idu.4;uc003idv.4	308;308	ANXA5;ANXA5	0
chr4	122737866	122738045	890	4.6e-09	-	122737866	122738045	0	1	179	0	-8.34	-6.56	3.55	uc003iec.4	7133	890	CCNA2	genebody;genebody;genebody;genebody	uc003idz.3;uc003iea.3;uc003ieb.3;uc003iec.4	5393;5393;5393;890	EXOSC9;EXOSC9;EXOSC9;CCNA2	1
chr4	129192330	129193637	10424	1.6e-17	-	129192330	129193637	0	2	238,121,	0.1186	-16.8	-14.8	3.37	uc003igg.3	17001	10424	PGRMC2	genebody	uc003igg.3	10424	PGRMC2	0
chr4	174253175	174254765	3148	1e-181	-	174253175	174254765	0	4	214,175,146,115,	0,796,1044,1475	-181	-178	4.72	uc011ckc.1	950	3148	HMGB2	genebody;genebody;promoter	uc003ita.3;uc003itb.2;uc011ckc.1	3148;3148;3148	HMGB2;HMGB2;HMGB2	0
chr4	185623531	185623592	79682	0.00041	-	185623531	185623592	0	1	61	0	-3.39	-1.88	1.94	uc003iwp.3	28561	79682	CENPU	genebody;genebody;genebody	uc003iwp.3;uc003iwq.3;uc003iwr.1	79682;79682;79682	CENPU;CENPU;CENPU	0
chr4	185637667	185638350	79682	7.6e-05	-	185637667	185638350	0	2	120,61,	0.622	-4.12	-2.56	1.78	uc003iwp.3	14114	79682	CENPU	genebody;genebody;genebody	uc003iwp.3;uc003iwq.3;uc003iwr.1	79682;79682;79682	CENPU;CENPU;CENPU	0
chr5	453794	453884	11336	0.0003	+	453794	453884	0	1	90	0	-3.53	-2.01	2.01	uc003jba.3	10503	11336	EXOC3	genebody	uc003jba.3	11336	EXOC3	0
chr5	1814518	1816023	4726	5.8e-09	+	1814518	1816023	0	2	57,59,	0.1446	-8.24	-6.46	1.38	uc003jcy.3	13772	4726	NDUFS6	genebody	uc003jcy.3	4726	NDUFS6	0
chr5	10258503	10260909	22948	2.4e-07	+	10258503	10260909	0	2	144,6,	0.24	-6.62	-4.92	1.34	uc011cmt.2	9053	22948	CCT5	genebody;genebody;genebody;genebody;genebody	uc011cmq.2;uc003jeq.3;uc011cmr.2;uc011cms.2;uc011cmt.2	22948;22948;22948;22948;22948	CCT5;CCT5;CCT5;CCT5;CCT5	0
chr5	10261676	10261886	22948	6.3e-15	+	10261676	10261886	0	1	210	0	-14.2	-12.2	2.45	uc011cmt.2	11128	22948	CCT5	genebody;genebody;genebody;genebody;genebody	uc011cmq.2;uc003jeq.3;uc011cmr.2;uc011cms.2;uc011cmt.2	22948;22948;22948;22948;22948	CCT5;CCT5;CCT5;CCT5;CCT5	0
chr5	32601216	32601277	10923	0.00042	+	32601216	32601277	0	1	61	0	-3.38	-1.88	1.86	uc003jht.2	15639	10923	SUB1	genebody;genebody	uc003jhs.2;uc003jht.2	10923;10923	SUB1;SUB1	1
chr5	33461848	33462252	6897	7.6e-06	+	33461848	33462252	0	3	1,101,49,	0,162,355	-5.12	-3.49	1.64	uc011cod.3	21166	6897	TARS	genebody;genebody;genebody;genebody;genebody;genebody	uc031sja.1;uc003jhy.4;uc003jhz.4;uc010iup.2;uc011coc.3;uc011cod.3	6897;6897;6897;6897;6897;6897	TARS;TARS;TARS;TARS;TARS;TARS	0
chr5	33467024	33467868	6897	3.9e-07	+	33467024	33467868	0	2	66,204,	0.64	-6.41	-4.72	1.68	uc011cod.3	26562	6897	TARS	genebody;genebody;genebody;genebody;genebody;genebody	uc031sja.1;uc003jhy.4;uc003jhz.4;uc010iup.2;uc011coc.3;uc011cod.3	6897;6897;6897;6897;6897;6897	TARS;TARS;TARS;TARS;TARS;TARS	0
chr5	34823779	34824048	26064	2e-11	+	34823779	34824048	0	1	269	0	-10.7	-8.84	3.6	uc003jiu.3	15356	153657	TTC23L	genebody;genebody;genebody;genebody;genebody;genebody	uc003jir.3;uc010iur.3;uc011coj.2;uc003jis.3;uc003jit.3;uc011cok.2	26064;26064;26064;26064;26064;26064	RAI14;RAI14;RAI14;RAI14;RAI14;RAI14	0
chr5	34915819	34920008	55299	6.3e-59	+	34915819	34920008	0	3	183,112,64,	0,2649,4125	-58.2	-55.7	6.15	uc003jiy.3	470	5810	RAD1	genebody;genebody;genebody;promoter	uc003jiz.3;uc011col.1;uc003jja.3;uc003jiy.3	55299;55299;55299;5810	BRIX1;BRIX1;BRIX1;RAD1	0
chr5	34925457	34925638	55299	7.9e-11	+	34925457	34925638	0	1	181	0	-10.1	-8.26	4.21	uc003jjb.3	4151	134218	DNAJC21	genebody	uc003jja.3	55299	BRIX1	0
chr5	34937515	34945111	134218	3.2e-82	+	34937515	34945111	0	4	220,152,88,140,	0,1447,3685,7456	-81.5	-78.8	3.99	uc003jjd.3	4553	134218	DNAJC21	genebody;genebody;genebody	uc003jjb.3;uc003jjc.3;uc010iuu.1	134218;134218;134218	DNAJC21;DNAJC21;DNAJC21	0
chr5	36985902	36985963	25836	0.0011	+	36985902	36985963	0	1	61	0	-2.97	-1.5	3.23	uc003jkm.1	24344	25836	NIPBL	genebody;genebody;genebody	uc003jkk.4;uc003jkl.4;uc003jkm.1	25836;25836;25836	NIPBL;NIPBL;NIPBL	0
chr5	43175035	43175275	7690	2.5e-11	+	43175035	43175275	0	1	240	0	-10.6	-8.76	3.89	uc003jno.4	17015	167359	NIM1K	genebody;genebody;genebody;genebody;genebody;genebody	uc003jnj.4;uc011cpw.2;uc003jnk.3;uc003jnn.4;uc003jnl.1;uc010ivm.1	7690;7690;7690;7690;7690;7690	ZNF131;ZNF131;ZNF131;ZNF131;ZNF131;ZNF131	0
chr5	52097378	52097528	53918	1.4e-07	+	52097378	52097528	0	1	150	0	-6.85	-5.14	3.01	uc003jov.3	13677	3672	ITGA1	genebody;genebody;genebody	uc003jos.3;uc003jou.3;uc003jov.3	53918;3672;3672	PELO;ITGA1;ITGA1	0
chr5	54618171	54618262	23517	2.5e-05	+	54618171	54618262	0	1	91	0	-4.6	-3.01	1.86	uc011cqi.2	14638	23517	MTREX	genebody;genebody	uc003jpy.4;uc011cqi.2	23517;23517	MTREX;MTREX	0
chr5	56472088	56472149	65056	3.4e-05	+	56472088	56472149	0	1	61	0	-4.47	-2.89	3.31	uc003jrj.4	841	65056	GPBP1	genebody;genebody;promoter	uc003jrh.4;uc003jri.4;uc003jrj.4	65056;65056;65056	GPBP1;GPBP1;GPBP1	0
chr5	65465955	65474709	140890	6.3e-98	+	65465955	65474709	0	5	43,363,96,145,163,	0,457,4818,7386,8591	-97.2	-94.4	6.12	uc003juo.4	29667	140890	SREK1	genebody;genebody;genebody	uc003jun.4;uc010iwy.4;uc003juo.4	140890;140890;140890	SREK1;SREK1;SREK1	0
chr5	68463043	68467162	891	6.3e-93	+	68463043	68467162	0	4	67,171,171,66,	0,691,956,4053	-92.2	-89.5	4.32	uc031sjm.1	2263	891	CCNB1	genebody;genebody;genebody	uc003jvm.3;uc010ixb.3;uc031sjm.1	891;891;891	CCNB1;CCNB1;CCNB1	0
chr5	68498784	68504099	64946	7.6e-05	+	68498784	68504099	0	2	13,77,	0.5238	-4.12	-2.56	2.36	uc003jvq.3	12132	92259	MRPS36	genebody;genebody	uc003jvp.3;uc010ixc.3	64946;64946	CENPH;CENPH	0
chr5	72204738	72204949	3842	3.2e-14	+	72204738	72204949	0	1	211	0	-13.5	-11.6	4.7	uc021yal.1	30423	100616152	MIR4804	genebody;genebody;genebody	uc003kck.4;uc003kci.4;uc003kcg.4	3842;3842;3842	TNPO1;TNPO1;TNPO1	1
chr5	72795417	72801299	689	1e-109	+	72795417	72801299	0	5	59,114,202,57,283,	0,2895,3323,4754,5599	-109	-106	3.39	uc003kcr.1	4106	689	BTF3	genebody;genebody	uc003kcq.1;uc003kcr.1	689;689	BTF3;BTF3	0
chr5	74064824	74066569	10412	7.9e-31	+	74064824	74066569	0	3	119,151,114,	0,214,1631	-30.1	-27.9	3.55	uc003kdh.1	2652	84340	GFM2	genebody;genebody;genebody	uc003kdk.2;uc031skg.1;uc031skh.1	10412;10412;10412	NSA2;NSA2;NSA2	0
chr5	95084139	95087981	22836	1.3e-05	+	95084139	95087981	0	2	52,39,	0.3803	-4.89	-3.28	2.21	uc003klm.3	19208	22836	RHOBTB3	genebody;genebody	uc003klk.1;uc003klm.3	22836;22836	RHOBTB3;RHOBTB3	0
chr5	112203175	112203415	6728	8.1e-09	+	112203175	112203415	0	1	240	0	-8.09	-6.32	3.24	uc011cvu.2	6408	6728	SRP19	genebody;genebody;genebody;genebody;genebody	uc003kqb.2;uc003kqc.3;uc021yck.1;uc021ycl.1;uc011cvu.2	6728;6728;6728;6728;6728	SRP19;SRP19;SRP19;SRP19;SRP19	1
chr5	112227640	112227731	6728	0.00016	+	112227640	112227731	0	1	91	0	-3.79	-2.25	4.15	uc021ycm.1	374	NA	NULL	genebody;genebody;genebody;genebody;genebody;genebody;promoter	uc011cvu.2;uc011cvw.1;uc003kqe.1;uc011cvx.1;uc011cvy.1;uc011cvz.1;uc021ycm.1	6728;7905;7905;7905;7905;7905;NA	SRP19;REEP5;REEP5;REEP5;REEP5;REEP5;NULL	1
chr5	125939684	125939864	51808	4.4e-09	+	125939684	125939864	0	1	180	0	-8.36	-6.58	3.64	uc003kua.2	3165	51808	PHAX	genebody	uc003kua.2	51808	PHAX	0
chr5	132439634	132440200	3308	4e-27	+	132439634	132440200	0	2	84,276,	0.29	-26.4	-24.2	4.23	uc003kyl.3	10250	NA	NULL	genebody	uc003kyj.3	3308	HSPA4	0
chr5	134099647	134116876	9879	1.6e-68	+	134099647	134116876	0	6	135,144,97,166,152,54,	0,2959,6945,9738,13616,17175	-67.8	-65.2	5.75	uc003kzw.3	13798	9879	DDX46	genebody;genebody	uc003kzv.1;uc003kzw.3	9879;9879	DDX46;DDX46	0
chr5	134190762	134190942	134553	1e-08	+	134190762	134190942	0	1	180	0	-8	-6.24	2.81	uc021yds.1	259	NA	NULL	genebody;genebody;genebody;promoter	uc003kzx.3;uc003kzy.4;uc003kzz.3;uc021yds.1	134553;134553;134553;NA	C5orf24;C5orf24;C5orf24;NULL	0
chr5	137680747	137680867	51307	4.3e-06	+	137680747	137680867	0	1	120	0	-5.37	-3.73	2.03	uc003lcs.1	6761	995	CDC25C	genebody;genebody;genebody;genebody	uc003lcv.3;uc003lcw.3;uc011cyq.2;uc011cyr.2	51307;51307;51307;51307	FAM53C;FAM53C;FAM53C;FAM53C	0
chr5	137682495	137682735	51307	2.5e-17	+	137682495	137682735	0	1	240	0	-16.6	-14.6	3.15	uc003lcy.1	5670	51780	KDM3B	genebody;genebody;genebody;genebody	uc003lcv.3;uc003lcw.3;uc011cyq.2;uc011cyr.2	51307;51307;51307;51307	FAM53C;FAM53C;FAM53C;FAM53C	1
chr5	137721716	137721956	51780	6.3e-20	+	137721716	137721956	0	1	240	0	-19.2	-17.1	3.31	uc011cys.1	142	51780	KDM3B	genebody;genebody;promoter	uc003lcy.1;uc010jew.1;uc011cys.1	51780;51780;51780	KDM3B;KDM3B;KDM3B	0
chr5	137801747	137802496	1958	4e-07	+	137801747	137802496	0	2	10,51,	0.698	-6.4	-4.7	1.54	uc003ldb.1	938	1958	EGR1	promoter	uc003ldb.1	1958	EGR1	0
chr5	137802585	137802854	1958	1e-34	+	137802585	137802854	0	1	269	0	-34	-31.7	2.53	uc003ldb.1	1536	1958	EGR1	genebody	uc003ldb.1	1958	EGR1	0
chr5	137803689	137803929	1958	1.6e-41	+	137803689	137803929	0	1	240	0	-40.8	-38.4	3.27	uc003ldb.1	2626	1958	EGR1	genebody	uc003ldb.1	1958	EGR1	1
chr5	138643448	138643688	9782	4e-15	+	138643448	138643688	0	1	240	0	-14.4	-12.4	2.21	uc003leb.3	3883	9782	MATR3	genebody;genebody;genebody;genebody;genebody;genebody;genebody;genebody;genebody	uc003lds.3;uc003ldt.3;uc003ldu.3;uc010jfb.3;uc003ldw.3;uc003ldx.3;uc003ldy.3;uc003ldz.3;uc011czb.2	9782;9782;9782;9782;9782;9782;9782;9782;9782	MATR3;MATR3;MATR3;MATR3;MATR3;MATR3;MATR3;MATR3;MATR3	0
chr5	138653387	138655054	9782	2e-14	+	138653387	138655054	0	3	23,126,32,	0,1209,1635	-13.7	-11.8	2.47	uc003lec.3	6025	9782	MATR3	genebody;genebody;genebody;genebody;genebody;genebody;genebody;genebody;genebody;genebody	uc003ldt.3;uc003ldu.3;uc010jfb.3;uc003ldw.3;uc003ldx.3;uc003ldy.3;uc003ldz.3;uc011czb.2;uc003leb.3;uc003lec.3	9782;9782;9782;9782;9782;9782;9782;9782;9782;9782	MATR3;MATR3;MATR3;MATR3;MATR3;MATR3;MATR3;MATR3;MATR3;MATR3	0
chr5	138657659	138660991	9782	1e-26	+	138657659	138660991	0	4	59,44,370,7,	0,492,627,3325	-26	-23.8	2.23	uc003lec.3	11130	9782	MATR3	genebody;genebody;genebody;genebody;genebody;genebody;genebody;genebody;genebody	uc003ldt.3;uc003ldu.3;uc010jfb.3;uc003ldw.3;uc003ldx.3;uc003ldz.3;uc011czb.2;uc003leb.3;uc003lec.3	9782;9782;9782;9782;9782;9782;9782;9782;9782	MATR3;MATR3;MATR3;MATR3;MATR3;MATR3;MATR3;MATR3;MATR3	0
chr5	139060458	139060638	51523	1e-23	+	139060458	139060638	0	1	180	0	-23	-20.9	3.22	uc003let.2	32028	51523	CXXC5	genebody;genebody	uc010jfg.1;uc003let.2	51523;51523	CXXC5;CXXC5	0
chr5	139945525	139946357	113829	7.9e-13	+	139945525	139946357	0	2	31,208,	0.624	-12.1	-10.2	2.29	uc021yei.1	814	NA	NULL	genebody;genebody;promoter;promoter;promoter;promoter;promoter;promoter;promoter;promoter;promoter;promoter	uc003lgg.1;uc003lgh.1;uc021yei.1;uc003lgc.1;uc003lgd.1;uc003lge.1;uc003lgf.1;uc010jfp.1;uc011czi.1;uc021yeg.1;uc021yeh.1;uc010jfr.1	113829;113829;NA;10307;10307;10307;10307;10307;10307;10307;10307;10307	SLC35A4;SLC35A4;NULL;APBB3;APBB3;APBB3;APBB3;APBB3;APBB3;APBB3;APBB3;APBB3	0
chr5	139946535	139946596	113829	0.00031	+	139946535	139946596	0	1	61	0	-3.51	-1.99	1.83	uc021yei.1	190	NA	NULL	genebody;genebody;promoter	uc003lgg.1;uc003lgh.1;uc021yei.1	113829;113829;NA	SLC35A4;SLC35A4;NULL	0
chr5	140028077	140039420	3550	5e-92	+	140028077	140039420	0	13	45,93,60,168,115,71,47,164,118,40,226,19,80,	0,3221,3595,4484,5445,6023,6188,7336,9061,10244,10446,10822,11263	-91.3	-88.5	4.57	uc021yen.1	2073	3550	IK	genebody;genebody;genebody	uc011czk.1;uc003lgq.3;uc021yen.1	3550;3550;3550	IK;IK;IK	0
chr5	140041509	140041769	3550	1.5e-06	+	140041509	140041769	0	2	83,6,	0.254	-5.82	-4.16	1.7	uc003lgr.4	2745	54853	WDR55	genebody	uc003lgq.3	3550	IK	0
chr5	140049053	140049293	54853	4e-28	+	140049053	140049293	0	1	240	0	-27.4	-25.2	4.46	uc011czl.1	974	54853	WDR55	genebody;promoter	uc003lgr.4;uc011czl.1	54853;54853	WDR55;WDR55	1
chr5	145849209	145851109	10915	7.9e-22	+	145849209	145851109	0	3	98,113,59,	0,989,1841	-21.1	-19	4.67	uc003loc.3	23284	10915	TCERG1	genebody;genebody;genebody	uc011dbt.2;uc003lob.3;uc003loc.3	10915;10915;10915	TCERG1;TCERG1;TCERG1	0
chr5	145862252	145872594	10915	7.8e-10	+	145862252	145872594	0	3	38,90,112,	0,850,10230	-9.11	-7.3	2.78	uc003lod.1	28253	134391	GPR151	genebody;genebody	uc003lob.3;uc003loc.3	10915;10915	TCERG1;TCERG1	0
chr5	145878209	145886650	10915	7.9e-18	+	145878209	145886650	0	4	40,165,183,60,	0,4728,5177,8381	-17.1	-15.1	3.54	uc003lod.1	13247	134391	GPR151	genebody;genebody	uc003lob.3;uc003loc.3	10915;10915	TCERG1;TCERG1	0
chr5	149776331	149779451	6949	6.3e-42	+	149776331	149779451	0	4	74,98,49,79,	0,1585,2253,3041	-41.2	-38.8	4.04	uc003lse.3	14608	972	CD74	genebody;genebody;genebody;genebody;genebody	uc003lrx.3;uc003lry.3;uc003lrz.3;uc003lsa.3;uc011dch.2	6949;6949;6949;6949;6949	TCOF1;TCOF1;TCOF1;TCOF1;TCOF1	0
chr5	151179474	151179872	10146	2.5e-14	+	151179474	151179872	0	2	87,94,	0.304	-13.6	-11.6	2.51	uc003luq.3	4631	10146	G3BP1	genebody;genebody;genebody;genebody;genebody	uc003lum.3;uc003lun.3;uc010jhz.3;uc011dcu.2;uc003luq.3	10146;10146;10146;10146;10146	G3BP1;G3BP1;G3BP1;G3BP1;G3BP1	0
chr5	154135018	154135199	23367	5.1e-10	+	154135018	154135199	0	1	181	0	-9.29	-7.47	1.85	uc021ygi.1	27	23367	LARP1	genebody;promoter;promoter;promoter	uc003lvo.4;uc021ygh.2;uc021ygi.1;uc010jie.1	23367;23367;23367;23367	LARP1;LARP1;LARP1;LARP1	0
chr5	154170248	154173423	23367	1.3e-48	+	154170248	154173423	0	4	22,175,129,64,	0,1933,2906,3111	-47.9	-45.4	2.75	uc010jie.1	35070	23367	LARP1	genebody;genebody;genebody;genebody	uc003lvo.4;uc021ygh.2;uc021ygi.1;uc010jie.1	23367;23367;23367;23367	LARP1;LARP1;LARP1;LARP1	0
chr5	154181889	154182870	23367	2e-06	+	154181889	154182870	0	2	70,21,	0.96	-5.7	-4.04	1.66	uc010jie.1	45614	23367	LARP1	genebody;genebody;genebody;genebody	uc003lvo.4;uc021ygh.2;uc021ygi.1;uc010jie.1	23367;23367;23367;23367	LARP1;LARP1;LARP1;LARP1	0
chr5	154193542	154193663	23367	1.2e-08	+	154193542	154193663	0	1	121	0	-7.93	-6.17	1.66	uc011dde.2	36611	10826	FAXDC2	genebody;genebody	uc003lvo.4;uc021ygh.2	23367;23367	LARP1;LARP1	0
chr5	154193991	154194052	23367	1e-05	+	154193991	154194052	0	1	61	0	-5	-3.39	2.61	uc011dde.2	36192	10826	FAXDC2	genebody;genebody	uc003lvo.4;uc021ygh.2	23367;23367	LARP1;LARP1	1
chr5	159463705	159476588	7265	1.8e-08	+	159463705	159476588	0	3	105,37,68,	0,6434,12815	-7.75	-6	3	uc003lxu.3	33964	7265	TTC1	genebody	uc003lxu.3	7265	TTC1	0
chr5	159849783	159851336	9232	5e-13	+	159849783	159851336	0	2	117,93,	0.146	-12.3	-10.4	2.29	uc003lyk.3	1342	9232	PTTG1	genebody;genebody	uc003lyj.3;uc003lyk.3	9232;9232	PTTG1;PTTG1	0
chr5	170814944	170818341	4869	1.7e-07	+	170814944	170818341	0	3	66,80,33,	0,2110,3364	-6.78	-5.07	1.2	uc003mbj.3	1932	4869	NPM1	genebody;genebody;genebody	uc003mbh.3;uc003mbi.3;uc003mbj.3	4869;4869;4869	NPM1;NPM1;NPM1	0
chr5	170818710	170837710	4869	1e-286	+	170818710	170837710	0	9	93,107,65,58,87,102,331,75,180,	0,1003,1207,8446,9132,13595,14690,15993,18820	-300	-297	4.14	uc003mbj.3	13500	4869	NPM1	genebody;genebody;genebody	uc003mbh.3;uc003mbi.3;uc003mbj.3	4869;4869;4869	NPM1;NPM1;NPM1	0
chr5	172461429	172461489	8992	0.00079	+	172461429	172461489	0	1	60	0	-3.1	-1.61	2.05	uc003mce.1	13728	677841	SNORA74B	genebody	uc003mcd.1	8992	ATP6V0E1	1
chr5	173315510	173315690	80315	9.3e-09	+	173315510	173315690	0	1	180	0	-8.03	-6.27	3.77	uc011dfg.2	267	80315	CPEB4	promoter;promoter;promoter;promoter	uc010jju.2;uc003mcs.4;uc010jjv.3;uc011dfg.2	80315;80315;80315;80315	CPEB4;CPEB4;CPEB4;CPEB4	0
chr5	176084923	176085312	26262	7.9e-22	+	176084923	176085312	0	1	389	0	-21.1	-19	3.59	uc003mew.3	10727	26262	TSPAN17	genebody;genebody;genebody;genebody	uc003mes.3;uc003met.3;uc003meu.3;uc003mew.3	26262;26262;26262;26262	TSPAN17;TSPAN17;TSPAN17;TSPAN17	1
chr5	176733427	176733635	27166	2.5e-16	+	176733427	176733635	0	1	208	0	-15.6	-13.6	1.84	uc021yir.1	1532	NA	NULL	genebody;genebody;genebody;genebody	uc003mfx.4;uc021yiq.2;uc021yir.1;uc010jkk.2	27166;27166;NA;83463	PRELID1;PRELID1;NULL;MXD3	1
chr5	177019360	177022418	54732	4e-19	+	177019360	177022418	0	5	39,101,126,147,151,	0,215,1290,1779,2907	-18.4	-16.4	1.85	uc003mhx.3	1674	54732	TMED9	genebody	uc003mhx.3	54732	TMED9	0
chr5	177632842	177636440	3182	1e-32	+	177632842	177636440	0	4	169,159,132,110,	0,890,1252,3488	-32	-29.7	1.9	uc003mix.3	3105	3182	HNRNPAB	genebody;genebody;genebody	uc003miu.3;uc003miv.3;uc003mix.3	3182;3182;3182	HNRNPAB;HNRNPAB;HNRNPAB	0
chr5	177637643	177637764	3182	7.9e-09	+	177637643	177637764	0	1	121	0	-8.1	-6.34	1.75	uc003mix.3	6167	3182	HNRNPAB	genebody;genebody;genebody;genebody;genebody;genebody;genebody;genebody	uc003miu.3;uc003miv.3;uc003mix.3;uc003miy.3;uc003mjc.3;uc003miz.3;uc003mja.3;uc003mjb.3	3182;3182;3182;85007;85007;85007;85007;85007	HNRNPAB;HNRNPAB;HNRNPAB;PHYKPL;PHYKPL;PHYKPL;PHYKPL;PHYKPL	1
chr5	179132808	179133304	821	6.3e-11	+	179132808	179133304	0	2	45,46,	0.45	-10.2	-8.38	1.95	uc011dgq.2	7124	821	CANX	genebody;genebody;genebody;genebody;genebody	uc011dgp.2;uc010jlb.1;uc003mkk.3;uc003mkl.3;uc011dgq.2	821;821;821;821;821	CANX;CANX;CANX;CANX;CANX	0
chr5	179135300	179146753	821	2e-15	+	179135300	179146753	0	5	81,82,193,190,85,	0,678,1573,7805,11368	-14.7	-12.8	2.24	uc011dgq.2	15094	821	CANX	genebody;genebody;genebody;genebody;genebody	uc011dgp.2;uc010jlb.1;uc003mkk.3;uc003mkl.3;uc011dgq.2	821;821;821;821;821	CANX;CANX;CANX;CANX;CANX	0
chr5	179260658	179263491	8878	1.1e-10	+	179260658	179263491	0	2	124,56,	0.2777	-9.97	-8.13	1.52	uc021yjh.1	5751	NA	NULL	genebody;genebody;genebody;genebody	uc011dgr.2;uc011dgs.2;uc003mkw.4;uc003mkx.3	8878;8878;8878;8878	SQSTM1;SQSTM1;SQSTM1;SQSTM1	0
chr5	180486911	180487031	153579	1.1e-05	+	180486911	180487031	0	1	120	0	-4.97	-3.36	2.66	uc003mmt.3	19744	153579	BTNL9	genebody	uc003mmt.3	153579	BTNL9	1
chr5	180651160	180651520	90933	2.5e-46	+	180651160	180651520	0	1	360	0	-45.6	-43.2	2.77	uc003mnf.2	1075	90933	TRIM41	genebody;genebody;genebody;genebody;genebody;promoter;promoter	uc003mnc.2;uc003mnd.2;uc003mne.2;uc003mnf.2;uc003mnb.1;uc021ykg.1;uc021ykh.1	90933;90933;90933;90933;NA;NA;100616342	TRIM41;TRIM41;TRIM41;TRIM41;NULL;NULL;MIR4638	1
chr5	891289	891942	65980	1e-21	-	891289	891942	0	2	113,188,	0.465	-21	-18.9	4.12	uc003jbl.3	211	65980	BRD9	genebody;genebody;genebody;genebody;genebody;promoter;promoter;promoter;promoter	uc003jbn.3;uc011cmb.2;uc003jbo.3;uc003jbq.3;uc011cmc.1;uc010ite.2;uc003jbr.3;uc003jbl.3;uc003jbm.3	65980;65980;65980;65980;65980;9319;9319;65980;65980	BRD9;BRD9;BRD9;BRD9;BRD9;TRIP13;TRIP13;BRD9;BRD9	0
chr5	6374464	6377322	84246	3.5e-07	-	6374464	6377322	0	2	75,44,	0.2814	-6.46	-4.77	2.49	uc003jdo.3	2746	84246	MED10	genebody	uc003jdo.3	84246	MED10	0
chr5	6599768	6600217	54888	5e-11	-	6599768	6600217	0	1	449	0	-10.3	-8.47	3.17	uc003jdr.3	16580	255167	LINC01018	genebody;genebody;genebody;genebody	uc003jdt.3;uc003jdu.3;uc003jdv.3;uc011cmk.2	54888;54888;54888;54888	NSUN2;NSUN2;NSUN2;NSUN2	1
chr5	6625746	6632750	54888	7.2e-05	-	6625746	6632750	0	3	36,105,39,	0,6239,6965	-4.14	-2.58	1.83	uc011cmk.2	4225	54888	NSUN2	genebody;genebody;genebody	uc003jdu.3;uc003jdv.3;uc011cmk.2	54888;54888;54888	NSUN2;NSUN2;NSUN2	0
chr5	10279954	10280075	134147	2.5e-10	-	10279954	10280075	0	1	121	0	-9.6	-7.78	3.53	uc003jes.3	28154	134147	CMBL	genebody	uc003jes.3	134147	CMBL	1
chr5	10280373	10280464	134147	6e-07	-	10280373	10280464	0	1	91	0	-6.22	-4.54	3.89	uc003jes.3	27750	134147	CMBL	genebody	uc003jes.3	134147	CMBL	1
chr5	10681149	10681268	1611	1.3e-06	-	10681149	10681268	0	1	119	0	-5.9	-4.23	1.57	uc011cmw.2	80179	1611	DAP	genebody;genebody	uc003jez.4;uc011cmw.2	1611;1611	DAP;DAP	0
chr5	16465359	16465508	90441	4.8e-08	-	16465359	16465508	0	1	149	0	-7.32	-5.58	1.87	uc003jfq.3	461	90441	ZNF622	promoter	uc003jfq.3	90441	ZNF622	0
chr5	32126458	32135750	64083	5e-15	-	32126458	32135750	0	2	284,73,	0.9219	-14.3	-12.3	2.43	uc003jho.3	23654	23037	PDZD2	genebody	uc003jhp.1	64083	GOLPH3	0
chr5	32390492	32395394	51663	2e-15	-	32390492	32395394	0	2	51,130,	0.4772	-14.7	-12.7	2.38	uc011cny.1	4161	51663	ZFR	genebody	uc003jhr.1	51663	ZFR	0
chr5	40832524	40834663	6167	3.2e-98	-	40832524	40834663	0	3	151,85,91,	0,1758,2048	-97.5	-94.7	3.5	uc003jmf.1	754	619564	SNORD72	genebody;promoter	uc003jme.1;uc003jmf.1	6167;619564	RPL37;SNORD72	0
chr5	60455679	60455978	643155	1.6e-27	-	60455679	60455978	0	1	299	0	-26.8	-24.6	5.41	uc021xzb.1	170	NA	NULL	genebody;genebody;promoter	uc010iwl.1;uc010iwm.1;uc021xzb.1	643155;643155;NA	SMIM15;SMIM15;NULL	0
chr5	79922223	79922703	1719	6.6e-08	-	79922223	79922703	0	1	480	0	-7.18	-5.45	3.11	uc021yay.1	24391	100462981	MTRNR2L2	genebody;genebody;genebody;genebody	uc003kgy.1;uc010jap.2;uc011ctl.2;uc011ctm.2	1719;1719;1719;1719	DHFR;DHFR;DHFR;DHFR	1
chr5	79922761	79923181	1719	1e-24	-	79922761	79923181	0	1	420	0	-24	-21.9	4.45	uc021yay.1	23883	100462981	MTRNR2L2	genebody;genebody;genebody;genebody	uc003kgy.1;uc010jap.2;uc011ctl.2;uc011ctm.2	1719;1719;1719;1719	DHFR;DHFR;DHFR;DHFR	1
chr5	79945848	79946085	100462981	0	-	79945848	79946085	0	1	237	0	-412	#NAME?	7.41	uc021yay.1	888	100462981	MTRNR2L2	genebody;genebody;genebody;genebody;promoter	uc003kgy.1;uc010jap.2;uc011ctl.2;uc011ctm.2;uc021yay.1	1719;1719;1719;1719;100462981	DHFR;DHFR;DHFR;DHFR;MTRNR2L2	0
chr5	79946262	79946854	100462981	0	-	79946262	79946854	0	1	592	0	-2970	#NAME?	4.44	uc021yay.1	296	100462981	MTRNR2L2	genebody;genebody;genebody;genebody;promoter	uc003kgy.1;uc010jap.2;uc011ctl.2;uc011ctm.2;uc021yay.1	1719;1719;1719;1719;100462981	DHFR;DHFR;DHFR;DHFR;MTRNR2L2	0
chr5	81571854	81573649	6228	1e-106	-	81571854	81573649	0	3	220,121,138,	0,362,1657	-106	-104	2.86	uc003khu.3	1484	6228	RPS23	genebody	uc003khu.3	6228	RPS23	0
chr5	89815008	89815099	116068	0.00016	-	89815008	89815099	0	1	91	0	-3.79	-2.25	3.99	uc003kjs.1	10348	116068	LYSMD3	genebody;genebody;genebody	uc003kjr.3;uc010jaz.2;uc003kjs.1	116068;116068;116068	LYSMD3;LYSMD3;LYSMD3	1
chr5	132096562	132097165	23176	1.6e-19	-	132096562	132097165	0	3	122,133,16,	0,262,587	-18.8	-16.8	2.13	uc011cxh.1	13724	645121	CCNI2	genebody;genebody;genebody;genebody;genebody;genebody	uc003kxr.2;uc003kxs.1;uc003kxu.2;uc003kxv.2;uc011cxi.1;uc003kxt.2	23176;23176;23176;23176;23176;23176	SEPT8;SEPT8;SEPT8;SEPT8;SEPT8;SEPT8	0
chr5	132232594	132232745	27125	5.6e-08	-	132232594	132232745	0	1	151	0	-7.25	-5.52	3.56	uc003kyc.3	23309	116842	LEAP2	genebody;genebody;genebody	uc003kyd.3;uc011cxk.2;uc003kye.1	27125;27125;27125	AFF4;AFF4;AFF4	0
chr5	132270264	132270415	27125	4e-06	-	132270264	132270415	0	1	151	0	-5.4	-3.76	3.2	uc003kyf.4	29015	27125	AFF4	genebody;genebody;genebody;genebody	uc003kyd.3;uc011cxk.2;uc003kye.1;uc003kyf.4	27125;27125;27125;27125	AFF4;AFF4;AFF4;AFF4	0
chr5	133493370	133493461	6500	5.4e-05	-	133493370	133493461	0	1	91	0	-4.27	-2.7	1.73	uc010jdu.3	14130	6932	TCF7	genebody;genebody	uc003kzc.4;uc003kzd.4	6500;6500	SKP1;SKP1	1
chr5	133496720	133502880	6500	2e-07	-	133496720	133502880	0	2	101,20,	0.614	-6.69	-4.99	1.54	uc003kzd.4	12924	6500	SKP1	genebody;genebody	uc003kzc.4;uc003kzd.4	6500;6500	SKP1;SKP1	0
chr5	133533245	133533454	5515	5e-15	-	133533245	133533454	0	1	209	0	-14.3	-12.4	2.64	uc003kzc.4	20623	6500	SKP1	genebody	uc003kze.3	5515	PPP2CA	1
chr5	134363929	134364287	5307	1.6e-21	-	134363929	134364287	0	1	358	0	-20.8	-18.7	1.77	uc003laj.2	4862	100996485	C5orf66	genebody	uc010jea.3	5307	PITX1	1
chr5	134364793	134364883	5307	1.8e-05	-	134364793	134364883	0	1	90	0	-4.75	-3.15	1.5	uc003laj.2	4132	100996485	C5orf66	genebody	uc010jea.3	5307	PITX1	0
chr5	134366985	134367194	5307	1e-29	-	134366985	134367194	0	1	209	0	-29	-26.8	2	uc003laj.2	1881	100996485	C5orf66	genebody;promoter	uc010jea.3;uc003laj.2	5307;100996485	PITX1;C5orf66	0
chr5	134688713	134696285	9555	4.4e-07	-	134688713	134696285	0	2	22,99,	0.7473	-6.36	-4.67	1.83	uc003lal.1	5263	9555	H2AFY	genebody;genebody;genebody;genebody;genebody;genebody	uc003lam.1;uc003lan.1;uc003lao.1;uc011cxz.1;uc003las.1;uc003lat.1	9555;9555;9555;9555;9555;9555	H2AFY;H2AFY;H2AFY;H2AFY;H2AFY;H2AFY	0
chr5	134724652	134734798	9555	7.9e-19	-	134724652	134734798	0	2	164,47,	0.10099	-18.1	-16	2.24	uc011cxz.1	5203	9555	H2AFY	genebody;genebody;genebody;genebody;genebody;genebody	uc003lam.1;uc003lan.1;uc003lao.1;uc011cxz.1;uc003las.1;uc003lat.1	9555;9555;9555;9555;9555;9555	H2AFY;H2AFY;H2AFY;H2AFY;H2AFY;H2AFY	0
chr5	137088540	137089020	10949	4e-96	-	137088540	137089020	0	1	480	0	-95.4	-92.6	4.1	uc003lbt.3	1259	10949	HNRNPA0	genebody;genebody	uc011cye.2;uc003lbt.3	9499;10949	MYOT;HNRNPA0	1
chr5	137500464	137500735	10902	1.3e-39	-	137500464	137500735	0	1	271	0	-38.9	-36.5	3.34	uc011cyl.2	1947	10902	BRD8	genebody;genebody;genebody;genebody;genebody;genebody;genebody	uc003lcf.1;uc011cyl.2;uc021yea.1;uc003lcg.3;uc003lci.3;uc011cym.2;uc011cyn.1	10902;10902;10902;10902;10902;10902;10902	BRD8;BRD8;BRD8;BRD8;BRD8;BRD8;BRD8	0
chr5	137506569	137506785	10902	6.6e-06	-	137506569	137506785	0	2	32,59,	0.157	-5.18	-3.55	1.78	uc011cyl.2	4129	10902	BRD8	genebody;genebody;genebody;genebody;genebody;genebody;genebody	uc003lcf.1;uc021yea.1;uc003lcg.3;uc003lci.3;uc011cym.2;uc011cyn.1;uc010jes.1	10902;10902;10902;10902;10902;10902;10902	BRD8;BRD8;BRD8;BRD8;BRD8;BRD8;BRD8	0
chr5	137843630	137843930	2107	7.9e-23	-	137843630	137843930	0	1	300	0	-22.1	-20	4.04	uc010jey.1	9609	2107	ETF1	genebody;genebody;genebody;genebody	uc011cyv.3;uc003ldc.5;uc003ldd.5;uc010jex.4	2107;2107;2107;2107	ETF1;ETF1;ETF1;ETF1	1
chr5	137854450	137877281	2107	5e-06	-	137854450	137877281	0	2	106,74,	0.22757	-5.3	-3.66	3.23	uc011cyv.3	11535	2107	ETF1	genebody;genebody;genebody;genebody	uc011cyv.3;uc003ldc.5;uc003ldd.5;uc010jex.4	2107;2107;2107;2107	ETF1;ETF1;ETF1;ETF1	0
chr5	137891465	137893115	3313	1e-107	-	137891465	137893115	0	4	338,141,93,85,	0,675,997,1565	-107	-105	4.49	uc021yeb.1	2438	NA	NULL	genebody	uc003ldf.3	3313	HSPA9	0
chr5	137902387	137903169	3313	6.3e-12	-	137902387	137903169	0	3	20,163,26,	0,302,756	-11.2	-9.28	1.75	uc003ldg.3	5977	26785	SNORD63	genebody;genebody	uc003ldf.3;uc011cyw.2	3313;3313	HSPA9;HSPA9	0
chr5	137906666	137906726	3313	0.00018	-	137906666	137906726	0	1	60	0	-3.75	-2.21	1.27	uc011cyw.2	4622	3313	HSPA9	genebody;genebody	uc003ldf.3;uc011cyw.2	3313;3313	HSPA9;HSPA9	0
chr5	139624928	139624988	5201	0.0013	-	139624928	139624988	0	1	60	0	-2.9	-1.44	2.02	uc003lfh.1	1784	NA	NULL	genebody;genebody;genebody	uc010jfi.3;uc003lff.1;uc003lfh.1	84418;5201;NA	CYSTM1;PFDN1;NULL	1
chr5	140698562	140698921	6879	3.2e-34	-	140698562	140698921	0	1	359	0	-33.5	-31.3	3.7	uc003ljg.3	1610	6879	TAF7	genebody	uc003ljg.3	6879	TAF7	0
chr5	140699129	140699189	6879	2.9e-05	-	140699129	140699189	0	1	60	0	-4.54	-2.95	1.67	uc003ljg.3	1192	6879	TAF7	genebody	uc003ljg.3	6879	TAF7	0
chr5	140699426	140699547	6879	8.3e-06	-	140699426	140699547	0	1	121	0	-5.08	-3.46	2.22	uc003ljg.3	865	6879	TAF7	promoter	uc003ljg.3	6879	TAF7	0
chr5	140699695	140699904	6879	1e-13	-	140699695	140699904	0	1	209	0	-13	-11	3.84	uc003ljg.3	552	6879	TAF7	promoter	uc003ljg.3	6879	TAF7	0
chr5	140953556	140955846	1729	7.9e-17	-	140953556	140955846	0	3	219,180,50,	0,977,2240	-16.1	-14.1	4.15	uc010jgc.1	924	1729	DIAPH1	genebody;genebody;genebody;genebody;promoter	uc003llb.4;uc003llc.4;uc021yep.1;uc021yeq.1;uc010jgc.1	1729;1729;1729;1729;1729	DIAPH1;DIAPH1;DIAPH1;DIAPH1;DIAPH1	0
chr5	140956425	140957149	1729	6e-08	-	140956425	140957149	0	2	13,108,	0.616	-7.22	-5.49	2.06	uc010jgc.1	3010	1729	DIAPH1	genebody;genebody;genebody;genebody	uc003llb.4;uc003llc.4;uc021yep.1;uc021yeq.1	1729;1729;1729;1729	DIAPH1;DIAPH1;DIAPH1;DIAPH1	0
chr5	149823849	149827278	6208	1e-185	-	149823849	149827278	0	4	67,77,162,131,	0,1322,2515,3298	-185	-182	2.03	uc003lsj.3	3756	6208	RPS14	genebody;genebody;genebody	uc003lsh.3;uc003lsi.3;uc003lsj.3	6208;6208;6208	RPS14;RPS14;RPS14	0
chr5	157240071	157240162	9685	8.3e-05	-	157240071	157240162	0	1	91	0	-4.08	-2.52	1.72	uc021ygs.1	4008	NA	NULL	genebody;genebody;genebody	uc003lxi.2;uc003lxj.2;uc011ddv.2	9685;9685;9685	CLINT1;CLINT1;CLINT1	0
chr5	158585164	158585345	153830	1.3e-07	-	158585164	158585345	0	1	181	0	-6.87	-5.16	3	uc021ygv.1	2086	NA	NULL	genebody;genebody;genebody;genebody;genebody;genebody	uc021ygv.1;uc011ddy.2;uc003lxo.2;uc011ddz.2;uc003lxp.3;uc010jiq.2	NA;153830;153830;153830;153830;153830	NULL;RNF145;RNF145;RNF145;RNF145;RNF145	1
chr5	158585763	158585884	153830	1.6e-06	-	158585763	158585884	0	1	121	0	-5.79	-4.13	2.88	uc021ygv.1	1517	NA	NULL	genebody;genebody;genebody;genebody;genebody;genebody	uc021ygv.1;uc011ddy.2;uc003lxo.2;uc011ddz.2;uc003lxp.3;uc010jiq.2	NA;153830;153830;153830;153830;153830	NULL;RNF145;RNF145;RNF145;RNF145;RNF145	0
chr5	175774671	175774791	57179	5.6e-05	-	175774671	175774791	0	1	120	0	-4.25	-2.68	1.99	uc003mea.3	14078	57179	KIAA1191	genebody;genebody;genebody;genebody;genebody	uc003mdw.3;uc003mdx.3;uc003mdy.3;uc003mdz.3;uc003mea.3	57179;57179;57179;57179;57179	KIAA1191;KIAA1191;KIAA1191;KIAA1191;KIAA1191	0
chr5	175823527	175824962	1212	4.7e-06	-	175823527	175824962	0	3	6,112,32,	0,1080,1403	-5.33	-3.69	1.97	uc003meg.3	8458	192286	HIGD2A	genebody;genebody;genebody	uc003meh.4;uc003mei.4;uc011dfn.3	1212;1212;1212	CLTB;CLTB;CLTB	0
chr5	176733423	176733633	83463	1.3e-15	-	176733423	176733633	0	1	210	0	-14.9	-13	1.85	uc021yir.1	1535	NA	NULL	genebody;genebody;genebody;genebody	uc003mfx.4;uc021yiq.2;uc021yir.1;uc010jkk.2	27166;27166;NA;83463	PRELID1;PRELID1;NULL;MXD3	1
chr5	176886726	176887684	1627	9.8e-06	-	176886726	176887684	0	3	15,124,40,	0,706,918	-5.01	-3.39	3.92	uc011dga.1	2185	1627	DBN1	genebody;genebody;genebody;genebody;genebody	uc011dga.1;uc003mgx.2;uc003mgy.2;uc010jkn.1;uc003mgz.1	1627;1627;1627;1627;1627	DBN1;DBN1;DBN1;DBN1;DBN1	0
chr5	176942937	176943339	51428	7.4e-09	-	176942937	176943339	0	3	53,75,51,	0,182,351	-8.13	-6.36	1.79	uc003mhn.3	779	51428	DDX41	promoter;promoter;promoter;promoter	uc003mhn.3;uc003mho.3;uc003mhp.3;uc003mhq.1	51428;51428;51428;51428	DDX41;DDX41;DDX41;DDX41	0
chr5	177576817	177580511	55651	3.2e-11	-	177576817	177580511	0	3	22,106,20,	0,1071,3674	-10.5	-8.66	1.69	uc003mis.2	2297	55651	NHP2	genebody;genebody	uc003mir.2;uc003mis.2	55651;55651	NHP2;NHP2	0
chr5	179041655	179041954	3187	7.9e-17	-	179041655	179041954	0	1	299	0	-16.1	-14.1	3.08	uc011dgn.2	3129	3187	HNRNPH1	genebody;genebody;genebody;genebody;genebody;genebody	uc011dgn.2;uc021yjd.1;uc003mkf.5;uc003mkg.5;uc003mke.4;uc003mkh.4	3187;3187;3187;3187;3187;3187	HNRNPH1;HNRNPH1;HNRNPH1;HNRNPH1;HNRNPH1;HNRNPH1	1
chr5	179044631	179046372	3187	6.3e-30	-	179044631	179046372	0	5	19,134,72,179,103,	0,168,358,514,1638	-29.2	-27	2.06	uc011dgn.2	566	3187	HNRNPH1	genebody;genebody;genebody;genebody;genebody;promoter	uc021yjd.1;uc003mkf.5;uc003mkg.5;uc003mke.4;uc003mkh.4;uc011dgn.2	3187;3187;3187;3187;3187;3187	HNRNPH1;HNRNPH1;HNRNPH1;HNRNPH1;HNRNPH1;HNRNPH1	0
chr5	179290386	179290597	23061	2.5e-19	-	179290386	179290597	0	1	211	0	-18.6	-16.5	5.05	uc003mlf.3	3381	23061	TBC1D9B	genebody;genebody;genebody;genebody;genebody;genebody	uc003mlf.3;uc003mlg.3;uc011dgv.2;uc003mlh.3;uc003mli.3;uc003mlj.3	23061;23061;23061;23061;23061;23061	TBC1D9B;TBC1D9B;TBC1D9B;TBC1D9B;TBC1D9B;TBC1D9B	0
chr5	180664612	180665140	10399	4.8e-08	-	180664612	180665140	0	2	107,42,	0.486	-7.32	-5.59	1.15	uc010jlt.1	4013	619571	SNORD96A	genebody;genebody	uc003mni.1;uc003mnj.1	10399;10399	RACK1;RACK1	0
chr5	180687405	180687614	84851	4e-11	-	180687405	180687614	0	1	209	0	-10.4	-8.59	3.05	uc003mnp.3	610	84851	TRIM52	promoter;promoter;promoter;promoter;promoter	uc031smh.1;uc031smi.1;uc031smj.1;uc003mnq.4;uc003mnp.3	100507602;100507602;100507602;100507602;84851	TRIM52-AS1;TRIM52-AS1;TRIM52-AS1;TRIM52-AS1;TRIM52	0
chr6	4031803	4032433	8899	2.5e-45	+	4031803	4032433	0	1	630	0	-44.6	-42.2	8.35	uc003mvw.3	5513	8899	PRPF4B	genebody;genebody	uc003mvv.3;uc011dhv.1	8899;8899	PRPF4B;PRPF4B	0
chr6	4032521	4032732	8899	1.5e-08	+	4032521	4032732	0	1	211	0	-7.82	-6.07	2.8	uc003mvw.3	5005	8899	PRPF4B	genebody;genebody	uc003mvv.3;uc011dhv.1	8899;8899	PRPF4B;PRPF4B	0
chr6	4891967	4892177	9425	7.9e-13	+	4891967	4892177	0	1	210	0	-12.1	-10.2	2.95	uc011dhy.2	1844	9425	CDYL	genebody;genebody;genebody;genebody;genebody	uc003mwi.3;uc003mwj.3;uc003mwk.3;uc011dhx.2;uc011dhy.2	9425;9425;9425;9425;9425	CDYL;CDYL;CDYL;CDYL;CDYL	0
chr6	7247210	7247300	6239	0.00013	+	7247210	7247300	0	1	90	0	-3.9	-2.35	1.87	uc021ylb.1	59334	NA	NULL	genebody;genebody;genebody;genebody;genebody;genebody	uc021yky.1;uc003mxb.3;uc003mxc.3;uc010jnx.3;uc021ykz.1;uc021yla.1	6239;6239;6239;6239;6239;6239	RREB1;RREB1;RREB1;RREB1;RREB1;RREB1	0
chr6	10709491	10709671	55003	4.2e-07	+	10709491	10709671	0	1	180	0	-6.38	-4.69	2.1	uc010joq.2	13567	51522	TMEM14C	genebody	uc003mzg.3	55003	PAK1IP1	0
chr6	13615762	13620655	51406	7.9e-26	+	13615762	13620655	0	7	94,61,59,32,82,122,16,	0,181,932,2239,2527,4677,4877	-25.1	-22.9	3.13	uc003naz.3	2647	51406	NOL7	genebody	uc003naz.3	51406	NOL7	0
chr6	13977459	13977699	221687	2.2e-09	+	13977459	13977699	0	1	240	0	-8.65	-6.86	3	uc021yly.1	226	NA	NULL	genebody;genebody;genebody;genebody;genebody;promoter	uc021ylw.1;uc003nbe.3;uc003nbf.3;uc021ylx.1;uc003nbg.3;uc021yly.1	221687;221687;221687;221687;221687;NA	RNF182;RNF182;RNF182;RNF182;RNF182;NULL	0
chr6	15496584	15496764	3720	6.9e-05	+	15496584	15496764	0	1	180	0	-4.16	-2.6	2.33	uc011diw.1	95583	3720	JARID2	genebody;genebody;genebody;genebody	uc011diu.1;uc003nbj.4;uc011div.3;uc011diw.1	3720;3720;3720;3720	JARID2;JARID2;JARID2;JARID2	0
chr6	15496883	15497034	3720	1.2e-06	+	15496883	15497034	0	1	151	0	-5.92	-4.26	2.37	uc011diw.1	95867	3720	JARID2	genebody;genebody;genebody;genebody	uc011diu.1;uc003nbj.4;uc011div.3;uc011diw.1	3720;3720;3720;3720	JARID2;JARID2;JARID2;JARID2	0
chr6	24701709	24701949	55856	3.2e-15	+	24701709	24701949	0	1	240	0	-14.5	-12.5	4.88	uc003nel.3	17574	81688	C6orf62	genebody;genebody	uc003nek.3;uc010jpv.3	55856;55856	ACOT13;ACOT13	0
chr6	24784318	24785942	51053	7.9e-76	+	24784318	24785942	0	3	79,111,77,	0,353,1547	-75.1	-72.5	4.23	uc021ymo.1	9487	51053	GMNN	genebody;genebody;genebody;genebody	uc003nem.3;uc003nen.3;uc021ymn.1;uc021ymo.1	51053;51053;51053;51053	GMNN;GMNN;GMNN;GMNN	0
chr6	26124745	26124889	8334	4.5e-09	+	26124745	26124889	0	1	144	0	-8.35	-6.58	1.6	uc003ngo.3	403	NA	NULL	promoter;promoter;promoter;promoter	uc003ngm.3;uc003ngo.3;uc003ngk.4;uc003ngl.3	8334;NA;NA;8347	HIST1H2AC;NULL;NULL;HIST1H2BC	0
chr6	26157052	26157343	3008	7.9e-46	+	26157052	26157343	0	1	291	0	-45.1	-42.7	9.1	uc003ngq.3	636	3008	HIST1H1E	promoter;promoter;promoter	uc003ngq.3;uc003ngr.3;uc003ngs.3	3008;3017;3017	HIST1H1E;HIST1H2BD;HIST1H2BD	0
chr6	26158348	26158616	3017	6.3e-20	+	26158348	26158616	0	1	268	0	-19.2	-17.1	2.38	uc003ngs.3	131	3017	HIST1H2BD	promoter;promoter	uc003ngr.3;uc003ngs.3	3017;3017	HIST1H2BD;HIST1H2BD	0
chr6	26171249	26171398	3017	0.00012	+	26171249	26171398	0	1	149	0	-3.93	-2.39	1.93	uc003ngt.3	12701	8344	HIST1H2BE	genebody	uc003ngs.3	3017	HIST1H2BD	1
chr6	26205017	26205104	8367	3.2e-05	+	26205017	26205104	0	1	87	0	-4.49	-2.91	1.57	uc003ngy.3	185	8367	HIST1H4E	promoter	uc003ngy.3	8367	HIST1H4E	0
chr6	26545613	26545763	10473	4.8e-07	+	26545613	26545763	0	1	150	0	-6.32	-4.63	2.29	uc021ynn.1	251	NA	NULL	genebody;promoter	uc003nig.3;uc021ynn.1	10473;NA	HMGN4;NULL	0
chr6	26597200	26597379	29777	1.1e-05	+	26597200	26597379	0	1	179	0	-4.96	-3.35	2	uc003nii.3	116	29777	ABT1	promoter	uc003nii.3	29777	ABT1	0
chr6	27101138	27101314	8969	1.1e-10	+	27101138	27101314	0	1	176	0	-9.97	-8.13	2.46	uc003niw.3	407	8969	HIST1H2AG	promoter;promoter;promoter	uc003niw.3;uc003niu.1;uc003niv.3	8969;NA;8970	HIST1H2AG;NULL;HIST1H2BJ	0
chr6	27776365	27776546	8357	3.8e-06	+	27776365	27776546	0	1	181	0	-5.42	-3.79	1.86	uc003njm.3	476	8357	HIST1H3H	promoter;promoter	uc003njm.3;uc003njl.3	8357;8340	HIST1H3H;HIST1H2BL	0
chr6	27777564	27777745	8357	1.8e-07	+	27777564	27777745	0	1	181	0	-6.75	-5.04	2.77	uc003njm.3	1675	8357	HIST1H3H	genebody;promoter	uc003njm.3;uc003njl.3	8357;8340	HIST1H3H;HIST1H2BL	0
chr6	28268683	28268863	84547	1.2e-08	+	28268683	28268863	0	1	180	0	-7.92	-6.17	5.86	uc003nkz.3	19457	84547	PGBD1	genebody;genebody	uc003nky.3;uc003nkz.3	84547;84547	PGBD1;PGBD1	0
chr6	30539318	30550849	23	1e-65	+	30539318	30550849	0	10	19,47,96,130,38,108,75,114,114,7,	0,5867,6276,6531,6806,6928,8389,8864,10852,11524	-65	-62.4	3.95	uc003nqm.3	5911	23	ABCF1	genebody;genebody;genebody	uc003nqk.2;uc003nql.3;uc003nqm.3	23;23;23	ABCF1;ABCF1;ABCF1	0
chr6	30553434	30554042	23	2.5e-13	+	30553434	30554042	0	3	25,113,132,	0,221,476	-12.6	-10.6	1.74	uc021yud.1	1627	100126314	MIR877	genebody;genebody;genebody	uc003nqk.2;uc003nql.3;uc003nqm.3	23;23;23	ABCF1;ABCF1;ABCF1	0
chr6	30558710	30558771	23	0.0011	+	30558710	30558771	0	1	61	0	-2.96	-1.48	1.75	uc021yud.1	6629	100126314	MIR877	genebody;genebody	uc003nql.3;uc003nqm.3	23;23	ABCF1;ABCF1	1
chr6	30689654	30690382	203068	8.3e-06	+	30689654	30690382	0	2	21,69,	0.659	-5.08	-3.46	1.12	uc011dmq.2	593	203068	TUBB	genebody;promoter	uc003nrl.3;uc011dmq.2	203068;203068	TUBB;TUBB	0
chr6	30691262	30691976	203068	1e-168	+	30691262	30691976	0	1	714	0	-168	-165	2.25	uc011dmq.2	2194	203068	TUBB	genebody;genebody	uc003nrl.3;uc011dmq.2	203068;203068	TUBB;TUBB	0
chr6	30692154	30692779	203068	1.6e-58	+	30692154	30692779	0	1	625	0	-57.8	-55.3	2.12	uc011dmq.2	3041	203068	TUBB	genebody;genebody	uc003nrl.3;uc011dmq.2	203068;203068	TUBB;TUBB	1
chr6	31591679	31592270	7916	2.5e-11	+	31591679	31592270	0	3	7,100,44,	0,358,547	-10.6	-8.77	1.94	uc003nvd.3	1116	677820	SNORA38	genebody;genebody;genebody	uc011dnv.1;uc003nvb.4;uc003nvc.4	7916;7916;7916	PRRC2A;PRRC2A;PRRC2A	0
chr6	31595613	31595883	7916	1.3e-14	+	31595613	31595883	0	1	270	0	-13.9	-11.9	2.26	uc003nvd.3	4890	677820	SNORA38	genebody;genebody;genebody	uc011dnv.1;uc003nvb.4;uc003nvc.4	7916;7916;7916	PRRC2A;PRRC2A;PRRC2A	0
chr6	31599190	31599430	7916	6.3e-09	+	31599190	31599430	0	1	240	0	-8.2	-6.43	1.79	uc003nvd.3	8452	677820	SNORA38	genebody;genebody;genebody	uc011dnv.1;uc003nvb.4;uc003nvc.4	7916;7916;7916	PRRC2A;PRRC2A;PRRC2A	0
chr6	31599639	31599910	7916	7.9e-32	+	31599639	31599910	0	1	271	0	-31.1	-28.8	3	uc003nvd.3	8916	677820	SNORA38	genebody;genebody;genebody	uc011dnv.1;uc003nvb.4;uc003nvc.4	7916;7916;7916	PRRC2A;PRRC2A;PRRC2A	0
chr6	31600268	31601314	7916	4e-62	+	31600268	31601314	0	2	501,159,	0.887	-61.4	-58.8	2.96	uc003nvd.3	9933	677820	SNORA38	genebody;genebody;genebody	uc011dnv.1;uc003nvb.4;uc003nvc.4	7916;7916;7916	PRRC2A;PRRC2A;PRRC2A	0
chr6	31785268	31785659	3303	5e-26	+	31785268	31785659	0	1	391	0	-25.3	-23.1	2.55	uc011dok.1	259	NA	NULL	genebody;genebody;promoter;promoter	uc003nxj.3;uc003nxi.1;uc010jte.3;uc011dok.1	3303;NA;3305;NA	HSPA1A;NULL;HSPA1L;NULL	1
chr6	31797310	31797491	3304	1.2e-07	+	31797310	31797491	0	1	181	0	-6.93	-5.21	1.78	uc003nxk.2	1886	3304	HSPA1B	genebody	uc003nxk.2	3304	HSPA1B	0
chr6	31807482	31807541	50854	8.9e-08	+	31807482	31807541	0	1	59	0	-7.05	-5.32	4.18	uc003nxp.3	2656	26797	SNORD52	genebody;genebody;genebody	uc003rjx.2;uc003rjy.2;uc003rjz.2	50854;50854;50854	C6orf48;C6orf48;C6orf48	1
chr6	32146370	32148181	6048	1e-21	+	32146370	32148181	0	6	58,19,113,55,118,176,	0,947,1057,1283,1415,1635	-21	-18.9	4.05	uc031snv.1	1111	6048	RNF5	genebody;genebody;promoter	uc003oaj.4;uc031snv.1;uc003oah.3	6048;6048;10554	RNF5;RNF5;AGPAT1	0
chr6	32945733	32946154	6046	4e-70	+	32945733	32946154	0	2	49,252,	0.169	-69.4	-66.8	2.89	uc021ywf.1	5080	6046	BRD2	genebody;genebody;genebody;genebody;genebody;genebody	uc003ocn.4;uc003oco.3;uc003ocp.4;uc003ocq.4;uc010juh.3;uc021ywf.1	6046;6046;6046;6046;6046;6046	BRD2;BRD2;BRD2;BRD2;BRD2;BRD2	0
chr6	32947727	32947787	6046	7.4e-05	+	32947727	32947787	0	1	60	0	-4.13	-2.57	1.4	uc021ywf.1	6894	6046	BRD2	genebody;genebody;genebody;genebody;genebody	uc003ocn.4;uc003ocp.4;uc003ocq.4;uc010juh.3;uc021ywf.1	6046;6046;6046;6046;6046	BRD2;BRD2;BRD2;BRD2;BRD2	0
chr6	32947846	32948503	6046	8.3e-10	+	32947846	32948503	0	3	63,123,145,	0,272,512	-9.08	-7.28	1.79	uc021ywf.1	7311	6046	BRD2	genebody;genebody;genebody;genebody;genebody	uc003ocn.4;uc003ocp.4;uc003ocq.4;uc010juh.3;uc021ywf.1	6046;6046;6046;6046;6046	BRD2;BRD2;BRD2;BRD2;BRD2	0
chr6	32948652	32948833	6046	1.6e-17	+	32948652	32948833	0	1	181	0	-16.8	-14.7	2.66	uc021ywf.1	7879	6046	BRD2	genebody;genebody;genebody;genebody;genebody	uc003ocn.4;uc003ocp.4;uc003ocq.4;uc010juh.3;uc021ywf.1	6046;6046;6046;6046;6046	BRD2;BRD2;BRD2;BRD2;BRD2	1
chr6	33168841	33169291	7922	1.3e-19	+	33168841	33169291	0	1	450	0	-18.9	-16.8	2.25	uc011dqr.3	434	6257	RXRB	promoter;promoter;promoter;promoter;promoter;promoter;promoter;promoter;promoter	uc003odf.3;uc003odg.3;uc011dqv.2;uc003odb.4;uc003odc.4;uc011dqr.3;uc011dqs.2;uc011dqt.2;uc011dqu.2	7922;7922;7922;6257;6257;6257;6257;6257;6257	SLC39A7;SLC39A7;SLC39A7;RXRB;RXRB;RXRB;RXRB;RXRB;RXRB	0
chr6	33170344	33170763	7922	1.3e-18	+	33170344	33170763	0	2	133,77,	0.342	-17.9	-15.9	1.93	uc003odi.2	1861	7923	HSD17B8	genebody;genebody;genebody;promoter;promoter	uc003odf.3;uc003odg.3;uc011dqv.2;uc003odi.2;uc011dqr.3	7922;7922;7922;7923;6257	SLC39A7;SLC39A7;SLC39A7;HSD17B8;RXRB	0
chr6	33171734	33172094	7922	5e-15	+	33171734	33172094	0	1	360	0	-14.3	-12.3	2.1	uc003odi.2	500	7923	HSD17B8	genebody;genebody;genebody;promoter	uc003odf.3;uc003odg.3;uc011dqv.2;uc003odi.2	7922;7922;7922;7923	SLC39A7;SLC39A7;SLC39A7;HSD17B8	1
chr6	33243588	33244281	6222	0	+	33243588	33244281	0	4	72,102,92,114,	0,153,364,579	-408	#NAME?	2.25	uc003odr.3	983	8705	B3GALT4	genebody;genebody;promoter	uc003odp.1;uc010jum.1;uc003odr.3	6222;6222;8705	RPS18;RPS18;B3GALT4	0
chr6	33258123	33258594	10471	6.6e-10	+	33258123	33258594	0	2	104,102,	0.369	-9.18	-7.37	1.73	uc021ywk.1	944	10471	PFDN6	promoter;promoter;promoter;promoter;promoter;promoter;promoter	uc003odt.2;uc010jup.2;uc031sny.1;uc021ywk.1;uc003ods.3;uc011dra.2;uc010juo.1	10471;10471;10471;10471;9277;9277;9277	PFDN6;PFDN6;PFDN6;PFDN6;WDR46;WDR46;WDR46	0
chr6	34208654	34212969	3159	1e-168	+	34208654	34212969	0	4	38,84,51,362,	0,1834,2590,3953	-168	-165	2	uc003ojd.3	2295	3159	HMGA1	genebody;genebody;genebody;genebody;genebody;genebody;genebody;genebody;genebody;genebody;genebody;genebody	uc003oit.3;uc003oiu.3;uc003oiv.3;uc003oiw.3;uc011dso.2;uc003oix.3;uc003oiy.3;uc003oiz.3;uc003oja.3;uc003ojc.3;uc011dsp.2;uc003ojd.3	3159;3159;3159;3159;3159;3159;3159;3159;3159;3159;3159;3159	HMGA1;HMGA1;HMGA1;HMGA1;HMGA1;HMGA1;HMGA1;HMGA1;HMGA1;HMGA1;HMGA1;HMGA1	0
chr6	35423832	35424012	2178	7.8e-07	+	35423832	35424012	0	1	180	0	-6.11	-4.43	2.31	uc010jvw.1	3782	2178	FANCE	genebody;genebody	uc003oko.1;uc010jvw.1	2178;2178	FANCE;FANCE	0
chr6	35437144	35438558	4736	3.2e-29	+	35437144	35438558	0	3	162,173,202,	0,811,1212	-28.5	-26.3	2.14	uc003oks.1	1273	4736	RPL10A	genebody;genebody	uc003okp.1;uc003oks.1	4736;4736	RPL10A;RPL10A	0
chr6	36457896	36458017	222658	1.1e-05	+	36457896	36458017	0	1	121	0	-4.97	-3.36	2.13	uc003omd.2	47288	222659	PXT1	genebody;genebody;genebody;genebody;genebody	uc003ome.3;uc010jwk.3;uc011dtm.2;uc011dtn.2;uc011dto.2	222658;222658;222658;222658;222658	KCTD20;KCTD20;KCTD20;KCTD20;KCTD20	1
chr6	36562149	36567652	6428	2.5e-42	+	36562149	36567652	0	4	109,208,135,55,	0,2388,4476,5448	-41.6	-39.2	2.25	uc003omk.3	2808	6428	SRSF3	genebody;genebody;genebody	uc011dtp.1;uc003omj.3;uc003omk.3	6428;6428;6428	SRSF3;SRSF3;SRSF3	0
chr6	36568606	36569889	6428	1e-31	+	36568606	36569889	0	4	52,39,87,151,	0,322,878,1132	-31	-28.7	2.51	uc003omk.3	7155	6428	SRSF3	genebody;genebody	uc003omj.3;uc003omk.3	6428;6428	SRSF3;SRSF3	0
chr6	37142307	37142428	5292	5.4e-06	+	37142307	37142428	0	1	121	0	-5.27	-3.64	1.65	uc011dtw.2	2132	5292	PIM1	genebody;genebody	uc003onk.3;uc011dtw.2	5292;5292	PIM1;PIM1	1
chr6	41757334	41757395	29964	0.00019	+	41757334	41757395	0	1	61	0	-3.72	-2.19	1.34	uc003orh.1	2782	NA	NULL	genebody;genebody;genebody	uc003ord.2;uc003org.3;uc011dug.1	29964;100188893;100188893	PRICKLE4;TOMM6;TOMM6	1
chr6	41757334	41757395	100188893	0.00019	+	41757334	41757395	0	1	61	0	-3.72	-2.19	1.34	uc003orh.1	2782	NA	NULL	genebody;genebody;genebody	uc003ord.2;uc003org.3;uc011dug.1	29964;100188893;100188893	PRICKLE4;TOMM6;TOMM6	1
chr6	41889380	41895220	705	3.2e-19	+	41889380	41895220	0	2	188,109,	0.5731	-18.5	-16.5	1.79	uc003orl.3	3333	705	BYSL	genebody	uc003orl.3	705	BYSL	0
chr6	42854339	42854460	285855	5.8e-05	+	42854339	42854460	0	1	121	0	-4.24	-2.67	1.95	uc003osv.3	1332	NA	NULL	genebody;genebody;genebody;genebody;genebody;genebody;promoter	uc003osq.1;uc003osr.1;uc010jxw.1;uc011duy.1;uc003oss.2;uc003ost.3;uc003osv.3	285855;285855;285855;285855;285855;285855;NA	RPL7L1;RPL7L1;RPL7L1;RPL7L1;RPL7L1;RPL7L1;NULL	1
chr6	42854922	42855162	285855	7.9e-21	+	42854922	42855162	0	1	240	0	-20.1	-18	3.93	uc003osv.3	689	NA	NULL	genebody;genebody;promoter	uc003oss.2;uc003ost.3;uc003osv.3	285855;285855;NA	RPL7L1;RPL7L1;NULL	1
chr6	42978712	42978983	5528	2.2e-05	+	42978712	42978983	0	2	23,97,	0.174	-4.66	-3.06	2.05	uc003otk.3	2771	4201	MEA1	genebody;genebody;genebody;genebody;genebody;genebody;genebody	uc003oth.4;uc003oti.4;uc010jyd.4;uc011dva.3;uc021yzq.2;uc003otj.4;uc010jyc.1	5528;5528;5528;5528;5528;5528;4201	PPP2R5D;PPP2R5D;PPP2R5D;PPP2R5D;PPP2R5D;PPP2R5D;MEA1	0
chr6	42993837	42997159	88745	1.3e-49	+	42993837	42997159	0	4	42,75,118,330,	0,1078,1260,2992	-48.9	-46.5	4.09	uc003otp.1	6111	88745	RRP36	genebody	uc003otp.1	88745	RRP36	0
chr6	43608095	43608244	9587	7.9e-08	+	43608095	43608244	0	1	149	0	-7.1	-5.37	1.94	uc003ovv.3	4590	9587	MAD2L1BP	genebody;genebody	uc003ovu.3;uc003ovv.3	9587;9587	MAD2L1BP;MAD2L1BP	0
chr6	43752996	43753147	7422	1.1e-09	+	43752996	43753147	0	1	151	0	-8.94	-7.14	2.42	uc021yzv.1	6858	NA	NULL	genebody;genebody;genebody;genebody;genebody;genebody;genebody;genebody;genebody;genebody	uc003owd.3;uc003owe.3;uc003owf.3;uc003owg.3;uc003owh.3;uc003owi.3;uc003owj.3;uc010jyx.3;uc021yzu.1;uc003owk.3	7422;7422;7422;7422;7422;7422;7422;7422;7422;7422	VEGFA;VEGFA;VEGFA;VEGFA;VEGFA;VEGFA;VEGFA;VEGFA;VEGFA;VEGFA	1
chr6	44214904	44217466	3326	3.2e-59	+	44214904	44217466	0	4	28,160,207,55,	0,1449,2209,2507	-58.5	-56	2.58	uc011dvs.2	1488	3326	HSP90AB1	genebody;genebody;genebody;genebody;genebody;promoter	uc031sor.1;uc003oxa.2;uc003oxb.2;uc011dvr.2;uc011dvs.2;uc003oxc.2	3326;3326;3326;3326;3326;3326	HSP90AB1;HSP90AB1;HSP90AB1;HSP90AB1;HSP90AB1;HSP90AB1	0
chr6	44217761	44219576	3326	0	+	44217761	44219576	0	5	130,309,166,191,103,	0,266,1023,1393,1712	-1340	#NAME?	3.76	uc003oxc.2	918	3326	HSP90AB1	genebody;genebody;genebody;genebody;genebody;promoter	uc031sor.1;uc003oxa.2;uc003oxb.2;uc011dvr.2;uc011dvs.2;uc003oxc.2	3326;3326;3326;3326;3326;3326	HSP90AB1;HSP90AB1;HSP90AB1;HSP90AB1;HSP90AB1;HSP90AB1	0
chr6	44219839	44221096	3326	1e-211	+	44219839	44221096	0	2	165,315,	0.942	-225	-221	2.26	uc021yzy.1	1555	100616124	MIR4647	genebody;genebody;genebody;genebody;genebody;genebody	uc031sor.1;uc003oxa.2;uc003oxb.2;uc011dvr.2;uc011dvs.2;uc003oxc.2	3326;3326;3326;3326;3326;3326	HSP90AB1;HSP90AB1;HSP90AB1;HSP90AB1;HSP90AB1;HSP90AB1	0
chr6	44221504	44221625	3326	3.2e-10	+	44221504	44221625	0	1	121	0	-9.5	-7.68	2.08	uc021yzy.1	458	100616124	MIR4647	genebody;genebody;genebody;genebody;genebody;genebody;promoter	uc031sor.1;uc003oxa.2;uc003oxb.2;uc011dvr.2;uc011dvs.2;uc003oxc.2;uc021yzy.1	3326;3326;3326;3326;3326;3326;100616124	HSP90AB1;HSP90AB1;HSP90AB1;HSP90AB1;HSP90AB1;HSP90AB1;MIR4647	1
chr6	44413413	44413563	988	9.5e-08	+	44413413	44413563	0	1	150	0	-7.02	-5.3	2.65	uc021zaa.1	10108	100616352	MIR4642	genebody	uc003oxl.3	988	CDC5L	0
chr6	64286352	64286503	7803	1.9e-05	+	64286352	64286503	0	1	151	0	-4.73	-3.13	2.19	uc021zbm.1	1905	7803	PTP4A1	genebody;genebody;promoter	uc003pek.3;uc003pel.3;uc021zbm.1	7803;7803;7803	PTP4A1;PTP4A1;PTP4A1	0
chr6	64423268	64423657	23469	1.3e-32	+	64423268	64423657	0	1	389	0	-31.9	-29.6	5.38	uc003pep.1	67028	23469	PHF3	genebody;genebody;genebody	uc003pen.2;uc011dxs.1;uc003pep.1	23469;23469;23469	PHF3;PHF3;PHF3	0
chr6	111280374	111288765	112495	1.6e-15	+	111280374	111288765	0	5	81,64,45,114,53,	0,1242,1400,3220,8338	-14.8	-12.8	2.4	uc003pum.3	4804	112495	GTF3C6	genebody	uc003pum.3	112495	GTF3C6	0
chr6	111306225	111318429	84154	4e-13	+	111306225	111318429	0	4	116,38,40,44,	0,4005,6724,12160	-12.4	-10.5	4.05	uc003puo.3	9034	84154	RPF2	genebody;genebody	uc003pun.3;uc003puo.3	84154;84154	RPF2;RPF2	0
chr6	119228693	119228843	25842	4.9e-07	+	119228693	119228843	0	1	150	0	-6.31	-4.62	2.98	uc011ebn.2	13525	25842	ASF1A	genebody;genebody	uc011ebn.2;uc021zeh.1	25842;254394	ASF1A;MCM9	0
chr6	125283861	125284248	154214	2e-40	+	125283861	125284248	0	1	387	0	-39.7	-37.3	4.46	uc003pzq.3	119	7955	RNF217-AS1	promoter;promoter	uc003pzr.3;uc003pzq.3	154214;7955	RNF217;RNF217-AS1	0
chr6	133138136	133138703	6206	5e-16	+	133138136	133138703	0	2	64,85,	0.482	-15.3	-13.3	2.17	uc003qdy.1	1971	594839	SNORA33	genebody;genebody	uc003qdx.3;uc003qdy.1	6206;594839	RPS12;SNORA33	1
chr6	135511000	135511454	4602	1e-11	+	135511000	135511454	0	2	21,190,	0.264	-11	-9.13	2.75	uc003qgd.1	2253	4602	MYB	genebody;genebody;genebody;genebody;genebody;genebody;genebody;genebody;genebody;genebody;genebody;genebody;genebody;genebody;genebody;genebody;genebody;genebody;genebody;genebody;genebody;genebody;genebody;genebody;genebody;genebody;genebody;genebody;genebody;genebody;genebody;genebody	uc003qfb.1;uc003qfc.3;uc003qfd.3;uc003qfe.3;uc003qff.3;uc003qfg.3;uc003qfh.3;uc003qfi.3;uc003qfj.3;uc003qfk.3;uc003qfl.3;uc003qfm.3;uc003qfn.3;uc003qfo.3;uc003qfp.3;uc003qfq.3;uc003qfr.3;uc003qfs.3;uc003qft.3;uc003qfu.3;uc003qfv.3;uc003qfw.3;uc003qfx.3;uc003qfy.3;uc003qfz.3;uc003qga.3;uc003qgb.3;uc010kgi.3;uc010kgj.3;uc010kgk.3;uc003qgc.3;uc003qgd.1	4602;4602;4602;4602;4602;4602;4602;4602;4602;4602;4602;4602;4602;4602;4602;4602;4602;4602;4602;4602;4602;4602;4602;4602;4602;4602;4602;4602;4602;4602;4602;4602	MYB;MYB;MYB;MYB;MYB;MYB;MYB;MYB;MYB;MYB;MYB;MYB;MYB;MYB;MYB;MYB;MYB;MYB;MYB;MYB;MYB;MYB;MYB;MYB;MYB;MYB;MYB;MYB;MYB;MYB;MYB;MYB	0
chr6	144183365	144184734	84946	7.9e-19	+	144183365	144184734	0	4	15,53,201,181,	0,615,857,1188	-18.1	-16	4.04	uc010khk.3	1524	153918	ZC2HC1B	genebody;genebody;genebody;promoter;promoter	uc003qjs.3;uc003qju.1;uc010khj.3;uc010khk.3;uc011edy.2	84946;84946;153918;153918;153918	LTV1;LTV1;ZC2HC1B;ZC2HC1B;ZC2HC1B	0
chr6	150092303	150094294	5110	2.6e-07	+	150092303	150094294	0	2	99,21,	0.197	-6.59	-4.88	1.75	uc011eeg.2	22465	5110	PCMT1	genebody;genebody;genebody;genebody;genebody;genebody	uc003qna.3;uc003qnb.3;uc003qnd.3;uc003qne.3;uc003qnf.3;uc011eeg.2	5110;5110;5110;5110;5110;5110	PCMT1;PCMT1;PCMT1;PCMT1;PCMT1;PCMT1	0
chr6	155154144	155154265	22828	5.5e-05	+	155154144	155154265	0	1	121	0	-4.26	-2.69	2.13	uc003qqb.3	371	26230	TIAM2	genebody;genebody;genebody;genebody;genebody;promoter	uc003qpz.3;uc003qqa.3;uc011efj.2;uc011efk.2;uc010kji.3;uc003qqb.3	22828;22828;22828;22828;22828;26230	SCAF8;SCAF8;SCAF8;SCAF8;SCAF8;TIAM2	0
chr6	155154159	155154250	26230	7.8e-05	+	155154159	155154250	0	1	91	0	-4.11	-2.55	2.17	uc003qqb.3	371	26230	TIAM2	genebody;genebody;genebody;genebody;genebody;promoter	uc003qpz.3;uc003qqa.3;uc011efj.2;uc011efk.2;uc010kji.3;uc003qqb.3	22828;22828;22828;22828;22828;26230	SCAF8;SCAF8;SCAF8;SCAF8;SCAF8;TIAM2	0
chr6	157528200	157528441	57492	1e-11	+	157528200	157528441	0	1	241	0	-11	-9.15	3.46	uc003sih.4	216933	729515	TMEM242	genebody;genebody;genebody	uc003qqn.3;uc003qqo.3;uc003qqp.3	57492;57492;57492	ARID1B;ARID1B;ARID1B	0
chr6	158348149	158358470	51429	2e-18	+	158348149	158358470	0	5	97,104,78,77,5,	0,1481,5077,8846,10316	-17.7	-15.7	2.29	uc011efm.2	49579	8871	SYNJ2	genebody	uc003qqv.1	51429	SNX9	0
chr6	160218418	160219162	29074	1.6e-12	+	160218418	160219162	0	2	132,79,	0.665	-11.8	-9.94	2.16	uc003qsx.2	2491	154197	PNLDC1	genebody;genebody	uc010kkb.3;uc003qsw.4	29074;29074	MRPL18;MRPL18	0
chr6	160525728	160526028	3482	1.6e-10	+	160525728	160526028	0	1	300	0	-9.79	-7.96	2.11	uc003qtb.3	11762	729603	LOC729603	genebody	uc003qta.3	3482	IGF2R	0
chr6	163836333	163876397	9444	1.9e-06	+	163836333	163876397	0	2	34,87,	0.39977	-5.73	-4.08	1.75	uc003quj.3	20688	9444	QKI	genebody;genebody;genebody;genebody;genebody;genebody	uc003que.3;uc003quf.3;uc003qug.3;uc003quh.3;uc003qui.3;uc003quj.3	9444;9444;9444;9444;9444;9444	QKI;QKI;QKI;QKI;QKI;QKI	0
chr6	168352424	168352485	4301	7.6e-06	+	168352424	168352485	0	1	61	0	-5.12	-3.5	2.1	uc021zin.1	10236	NA	NULL	genebody;genebody;genebody;genebody;genebody;genebody	uc003qwb.1;uc003qwc.2;uc021zij.1;uc021zik.1;uc021zim.1;uc003qwg.1	4301;4301;4301;4301;4301;4301	AFDN;AFDN;AFDN;AFDN;AFDN;AFDN	0
chr6	2948751	2949266	5269	7.9e-14	-	2948751	2949266	0	2	182,119,	0.396	-13.1	-11.2	1.84	uc003muj.3	9395	5269	SERPINB6	genebody;genebody;genebody;genebody;genebody;genebody;genebody;genebody	uc003muj.3;uc003muk.3;uc003mul.4;uc031smn.1;uc031smo.1;uc003mum.4;uc003mun.4;uc003muo.3	5269;5269;5269;5269;5269;5269;5269;5269	SERPINB6;SERPINB6;SERPINB6;SERPINB6;SERPINB6;SERPINB6;SERPINB6;SERPINB6	0
chr6	15533527	15533618	84062	4.3e-05	-	15533527	15533618	0	1	91	0	-4.37	-2.79	2.17	uc010jph.3	129717	84062	DTNBP1	genebody;genebody;genebody;genebody;genebody;genebody	uc003nbl.3;uc003nbm.3;uc031smv.1;uc031smw.1;uc003nbp.3;uc010jph.3	84062;84062;84062;84062;84062;84062	DTNBP1;DTNBP1;DTNBP1;DTNBP1;DTNBP1;DTNBP1	0
chr6	17637536	17637807	9972	7.9e-16	-	17637536	17637807	0	1	271	0	-15.1	-13.1	2.76	uc003ncc.3	37151	51439	FAM8A1	genebody;genebody;genebody	uc003ncd.2;uc010jpl.2;uc011dje.2	9972;9972;9972	NUP153;NUP153;NUP153	0
chr6	17688746	17688837	9972	3.2e-05	-	17688746	17688837	0	1	91	0	-4.5	-2.91	1.8	uc011dje.2	18274	9972	NUP153	genebody;genebody;genebody	uc003ncd.2;uc010jpl.2;uc011dje.2	9972;9972;9972	NUP153;NUP153;NUP153	0
chr6	17764650	17764801	63971	1.6e-06	-	17764650	17764801	0	1	151	0	-5.79	-4.13	3.59	uc003nce.2	14750	63971	KIF13A	genebody;genebody;genebody;genebody;genebody	uc003nce.2;uc003ncf.3;uc003ncg.4;uc003nch.4;uc003nci.4	63971;63971;63971;63971;63971	KIF13A;KIF13A;KIF13A;KIF13A;KIF13A	0
chr6	18225864	18250059	7913	3.2e-28	-	18225864	18250059	0	5	97,69,149,136,178,	0,540,10818,11747,24017	-27.5	-25.3	2.71	uc003ncq.1	26233	221656	KDM1B	genebody;genebody;genebody	uc003ncr.1;uc011djf.1;uc011djg.1	7913;7913;7913	DEK;DEK;DEK	0
chr6	26055967	26056699	3006	0	-	26055967	26056699	0	1	732	0	-663	#NAME?	3.88	uc003nfw.3	366	3006	HIST1H1C	promoter	uc003nfw.3	3006	HIST1H1C	0
chr6	27106071	27114218	85236	1e-177	-	27106071	27114218	0	2	389,31,	0.8116	-177	-174	4.66	uc003niy.1	3054	8294	HIST1H4I	genebody	uc003nix.2	85236	HIST1H2BK	0
chr6	28887817	28889676	5987	4.1e-06	-	28887817	28889676	0	2	202,8,	0.1851	-5.39	-3.76	1.53	uc003nlt.1	3022	5987	TRIM27	genebody;genebody;genebody	uc003nlr.3;uc003nls.3;uc003nlt.1	5987;5987;5987	TRIM27;TRIM27;TRIM27	0
chr6	30638606	30638960	8449	4e-20	-	30638606	30638960	0	2	123,148,	0.206	-19.4	-17.3	2.26	uc011dmo.2	2047	8449	DHX16	genebody;genebody	uc003nqz.3;uc011dmo.2	8449;8449	DHX16;DHX16	0
chr6	30652596	30653433	170954	4e-44	-	30652596	30653433	0	1	837	0	-43.4	-41	4.38	uc003nra.3	2079	170954	PPP1R18	genebody;genebody	uc003nra.3;uc003nrb.4	170954;170954	PPP1R18;PPP1R18	0
chr6	30675533	30675923	9656	7.9e-19	-	30675533	30675923	0	1	390	0	-18.1	-16.1	4.12	uc003nrf.4	5403	9656	MDC1	genebody;genebody;genebody	uc003nrf.4;uc003nrg.4;uc011dmp.1	9656;9656;9656	MDC1;MDC1;MDC1	0
chr6	30680754	30680935	9656	4e-11	-	30680754	30680935	0	1	181	0	-10.4	-8.57	3.15	uc003nrf.4	287	9656	MDC1	genebody;genebody;genebody;genebody;promoter	uc003nrg.4;uc011dmp.1;uc003nrh.1;uc003nri.2;uc003nrf.4	9656;9656;9656;9656;9656	MDC1;MDC1;MDC1;MDC1;MDC1	0
chr6	30697956	30698715	10211	1e-12	-	30697956	30698715	0	4	7,138,46,20,	0,248,502,739	-12	-10.1	2.07	uc011dmq.2	8910	203068	TUBB	genebody;genebody	uc003nrm.3;uc011dmr.2	10211;10211	FLOT1;FLOT1	0
chr6	31615412	31615591	7917	5e-11	-	31615412	31615591	0	1	179	0	-10.3	-8.44	1.7	uc003nvf.4	4669	7917	BAG6	genebody;genebody;genebody;genebody;genebody;genebody	uc003nvf.4;uc003nvg.4;uc003nvh.4;uc003nvi.4;uc011dnw.2;uc011dnx.2	7917;7917;7917;7917;7917;7917	BAG6;BAG6;BAG6;BAG6;BAG6;BAG6	0
chr6	31627415	31627625	57827	1.6e-13	-	31627415	31627625	0	1	210	0	-12.8	-10.9	2.86	uc003nvm.1	1029	57827	C6orf47	genebody	uc003nvm.1	57827	C6orf47	0
chr6	31631790	31632120	7918	1.6e-88	-	31631790	31632120	0	1	330	0	-87.8	-85.1	3.92	uc003nvn.3	1224	7918	GPANK1	genebody;genebody;genebody;genebody;genebody;promoter;promoter;promoter;promoter	uc003nvn.3;uc021yuu.1;uc003nvo.4;uc003nvp.4;uc003nvq.3;uc010jsz.1;uc010jta.2;uc021yuv.1;uc003nvr.1	7918;7918;7918;7918;7918;1460;1460;1460;1460	GPANK1;GPANK1;GPANK1;GPANK1;GPANK1;CSNK2B;CSNK2B;CSNK2B;CSNK2B	0
chr6	31698476	31698685	1192	2e-15	-	31698476	31698685	0	1	209	0	-14.7	-12.8	1.61	uc003nwq.3	539	23564	DDAH2	genebody;promoter;promoter	uc003nwr.3;uc003nwp.3;uc003nwq.3	1192;23564;23564	CLIC1;DDAH2;DDAH2	1
chr6	31700135	31704073	1192	1.6e-36	-	31700135	31704073	0	5	40,107,126,110,35,	0,1207,1477,1795,3903	-35.8	-33.5	1.54	uc003nwr.3	2237	1192	CLIC1	genebody	uc003nwr.3	1192	CLIC1	0
chr6	31750903	31752021	7407	5.2e-08	-	31750903	31752021	0	2	60,31,	0.1087	-7.28	-5.55	1.49	uc021yuy.1	3515	7407	VARS	genebody;genebody	uc003nxe.3;uc011doi.1	7407;7407	VARS;VARS	0
chr6	32097259	32097349	63943	4.8e-05	-	32097259	32097349	0	1	90	0	-4.32	-2.74	2.88	uc021yvh.1	253	NA	NULL	promoter;promoter;promoter;promoter;promoter;promoter	uc003nzn.3;uc003nzo.3;uc011dpg.2;uc011dph.2;uc003nzr.3;uc021yvh.1	1388;1388;1388;1388;63943;NA	ATF6B;ATF6B;ATF6B;ATF6B;FKBPL;NULL	0
chr6	32153580	32153789	5089	7.9e-12	-	32153580	32153789	0	1	209	0	-11.1	-9.21	2.04	uc003oal.2	1583	177	AGER	genebody;promoter;promoter;promoter;promoter;promoter;promoter;promoter;promoter;promoter;promoter;promoter;promoter;promoter;promoter;promoter;promoter;promoter;promoter;promoter;promoter;promoter;promoter;promoter;promoter;promoter	uc003oav.1;uc021yvm.1;uc021yvn.1;uc003oal.2;uc003oam.2;uc003oan.2;uc003oao.2;uc003oap.2;uc003oaq.2;uc003oar.3;uc003oas.2;uc003oat.2;uc003oau.2;uc010jtv.2;uc010jtw.2;uc011dpm.2;uc011dpn.2;uc011dpo.2;uc021yvo.1;uc021yvp.1;uc021yvq.1;uc021yvr.1;uc011dpp.2;uc011dpq.2;uc011dpr.2;uc011dps.2	5089;177;177;177;177;177;177;177;177;177;177;177;177;177;177;177;177;177;177;177;177;177;177;177;177;177	PBX2;AGER;AGER;AGER;AGER;AGER;AGER;AGER;AGER;AGER;AGER;AGER;AGER;AGER;AGER;AGER;AGER;AGER;AGER;AGER;AGER;AGER;AGER;AGER;AGER;AGER	1
chr6	32156162	32157487	5089	6.3e-15	-	32156162	32157487	0	3	119,74,16,	0,337,1309	-14.2	-12.2	1.8	uc003oaw.3	1139	5089	PBX2	genebody;genebody	uc003oav.1;uc003oaw.3	5089;5089	PBX2;PBX2	0
chr6	33256708	33256917	9277	1.3e-07	-	33256708	33256917	0	2	82,39,	0.17	-6.88	-5.16	2.09	uc010juo.1	339	9277	WDR46	promoter;promoter;promoter;promoter;promoter;promoter;promoter	uc003odt.2;uc010jup.2;uc031sny.1;uc021ywk.1;uc003ods.3;uc011dra.2;uc010juo.1	10471;10471;10471;10471;9277;9277;9277	PFDN6;PFDN6;PFDN6;PFDN6;WDR46;WDR46;WDR46	0
chr6	33267801	33267922	6892	1.5e-07	-	33267801	33267922	0	1	121	0	-6.83	-5.11	2	uc021ywl.1	576	NA	NULL	genebody;genebody;promoter;promoter;promoter;promoter	uc003odx.2;uc010jut.2;uc003odv.3;uc003odw.3;uc011drb.2;uc021ywl.1	6892;6892;5863;5863;5863;NA	TAPBP;TAPBP;RGL2;RGL2;RGL2;NULL	1
chr6	33287344	33287947	1616	2.5e-59	-	33287344	33287947	0	2	287,160,	0.443	-58.6	-56	5.02	uc010juu.3	1924	9278	ZBTB22	genebody;genebody;genebody;genebody;genebody;genebody;promoter	uc021ywn.1;uc021ywo.1;uc003oec.3;uc003oed.3;uc011drd.2;uc011dre.2;uc010juu.3	1616;1616;1616;1616;1616;1616;9278	DAXX;DAXX;DAXX;DAXX;DAXX;DAXX;ZBTB22	0
chr6	33288155	33288275	1616	1.7e-05	-	33288155	33288275	0	1	120	0	-4.78	-3.18	2.03	uc021ywo.1	1536	1616	DAXX	genebody;genebody;genebody;genebody;genebody;genebody;genebody	uc021ywn.1;uc021ywo.1;uc003oec.3;uc003oed.3;uc011drd.2;uc011dre.2;uc010juw.2	1616;1616;1616;1616;1616;1616;1616	DAXX;DAXX;DAXX;DAXX;DAXX;DAXX;DAXX	0
chr6	34386159	34392504	100529239	5e-13	-	34386159	34392504	0	3	42,78,59,	0,3347,6286	-12.3	-10.4	1.15	uc003ojm.3	4487	6204	RPS10	genebody;genebody;genebody;genebody	uc021yyt.1;uc003ojm.3;uc003ojn.3;uc021yyu.1	100529239;6204;6204;6204	RPS10-NUDT3;RPS10;RPS10;RPS10	0
chr6	34385259	34392511	6204	7.9e-14	-	34385259	34392511	0	4	65,56,78,66,	0,886,4247,7186	-13.1	-11.2	1.17	uc003ojm.3	4933	6204	RPS10	genebody;genebody;genebody;genebody	uc021yyt.1;uc003ojm.3;uc003ojn.3;uc021yyu.1	100529239;6204;6204;6204	RPS10-NUDT3;RPS10;RPS10;RPS10	0
chr6	34574332	34574572	64771	7.9e-13	-	34574332	34574572	0	1	240	0	-12.1	-10.2	3.58	uc003ojq.2	50340	25803	SPDEF	genebody;genebody	uc003ojr.2;uc003ojs.2	64771;64771	C6orf106;C6orf106	0
chr6	35604854	35656544	2289	5e-11	-	35604854	35656544	0	3	81,124,36,	0,5642,51654	-10.3	-8.43	3.01	uc031son.1	1867	100847048	MIR5690	genebody;genebody;genebody;genebody;genebody	uc011dte.1;uc003okx.2;uc011dtf.1;uc003oky.2;uc003okz.2	2289;2289;2289;2289;2289	FKBP5;FKBP5;FKBP5;FKBP5;FKBP5	0
chr6	35837481	35838719	6732	2e-48	-	35837481	35838719	0	3	197,214,9,	0,576,1229	-47.7	-45.2	3.77	uc003olh.3	50718	6732	SRPK1	genebody;genebody;genebody;genebody	uc003olh.3;uc003oli.3;uc003olj.3;uc011dtg.2	6732;6732;6732;6732	SRPK1;SRPK1;SRPK1;SRPK1	0
chr6	38644027	38644117	2739	0.0002	-	38644027	38644117	0	1	90	0	-3.69	-2.16	1.98	uc003ooc.3	26880	2739	GLO1	genebody	uc003ooc.3	2739	GLO1	1
chr6	38649870	38654689	2739	6.3e-13	-	38649870	38654689	0	4	7,68,141,22,	0,713,2279,4797	-12.2	-10.3	2.26	uc003ooc.3	18673	2739	GLO1	genebody	uc003ooc.3	2739	GLO1	0
chr6	43589746	43589807	54676	1.6e-05	-	43589746	43589807	0	1	61	0	-4.8	-3.2	1.54	uc010jyv.3	5314	54676	GTPBP2	genebody;genebody	uc010jyv.3;uc003ovs.3	54676;54676	GTPBP2;GTPBP2	0
chr6	43593541	43594023	54676	5.5e-07	-	43593541	43594023	0	2	60,61,	0.421	-6.26	-4.58	1.43	uc010jyv.3	1308	54676	GTPBP2	genebody;genebody	uc010jyv.3;uc003ovs.3	54676;54676	GTPBP2;GTPBP2	0
chr6	43639591	43643006	55168	0.00037	-	43639591	43643006	0	2	52,68,	0.3347	-3.43	-1.92	1.77	uc010jyw.3	14251	55168	MRPS18A	genebody;genebody;genebody	uc003ovy.2;uc003ovz.2;uc003owa.2	55168;55168;55168	MRPS18A;MRPS18A;MRPS18A	0
chr6	44081610	44081908	64928	1.3e-40	-	44081610	44081908	0	1	298	0	-39.9	-37.5	2.44	uc003owp.3	13432	64928	MRPL14	genebody	uc003owp.3	64928	MRPL14	0
chr6	49572978	49573483	6005	1e-22	-	49572978	49573483	0	1	505	0	-22	-19.8	2.45	uc010jzm.3	31357	6005	RHAG	genebody;genebody;genebody	uc003ozk.4;uc010jzl.3;uc010jzm.3	6005;6005;6005	RHAG;RHAG;RHAG	1
chr6	49582555	49583386	6005	7.8e-05	-	49582555	49583386	0	2	11,50,	0.781	-4.11	-2.55	1.23	uc010jzm.3	21617	6005	RHAG	genebody;genebody;genebody	uc003ozk.4;uc010jzl.3;uc010jzm.3	6005;6005;6005	RHAG;RHAG;RHAG	0
chr6	49583474	49586909	6005	3.2e-15	-	49583474	49586909	0	3	10,151,18,	0,2306,3417	-14.5	-12.5	1.64	uc010jzm.3	19396	6005	RHAG	genebody;genebody;genebody	uc003ozk.4;uc010jzl.3;uc010jzm.3	6005;6005;6005	RHAG;RHAG;RHAG	0
chr6	52129051	52129112	4172	8.3e-07	-	52129051	52129112	0	1	61	0	-6.08	-4.4	2.1	uc003pam.1	19781	112744	IL17F	genebody;genebody	uc003pan.2;uc011dwu.2	4172;4172	MCM3;MCM3	1
chr6	52129530	52133960	4172	4e-88	-	52129530	52133960	0	5	54,70,86,104,77,	0,1342,1878,3132,4353	-87.4	-84.7	2.69	uc011dwu.2	17934	4172	MCM3	genebody;genebody	uc003pan.2;uc011dwu.2	4172;4172	MCM3;MCM3	0
chr6	53133782	53135405	60481	3.2e-26	-	53133782	53135405	0	2	286,15,	0.1608	-25.5	-23.3	3.29	uc003pbt.4	932	NA	NULL	genebody;genebody;genebody;genebody;promoter	uc003pbq.1;uc003pbr.2;uc003pbs.2;uc011dwx.2;uc003pbt.4	60481;60481;60481;60481;NA	ELOVL5;ELOVL5;ELOVL5;ELOVL5;NULL	0
chr6	74227206	74227655	1915	0	-	74227206	74227655	0	1	449	0	-391	#NAME?	6.17	uc021zbt.1	751	NA	NULL	genebody;genebody;genebody;genebody;genebody;promoter;promoter	uc003phi.3;uc003phj.3;uc021zbs.1;uc003phl.3;uc003phm.1;uc021zbt.1;uc021zbu.1	1915;1915;1915;1915;1915;NA;NA	EEF1A1;EEF1A1;EEF1A1;EEF1A1;EEF1A1;NULL;NULL	1
chr6	74228316	74229739	1915	0	-	74228316	74229739	0	5	17,151,297,180,134,	0,104,338,743,1289	-1010	#NAME?	2.22	uc021zbu.1	726	NA	NULL	genebody;genebody;genebody;genebody;genebody;promoter;promoter	uc003phi.3;uc003phj.3;uc021zbs.1;uc003phl.3;uc003phm.1;uc021zbt.1;uc021zbu.1	1915;1915;1915;1915;1915;NA;NA	EEF1A1;EEF1A1;EEF1A1;EEF1A1;EEF1A1;NULL;NULL	0
chr6	86322357	86323739	10492	6.3e-23	-	86322357	86323739	0	2	284,47,	0.1335	-22.2	-20.1	4.59	uc003pkr.3	19417	57231	SNX14	genebody;genebody;genebody;genebody;genebody	uc003pku.3;uc003pkv.3;uc003pkw.3;uc003pkx.3;uc003pky.3	10492;10492;10492;10492;10492	SYNCRIP;SYNCRIP;SYNCRIP;SYNCRIP;SYNCRIP	0
chr6	86324517	86324758	10492	5e-14	-	86324517	86324758	0	1	241	0	-13.3	-11.3	2.25	uc003pkr.3	21006	57231	SNX14	genebody;genebody;genebody;genebody;genebody;genebody;genebody	uc003pku.3;uc003pkv.3;uc003pkw.3;uc003pkx.3;uc003pky.3;uc003pkz.2;uc003pla.2	10492;10492;10492;10492;10492;10492;10492	SYNCRIP;SYNCRIP;SYNCRIP;SYNCRIP;SYNCRIP;SYNCRIP;SYNCRIP	0
chr6	86324967	86328617	10492	5.6e-09	-	86324967	86328617	0	2	98,82,	0.3568	-8.25	-6.48	2	uc003pkr.3	23161	57231	SNX14	genebody;genebody;genebody;genebody;genebody;genebody;genebody	uc003pku.3;uc003pkv.3;uc003pkw.3;uc003pkx.3;uc003pky.3;uc003pkz.2;uc003pla.2	10492;10492;10492;10492;10492;10492;10492	SYNCRIP;SYNCRIP;SYNCRIP;SYNCRIP;SYNCRIP;SYNCRIP;SYNCRIP	0
chr6	86347000	86350045	10492	7.6e-06	-	86347000	86350045	0	2	74,107,	0.2938	-5.12	-3.5	1.78	uc003pkz.2	2647	10492	SYNCRIP	genebody;genebody;genebody;genebody;genebody;genebody;genebody	uc003pku.3;uc003pkv.3;uc003pkw.3;uc003pkx.3;uc003pky.3;uc003pkz.2;uc003pla.2	10492;10492;10492;10492;10492;10492;10492	SYNCRIP;SYNCRIP;SYNCRIP;SYNCRIP;SYNCRIP;SYNCRIP;SYNCRIP	0
chr6	86351038	86353043	10492	2e-12	-	86351038	86353043	0	2	131,529,	0.1476	-11.7	-9.83	2.48	uc003pku.3	869	10492	SYNCRIP	genebody;genebody;genebody;genebody;genebody;promoter;promoter	uc003pkv.3;uc003pkw.3;uc003pkx.3;uc003pky.3;uc003pla.2;uc003pku.3;uc003pkz.2	10492;10492;10492;10492;10492;10492;10492	SYNCRIP;SYNCRIP;SYNCRIP;SYNCRIP;SYNCRIP;SYNCRIP;SYNCRIP	0
chr6	86387555	86387856	387066	4.7e-06	-	86387555	86387856	0	3	38,79,3,	0,116,298	-5.33	-3.7	1.3	uc010kbs.1	326	692088	SNORD50B	promoter;promoter;promoter;promoter	uc003plb.4;uc003pld.4;uc003ple.2;uc010kbs.1	387066;387066;26799;692088	SNHG5;SNHG5;SNORD50A;SNORD50B	0
chr6	90038409	90038470	51465	0.00013	-	90038409	90038470	0	1	61	0	-3.89	-2.34	6.34	uc003pnb.3	13419	2570	GABRR2	genebody	uc003pnc.3	51465	UBE2J1	1
chr6	90363936	90364027	23195	0.00033	-	90363936	90364027	0	1	91	0	-3.48	-1.96	2.08	uc003png.3	15505	57226	LYRM2	genebody	uc003pnn.1	23195	MDN1	0
chr6	90368611	90374213	23195	7.9e-11	-	90368611	90374213	0	5	25,148,153,176,8,	0,2538,3194,3899,5594	-10.1	-8.28	3.58	uc003png.3	22936	57226	LYRM2	genebody	uc003pnn.1	23195	MDN1	0
chr6	99848500	99849191	25957	1e-108	-	99848500	99849191	0	1	691	0	-108	-106	4.17	uc021zdc.1	339	NA	NULL	genebody;genebody;genebody;promoter;promoter	uc003ppo.4;uc003ppp.4;uc011eag.2;uc021zdc.1;uc021zdd.1	25957;25957;25957;NA;NA	PNISR;PNISR;PNISR;NULL;NULL	0
chr6	99852507	99856018	25957	1e-19	-	99852507	99856018	0	3	71,138,62,	0,1399,3449	-19	-16.9	2.97	uc021zdd.1	4946	NA	NULL	genebody;genebody;genebody	uc003ppo.4;uc003ppp.4;uc011eag.2	25957;25957;25957	PNISR;PNISR;PNISR	0
chr6	106634118	106634299	9474	7.6e-06	-	106634118	106634299	0	1	181	0	-5.12	-3.5	2.82	uc003pre.3	87469	639	PRDM1	genebody;genebody;genebody;genebody;genebody;genebody;genebody	uc031spg.1;uc031sph.1;uc031spi.1;uc003prf.3;uc003prg.3;uc010kdb.3;uc010kdc.3	9474;9474;9474;9474;9474;9474;9474	ATG5;ATG5;ATG5;ATG5;ATG5;ATG5;ATG5	1
chr6	108192882	108193033	11231	1.1e-07	-	108192882	108193033	0	1	151	0	-6.94	-5.23	2.24	uc003prz.4	47434	256380	SCML4	genebody;genebody	uc003psb.4;uc003psc.4	11231;11231	SEC63;SEC63	0
chr6	108197793	108214801	11231	6.3e-38	-	108197793	108214801	0	4	73,102,159,116,	0,4559,6398,16892	-37.2	-34.9	5	uc003psb.4	36816	11231	SEC63	genebody;genebody	uc003psb.4;uc003psc.4	11231;11231	SEC63;SEC63	0
chr6	108533133	108533254	8724	6.3e-05	-	108533133	108533254	0	1	121	0	-4.2	-2.64	2.31	uc003psg.3	45976	7101	NR2E1	genebody;genebody;genebody	uc003psh.3;uc003psi.3;uc010kdi.3	8724;8724;8724	SNX3;SNX3;SNX3	1
chr6	108533312	108533403	8724	3e-05	-	108533312	108533403	0	1	91	0	-4.52	-2.94	1.82	uc003psg.3	46140	7101	NR2E1	genebody;genebody;genebody	uc003psh.3;uc003psi.3;uc010kdi.3	8724;8724;8724	SNX3;SNX3;SNX3	0
chr6	116574512	116574722	23270	7.6e-07	-	116574512	116574722	0	1	210	0	-6.12	-4.45	2.64	uc003pwn.3	644	23270	TSPYL4	promoter;promoter;promoter	uc011ebf.1;uc003pwo.1;uc003pwn.3	29940;NA;23270	DSE;NULL;TSPYL4	0
chr6	116599367	116599458	7259	0.00018	-	116599367	116599458	0	1	91	0	-3.75	-2.21	2.5	uc003pwq.1	896	29940	DSE	genebody;genebody;promoter;promoter;promoter	uc011ebf.1;uc003pwp.4;uc003pwq.1;uc003pwr.3;uc003pws.3	29940;7259;29940;29940;29940	DSE;TSPYL1;DSE;DSE;DSE	1
chr6	116600054	116600473	7259	5e-15	-	116600054	116600473	0	1	419	0	-14.3	-12.3	2.76	uc003pwq.1	45	29940	DSE	genebody;genebody;promoter;promoter;promoter	uc011ebf.1;uc003pwp.4;uc003pwq.1;uc003pwr.3;uc003pws.3	29940;7259;29940;29940;29940	DSE;TSPYL1;DSE;DSE;DSE	0
chr6	119509606	119509667	4121	4.7e-05	-	119509606	119509667	0	1	61	0	-4.33	-2.76	1.64	uc003pyk.4	39276	79632	FAM184A	genebody	uc003pym.2	4121	MAN1A1	0
chr6	119669660	119669840	4121	6.3e-17	-	119669660	119669840	0	1	180	0	-16.2	-14.2	2.23	uc010kei.3	1181	4121	MAN1A1	genebody;genebody	uc003pym.2;uc010kei.3	4121;4121	MAN1A1;MAN1A1	0
chr6	131190839	131191050	2037	2e-12	-	131190839	131191050	0	1	211	0	-11.7	-9.79	3.22	uc003qcd.1	1865	2037	EPB41L2	genebody;genebody;genebody;genebody;genebody;genebody;genebody;genebody;genebody;promoter	uc003qce.1;uc003qcf.1;uc010kfl.2;uc003qcg.1;uc003qch.2;uc003qci.3;uc010kfk.2;uc011eby.2;uc003qcj.1;uc003qcd.1	2037;2037;2037;2037;2037;2037;2037;2037;2037;2037	EPB41L2;EPB41L2;EPB41L2;EPB41L2;EPB41L2;EPB41L2;EPB41L2;EPB41L2;EPB41L2;EPB41L2	0
chr6	136582156	136582516	9774	1.3e-17	-	136582156	136582516	0	2	97,114,	0.246	-16.9	-14.9	7.21	uc011edb.1	7473	9774	BCLAF1	genebody;genebody;genebody;genebody;genebody;genebody;genebody	uc011edb.1;uc003qgw.1;uc003qgx.1;uc003qgy.1;uc011edc.1;uc011edd.1;uc011ede.1	9774;9774;9774;9774;9774;9774;9774	BCLAF1;BCLAF1;BCLAF1;BCLAF1;BCLAF1;BCLAF1;BCLAF1	0
chr6	136590418	136593173	9774	4e-32	-	136590418	136593173	0	3	23,176,41,	0,156,2714	-31.4	-29.2	6.49	uc011edb.1	1984	9774	BCLAF1	genebody;genebody;genebody;genebody;genebody;genebody;promoter	uc003qgw.1;uc003qgx.1;uc003qgy.1;uc011edc.1;uc011edd.1;uc011ede.1;uc011edb.1	9774;9774;9774;9774;9774;9774;9774	BCLAF1;BCLAF1;BCLAF1;BCLAF1;BCLAF1;BCLAF1;BCLAF1	0
chr6	136597030	136597599	9774	7.9e-29	-	136597030	136597599	0	1	569	0	-28.1	-25.9	4.05	uc011edb.1	7503	9774	BCLAF1	genebody;genebody;genebody;genebody;genebody;genebody	uc003qgw.1;uc003qgx.1;uc003qgy.1;uc011edc.1;uc011edd.1;uc011ede.1	9774;9774;9774;9774;9774;9774	BCLAF1;BCLAF1;BCLAF1;BCLAF1;BCLAF1;BCLAF1	0
chr6	139694166	139694375	10370	3.6e-09	-	139694166	139694375	0	1	209	0	-8.44	-6.66	2.15	uc021zgb.1	811	NA	NULL	genebody;genebody;genebody;promoter	uc021zfz.2;uc021zga.2;uc003qip.2;uc021zgb.1	10370;10370;10370;NA	CITED2;CITED2;CITED2;NULL	0
chr6	139694792	139695001	10370	2.5e-33	-	139694792	139695001	0	1	209	0	-32.6	-30.3	2.43	uc021zgb.1	185	NA	NULL	promoter;promoter;promoter;promoter	uc021zfz.2;uc021zga.2;uc003qip.2;uc021zgb.1	10370;10370;10370;NA	CITED2;CITED2;CITED2;NULL	0
chr6	144416076	144416254	83443	2.8e-10	-	144416076	144416254	0	1	178	0	-9.56	-7.73	1.82	uc003qkr.1	589	83443	SF3B5	promoter	uc003qkr.1	83443	SF3B5	1
chr6	153296389	153296657	26271	1e-19	-	153296389	153296657	0	1	268	0	-19	-17	4.48	uc003qpg.3	7680	26271	FBXO5	genebody;genebody	uc003qpg.3;uc003qph.3	26271;26271	FBXO5;FBXO5	0
chr6	159058231	159065746	6993	5e-19	-	159058231	159065746	0	4	6,124,42,33,	0,571,4119,7482	-18.3	-16.2	2.94	uc003qrn.2	3816	6993	DYNLT1	genebody	uc003qrn.2	6993	DYNLT1	0
chr6	159187906	159192393	7430	1e-179	-	159187906	159192393	0	6	204,252,93,189,131,118,	0,386,2451,2909,3889,4369	-179	-176	3.44	uc011efr.2	855	7430	EZR	genebody;genebody;genebody;promoter	uc003qrt.4;uc011efs.2;uc003qru.4;uc011efr.2	7430;7430;7430;7430	EZR;EZR;EZR;EZR	0
chr6	160202066	160205017	6950	1e-09	-	160202066	160205017	0	2	76,45,	0.2906	-9	-7.2	1.4	uc003qsu.1	2126	677806	SNORA20	genebody;genebody	uc003qsr.3;uc003qss.3	6950;6950	TCP1;TCP1	0
chr6	170846422	170858234	5689	1e-12	-	170846422	170858234	0	4	6,130,82,141,	0,6266,8768,11671	-12	-10.1	1.55	uc003qxr.3	7201	5689	PSMB1	genebody;genebody;genebody	uc003qxq.2;uc003qxr.3;uc011ehe.2	5689;5689;5689	PSMB1;PSMB1;PSMB1	0
chr6	170890993	170891324	5134	2.5e-23	-	170890993	170891324	0	1	331	0	-22.6	-20.5	4.52	uc003qya.3	2584	5134	PDCD2	genebody;genebody;genebody;genebody;genebody;genebody;genebody;genebody	uc003qxv.3;uc003qxw.3;uc003qxx.2;uc003qxy.3;uc003qya.3;uc003qxz.3;uc003qyb.2;uc021ziq.1	5134;5134;5134;5134;5134;5134;5134;5134	PDCD2;PDCD2;PDCD2;PDCD2;PDCD2;PDCD2;PDCD2;PDCD2	1
chr7	2404087	2406189	8662	1.6e-13	+	2404087	2406189	0	3	77,132,30,	0,1864,2072	-12.8	-10.9	1.76	uc003sma.3	4791	8662	EIF3B	genebody;genebody;genebody	uc003slx.3;uc003sly.3;uc003sma.3	8662;8662;8662	EIF3B;EIF3B;EIF3B	0
chr7	2412356	2414238	8662	5.9e-10	+	2412356	2414238	0	2	74,76,	0.1806	-9.23	-7.42	1.43	uc003smb.3	2313	8662	EIF3B	genebody;genebody;genebody	uc003slx.3;uc003sly.3;uc003sma.3	8662;8662;8662	EIF3B;EIF3B;EIF3B	0
chr7	2416509	2418332	8662	2.7e-08	+	2416509	2418332	0	2	201,9,	0.1814	-7.57	-5.83	2.04	uc003smb.3	1808	8662	EIF3B	genebody;genebody;genebody;genebody	uc003slx.3;uc003sly.3;uc003sma.3;uc003smb.3	8662;8662;8662;8662	EIF3B;EIF3B;EIF3B;EIF3B	0
chr7	5036809	5036990	441191	1.3e-09	+	5036809	5036990	0	1	181	0	-8.89	-7.1	2.83	uc003snr.3	13595	100533952	RBAK-RBAKDN	genebody;genebody;genebody;genebody;genebody	uc003snp.4;uc003snq.4;uc010ksr.3;uc011jwe.2;uc003snr.3	441191;441191;441191;441191;100533952	RNF216P1;RNF216P1;RNF216P1;RNF216P1;RBAK-RBAKDN	0
chr7	5270610	5270731	26100	8.9e-05	+	5270610	5270731	0	1	121	0	-4.05	-2.49	2.08	uc003soa.3	16768	26100	WIPI2	genebody;genebody;genebody;genebody;genebody;genebody	uc003snv.3;uc003snw.3;uc003snx.3;uc003sny.3;uc010ksv.3;uc003soa.3	26100;26100;26100;26100;26100;26100	WIPI2;WIPI2;WIPI2;WIPI2;WIPI2;WIPI2	1
chr7	6441573	6442131	5879	1.3e-17	+	6441573	6442131	0	2	85,185,	0.373	-16.9	-14.9	1.89	uc003spy.3	15570	221955	DAGLB	genebody;genebody;genebody	uc003spw.3;uc003spx.3;uc021zzg.1	5879;5879;5879	RAC1;RAC1;RAC1	0
chr7	6442190	6442251	5879	0.00018	+	6442190	6442251	0	1	61	0	-3.74	-2.2	2.15	uc003spy.3	15202	221955	DAGLB	genebody;genebody;genebody	uc003spw.3;uc003spx.3;uc021zzg.1	5879;5879;5879	RAC1;RAC1;RAC1	1
chr7	11022063	11022154	9678	0.00013	+	11022063	11022154	0	1	91	0	-3.89	-2.34	6.34	uc011jxj.2	8607	9678	PHF14	genebody;genebody;genebody	uc003sry.2;uc011jxi.2;uc011jxj.2	9678;9678;9678	PHF14;PHF14;PHF14	0
chr7	12728024	12728412	10124	7.9e-25	+	12728024	12728412	0	1	388	0	-24.1	-22	3.58	uc021zzr.1	336	NA	NULL	genebody;genebody;genebody;genebody;promoter	uc003ssp.3;uc003ssq.3;uc003sss.3;uc021zzq.1;uc021zzr.1	10124;10124;10124;10124;NA	ARL4A;ARL4A;ARL4A;ARL4A;NULL	0
chr7	26241391	26251851	11335	1e-149	+	26241391	26251851	0	6	55,52,143,163,95,150,	0,1199,4596,6621,9890,10310	-149	-146	4.09	uc003sxv.3	5295	11335	CBX3	genebody;genebody;genebody	uc003sxt.3;uc003sxu.3;uc003sxv.3	11335;11335;11335	CBX3;CBX3;CBX3	0
chr7	42974646	42974707	64983	5e-06	+	42974646	42974707	0	1	61	0	-5.3	-3.67	2.74	uc003tib.3	2735	64983	MRPL32	genebody;genebody	uc003tia.3;uc003tib.3	64983;64983	MRPL32;MRPL32	0
chr7	42976973	42977213	64983	4e-12	+	42976973	42977213	0	1	240	0	-11.4	-9.5	3.15	uc003tib.3	5152	64983	MRPL32	genebody;genebody	uc003tia.3;uc003tib.3	64983;64983	MRPL32;MRPL32	0
chr7	44839375	44841263	5478	1.3e-80	+	44839375	44841263	0	2	98,378,	0.151	-79.9	-77.2	2.71	uc010kyl.4	4076	5478	PPIA	genebody;genebody;genebody	uc003tlw.3;uc003tlx.3;uc010kyl.4	5478;5478;5478	PPIA;PPIA;PPIA	0
chr7	56125745	56128079	908	7.9e-24	+	56125745	56128079	0	5	51,160,83,97,118,	0,309,567,1491,2216	-23.1	-20.9	2.45	uc003trn.1	1251	677803	SNORA15	genebody;genebody;genebody;genebody;promoter	uc003trl.1;uc003trm.1;uc011kcu.1;uc003trj.3;uc003trn.1	908;908;908;5723;677803	CCT6A;CCT6A;CCT6A;PSPH;SNORA15	0
chr7	56131412	56131473	908	0.00018	+	56131412	56131473	0	1	61	0	-3.74	-2.2	1.67	uc011kcv.2	475	25870	SUMF2	genebody;genebody;genebody;genebody;promoter;promoter;promoter;promoter;promoter;promoter;promoter;promoter;promoter	uc003trl.1;uc003trm.1;uc011kcu.1;uc003trj.3;uc011kcv.2;uc003trt.3;uc003trv.3;uc003trx.3;uc011kcw.2;uc011kcx.3;uc011kcy.2;uc011kcz.2;uc011kda.2	908;908;908;5723;25870;25870;25870;25870;25870;25870;25870;25870;25870	CCT6A;CCT6A;CCT6A;PSPH;SUMF2;SUMF2;SUMF2;SUMF2;SUMF2;SUMF2;SUMF2;SUMF2;SUMF2	1
chr7	65617256	65617436	27297	2.7e-08	+	65617256	65617436	0	1	180	0	-7.57	-5.83	2.99	uc011kdw.2	37539	27297	CRCP	genebody;genebody;genebody;genebody;genebody	uc003tus.3;uc003tut.3;uc003tuu.3;uc003tuv.3;uc011kdw.2	27297;27297;27297;27297;27297	CRCP;CRCP;CRCP;CRCP;CRCP	1
chr7	73609133	73609603	7458	2.9e-09	+	73609133	73609603	0	2	75,105,	0.365	-8.54	-6.75	1.49	uc022afx.1	3838	693175	MIR590	genebody;genebody	uc003uad.1;uc003uae.1	7458;7458	EIF4H;EIF4H	0
chr7	73610111	73610172	7458	6.6e-07	+	73610111	73610172	0	1	61	0	-6.18	-4.5	1.69	uc022afx.1	4611	693175	MIR590	genebody;genebody	uc003uad.1;uc003uae.1	7458;7458	EIF4H;EIF4H	1
chr7	73611248	73611399	7458	2.4e-06	+	73611248	73611399	0	1	151	0	-5.62	-3.97	2.94	uc022afx.1	5793	693175	MIR590	genebody;genebody	uc003uad.1;uc003uae.1	7458;7458	EIF4H;EIF4H	1
chr7	75931904	75931995	3315	6.2e-08	+	75931904	75931995	0	1	91	0	-7.21	-5.48	3.03	uc003uew.3	72	3315	HSPB1	promoter;promoter	uc003uew.3;uc010ldj.2	3315;3315	HSPB1;HSPB1	0
chr7	77365811	77378948	222194	2.1e-09	+	77365811	77378948	0	2	32,208,	0.12929	-8.68	-6.89	5.44	uc003ugj.1	45715	100505854	APTR	genebody	uc010ldt.1	222194	RSBN1L	0
chr7	87536678	87536739	10926	0.00043	+	87536678	87536739	0	1	61	0	-3.37	-1.87	2.1	uc003uji.2	26858	53616	ADAM22	genebody;genebody;genebody;genebody	uc003ujf.1;uc003ujg.1;uc003ujh.1;uc011khf.1	10926;10926;10926;10926	DBF4;DBF4;DBF4;DBF4	0
chr7	96810508	96810658	57001	3.2e-12	+	96810508	96810658	0	1	150	0	-11.5	-9.65	6.92	uc003uoo.4	64676	57001	SDHAF3	genebody	uc003uoo.4	57001	SDHAF3	1
chr7	99013784	99015130	8896	4.6e-07	+	99013784	99015130	0	2	99,79,	0.1267	-6.34	-4.65	1.94	uc003uqg.4	7854	8896	BUD31	genebody;genebody;genebody;genebody;genebody;genebody	uc011kiu.1;uc003uqf.3;uc011kiv.1;uc003uqg.4;uc003uqh.3;uc011kiw.2	8896;8896;8896;8896;26024;100526740	BUD31;BUD31;BUD31;BUD31;PTCD1;ATP5MF-PTCD1	1
chr7	100481820	100483348	51593	1e-191	+	100481820	100483348	0	6	40,185,99,118,158,27,	0,168,540,723,1013,1501	-191	-188	3.53	uc003uxc.4	4755	402682	UFSP1	genebody;genebody;genebody;genebody	uc003uwy.2;uc003uwz.2;uc003uxa.2;uc010lhl.1	51593;51593;51593;51593	SRRT;SRRT;SRRT;SRRT	0
chr7	100484994	100485393	51593	2.5e-09	+	100484994	100485393	0	2	140,70,	0.329	-8.61	-6.82	1.58	uc003uxc.4	2146	402682	UFSP1	genebody;genebody;genebody;genebody	uc003uwy.2;uc003uwz.2;uc003uxa.2;uc010lhl.1	51593;51593;51593;51593	SRRT;SRRT;SRRT;SRRT	0
chr7	100731229	100731350	81844	2.8e-05	+	100731229	100731350	0	1	121	0	-4.56	-2.98	1.88	uc022aiw.1	693	NA	NULL	genebody;genebody;promoter	uc003uxq.3;uc003uxr.3;uc022aiw.1	81844;81844;NA	TRIM56;TRIM56;NULL	0
chr7	100731708	100732037	81844	1.6e-26	+	100731708	100732037	0	1	329	0	-25.8	-23.6	5.23	uc022aiw.1	1276	NA	NULL	genebody;genebody;genebody	uc003uxq.3;uc003uxr.3;uc022aiw.1	81844;81844;NA	TRIM56;TRIM56;NULL	0
chr7	102045065	102065481	100630923	4.6e-05	+	102045065	102065481	0	3	65,65,21,	0,2815,20395	-4.34	-2.77	2.49	uc003uzi.1	8105	NA	NULL	genebody;genebody;genebody;genebody	uc011kkq.1;uc003uzh.2;uc011kkr.1;uc031syq.1	100630923;79706;79706;79706	LOC100630923;PRKRIP1;PRKRIP1;PRKRIP1	0
chr7	102045070	102047940	79706	0.00012	+	102045070	102047940	0	2	60,60,	0.281	-3.91	-2.36	2.36	uc031syq.1	1699	79706	PRKRIP1	genebody;genebody;genebody;genebody	uc011kkq.1;uc003uzh.2;uc011kkr.1;uc031syq.1	100630923;79706;79706;79706	LOC100630923;PRKRIP1;PRKRIP1;PRKRIP1	0
chr7	102087834	102087985	80228	9.8e-08	+	102087834	102087985	0	1	151	0	-7.01	-5.29	2.18	uc031syr.1	13930	80228	ORAI2	genebody;genebody;genebody;genebody;genebody	uc003uzj.3;uc003uzk.3;uc010lhz.2;uc011kks.2;uc031syr.1	80228;80228;80228;80228;80228	ORAI2;ORAI2;ORAI2;ORAI2;ORAI2	1
chr7	102939054	102939144	9512	0.00068	+	102939054	102939144	0	1	90	0	-3.17	-1.68	1.92	uc011kll.1	1194	9512	PMPCB	genebody;genebody;genebody;genebody;promoter	uc010liu.1;uc003vbk.1;uc003vbl.3;uc011kll.1;uc011klm.1	9512;9512;9512;9512;9512	PMPCB;PMPCB;PMPCB;PMPCB;PMPCB	0
chr7	103007948	103008165	5701	3.6e-06	+	103007948	103008165	0	2	114,6,	0.211	-5.44	-3.81	1.44	uc011klo.2	20083	5701	PSMC2	genebody;genebody;genebody;genebody;genebody	uc003vbs.3;uc011klo.2;uc003vbt.2;uc003vbu.2;uc003vbv.2	5701;5701;375611;375611;375611	PSMC2;PSMC2;SLC26A5;SLC26A5;SLC26A5	0
chr7	106786853	106793645	5577	8.9e-10	+	106786853	106793645	0	3	53,102,24,	0,4513,6768	-9.05	-7.25	2.38	uc011klv.2	19157	26959	HBP1	genebody	uc003vdx.3	5577	PRKAR2B	0
chr7	116544345	116557814	830	4e-16	+	116544345	116557814	0	6	92,80,79,72,63,34,	0,1971,5941,7777,11768,13435	-15.4	-13.4	2.49	uc022akm.1	33389	NA	NULL	genebody;genebody	uc003vil.3;uc011knk.2	830;830	CAPZA2;CAPZA2	0
chr7	120935671	120935821	79974	3.8e-08	+	120935671	120935821	0	1	150	0	-7.42	-5.68	2.89	uc003vjv.3	29675	51384	WNT16	genebody	uc003vjq.4	79974	CPED1	1
chr7	128119305	128119514	55798	4.1e-08	+	128119305	128119514	0	1	209	0	-7.39	-5.65	3.04	uc011kop.2	2296	55798	METTL2B	genebody;genebody;genebody	uc003vnf.3;uc003vng.3;uc011kop.2	55798;55798;55798	METTL2B;METTL2B;METTL2B	0
chr7	128388746	128394502	813	1.3e-25	+	128388746	128394502	0	2	112,187,	0.5569	-24.9	-22.7	2.31	uc022ali.1	12276	813	CALU	genebody;genebody;genebody;genebody;genebody;genebody;genebody;genebody;genebody	uc003vnq.3;uc003vnr.3;uc003vns.3;uc022ald.1;uc022ale.1;uc022alf.2;uc022alg.1;uc022alh.1;uc022ali.1	813;813;813;813;813;813;813;813;813	CALU;CALU;CALU;CALU;CALU;CALU;CALU;CALU;CALU	0
chr7	128409562	128409683	813	3.5e-06	+	128409562	128409683	0	1	121	0	-5.45	-3.81	2.4	uc003vnt.4	6222	611	OPN1SW	genebody;genebody;genebody;genebody;genebody;genebody;genebody;genebody;genebody	uc003vnq.3;uc003vnr.3;uc003vns.3;uc022ald.1;uc022ale.1;uc022alf.2;uc022alg.1;uc022alh.1;uc022ali.1	813;813;813;813;813;813;813;813;813	CALU;CALU;CALU;CALU;CALU;CALU;CALU;CALU;CALU	1
chr7	128411146	128411326	813	1.3e-06	+	128411146	128411326	0	1	180	0	-5.88	-4.22	2.52	uc003vnt.4	4608	611	OPN1SW	genebody;genebody;genebody;genebody;genebody;genebody;genebody;genebody;genebody	uc003vnq.3;uc003vnr.3;uc003vns.3;uc022ald.1;uc022ale.1;uc022alf.2;uc022alg.1;uc022alh.1;uc022ali.1	813;813;813;813;813;813;813;813;813	CALU;CALU;CALU;CALU;CALU;CALU;CALU;CALU;CALU	1
chr7	128470482	128470663	2318	1.1e-08	+	128470482	128470663	0	1	181	0	-7.96	-6.2	1.75	uc003voa.4	87	2318	FLNC	promoter;promoter	uc003vnz.4;uc003voa.4	2318;2318	FLNC;FLNC	0
chr7	135330255	135330907	23165	0.00015	+	135330255	135330907	0	2	89,2,	0.65	-3.83	-2.29	2.28	uc003vsy.3	16640	647087	STMP1	genebody	uc003vsw.3	23165	NUP205	0
chr7	139086990	139097358	51631	1.3e-25	+	139086990	139097358	0	5	3,144,177,92,62,	0,3399,4929,7318,10306	-24.9	-22.8	3.46	uc022ams.1	20098	100129148	LOC100129148	genebody;genebody;genebody;genebody;genebody;genebody	uc011kqs.2;uc011kqt.3;uc003vux.4;uc003vuy.4;uc003vuz.1;uc003vva.3	51631;100996928;51631;51631;51631;51631	LUC7L2;C7orf55-LUC7L2;LUC7L2;LUC7L2;LUC7L2;LUC7L2	0
chr7	139097506	139107189	51631	1.6e-72	+	139097506	139107189	0	3	65,192,281,	0,4777,9402	-71.8	-69.2	4.94	uc022ams.1	9925	100129148	LOC100129148	genebody;genebody;genebody;genebody;genebody;genebody	uc011kqs.2;uc011kqt.3;uc003vux.4;uc003vuy.4;uc003vva.3;uc022ams.1	51631;100996928;51631;51631;51631;100129148	LUC7L2;C7orf55-LUC7L2;LUC7L2;LUC7L2;LUC7L2;LOC100129148	0
chr7	139086982	139107188	100996928	1.6e-69	+	139086982	139107188	0	7	11,144,177,92,30,192,280,	0,3407,4937,7326,10314,15301,19926	-68.8	-66.2	3.75	uc022ams.1	15187	100129148	LOC100129148	genebody;genebody;genebody;genebody;genebody;genebody	uc011kqs.2;uc011kqt.3;uc003vux.4;uc003vuy.4;uc003vuz.1;uc003vva.3	51631;100996928;51631;51631;51631;51631	LUC7L2;C7orf55-LUC7L2;LUC7L2;LUC7L2;LUC7L2;LUC7L2	0
chr7	141443405	141445408	6742	5e-15	+	141443405	141445408	0	3	96,88,113,	0,296,1890	-14.3	-12.4	2.12	uc031szj.1	5997	6742	SSBP1	genebody;genebody;genebody;genebody;genebody;genebody;genebody	uc011kri.2;uc003vwo.2;uc010lnp.2;uc031szg.1;uc031szh.1;uc031szi.1;uc031szj.1	6742;6742;6742;6742;6742;6742;6742	SSBP1;SSBP1;SSBP1;SSBP1;SSBP1;SSBP1;SSBP1	0
chr7	142375287	142375466	100463482	4.1e-09	+	142375287	142375466	0	1	179	0	-8.39	-6.62	3.81	uc003vzz.2	1243	100463482	MTRNR2L6	genebody;genebody;genebody;genebody;genebody;genebody;genebody;genebody	uc011krr.1;uc003vzp.2;uc011ksh.2;uc022ans.1;uc003vzw.2;uc011ksi.2;uc010loj.2;uc003vzz.2	NA;NA;NA;NA;NA;NA;NA;100463482	NULL;NULL;NULL;NULL;NULL;NULL;NULL;MTRNR2L6	1
chr7	148497813	148497904	8454	5.1e-05	+	148497813	148497904	0	1	91	0	-4.29	-2.72	2.38	uc003wfa.3	17903	8454	CUL1	genebody;genebody;genebody;genebody	uc010lpg.3;uc003wey.3;uc003wez.3;uc003wfa.3	8454;8454;8454;8454	CUL1;CUL1;CUL1;CUL1	1
chr7	148921667	148921728	8427	3.5e-05	+	148921667	148921728	0	1	61	0	-4.46	-2.87	1.88	uc003wfp.3	15045	7988	ZNF212	genebody;genebody;genebody	uc011kun.1;uc003wfm.3;uc003wfo.3	8427;8427;8427	ZNF282;ZNF282;ZNF282	1
chr7	150095179	150095330	285971	4.3e-06	+	150095179	150095330	0	1	151	0	-5.37	-3.73	2.36	uc003whg.3	2536	728743	LOC728743	genebody	uc003whf.1	285971	ZNF775	1
chr7	150841014	150841254	116988	4e-11	+	150841014	150841254	0	1	240	0	-10.4	-8.55	2.63	uc003wjk.1	4477	116988	AGAP3	genebody;genebody;genebody;genebody	uc003wje.1;uc003wjg.1;uc003wjj.1;uc003wjk.1	116988;116988;116988;116988	AGAP3;AGAP3;AGAP3;AGAP3	1
chr7	156742775	156742836	64434	8.9e-05	+	156742775	156742836	0	1	61	0	-4.05	-2.5	1.98	uc003wmy.3	386	64434	NOM1	promoter	uc003wmy.3	64434	NOM1	0
chr7	156743104	156746807	64434	2e-92	+	156743104	156746807	0	3	314,125,11,	0,2063,3692	-91.7	-88.9	4.4	uc003wmy.3	2536	64434	NOM1	genebody	uc003wmy.3	64434	NOM1	0
chr7	157129799	157159196	10049	4e-28	+	157129799	157159196	0	4	39,91,110,1,	0,21441,26055,29396	-27.4	-25.2	2.95	uc010lqt.3	14748	10049	DNAJB6	genebody;genebody;genebody;genebody;genebody;genebody	uc003wnj.3;uc003wnk.3;uc003wnl.3;uc011kvy.2;uc011kvz.2;uc010lqt.3	10049;10049;10049;10049;10049;10049	DNAJB6;DNAJB6;DNAJB6;DNAJB6;DNAJB6;DNAJB6	0
chr7	157175068	157178360	10049	2.5e-17	+	157175068	157178360	0	3	3,142,126,	0,2492,3166	-16.6	-14.6	2.8	uc003wnm.1	4202	NA	NULL	genebody;genebody;genebody;genebody;genebody;genebody	uc003wnj.3;uc003wnk.3;uc003wnl.3;uc011kvy.2;uc011kvz.2;uc010lqt.3	10049;10049;10049;10049;10049;10049	DNAJB6;DNAJB6;DNAJB6;DNAJB6;DNAJB6;DNAJB6	0
chr7	158663934	158672661	55112	3.2e-27	+	158663934	158672661	0	3	319,83,287,	0,5365,8440	-26.5	-24.3	4.79	uc010lqv.3	4078	55112	WDR60	genebody	uc003woe.4	55112	WDR60	0
chr7	2274370	2274609	29960	2.1e-08	-	2274370	2274609	0	1	239	0	-7.67	-5.92	2.76	uc003slf.1	1904	8379	MAD1L1	genebody;genebody;genebody;promoter;promoter;promoter;promoter;promoter;promoter;promoter	uc003slm.3;uc003sln.3;uc003slo.3;uc003slf.1;uc003slg.1;uc003slh.1;uc003sli.1;uc010ksh.1;uc010ksi.1;uc010ksj.3	29960;29960;29960;8379;8379;8379;8379;8379;8379;8379	MRM2;MRM2;MRM2;MAD1L1;MAD1L1;MAD1L1;MAD1L1;MAD1L1;MAD1L1;MAD1L1	1
chr7	5410342	5410523	84629	6.3e-08	-	5410342	5410523	0	1	181	0	-7.2	-5.47	1.89	uc003soj.3	13523	84629	TNRC18	genebody	uc003soi.4	84629	TNRC18	0
chr7	5566867	5567223	60	5e-28	-	5566867	5567223	0	1	356	0	-27.3	-25.1	1.91	uc011jwi.1	2164	NA	NULL	genebody;genebody;genebody	uc003sor.4;uc003soq.4;uc003sot.4	60;60;60	ACTB;ACTB;ACTB	1
chr7	5567282	5567461	60	7.9e-12	-	5567282	5567461	0	1	179	0	-11.1	-9.26	1.31	uc011jwi.1	1838	NA	NULL	genebody;genebody;genebody	uc003sor.4;uc003soq.4;uc003sot.4	60;60;60	ACTB;ACTB;ACTB	1
chr7	5568763	5569031	60	1e-103	-	5568763	5569031	0	1	268	0	-103	-99.7	2.33	uc011jwi.1	312	NA	NULL	genebody;genebody;promoter;promoter	uc003soq.4;uc003sot.4;uc003sor.4;uc011jwi.1	60;60;60;NA	ACTB;ACTB;ACTB;NULL	0
chr7	6064058	6064178	27102	4.8e-08	-	6064058	6064178	0	1	120	0	-7.32	-5.59	2.73	uc031swn.1	6889	100310846	ANKRD61	genebody;genebody;genebody	uc003spp.3;uc003spq.3;uc011jwm.1	27102;27102;27102	EIF2AK1;EIF2AK1;EIF2AK1	1
chr7	6068294	6077085	27102	4e-21	-	6068294	6077085	0	3	34,115,31,	0,254,8760	-20.4	-18.3	2.16	uc031swn.1	1680	100310846	ANKRD61	genebody;genebody;genebody;genebody	uc031swn.1;uc003spp.3;uc003spq.3;uc011jwm.1	100310846;27102;27102;27102	ANKRD61;EIF2AK1;EIF2AK1;EIF2AK1	0
chr7	19738017	19738198	221830	7.8e-09	-	19738017	19738198	0	1	181	0	-8.11	-6.34	3.02	uc022aai.1	6952	100422967	MIR3146	genebody	uc003sup.1	221830	TWISTNB	0
chr7	20178797	20178917	346389	7.6e-05	-	20178797	20178917	0	1	120	0	-4.12	-2.56	1.94	uc031swo.1	2682	100874041	MACC1-AS1	genebody;genebody	uc003sus.4;uc010kug.3	346389;346389	MACC1;MACC1	1
chr7	26231465	26240294	3181	1e-210	-	26231465	26240294	0	12	493,83,123,120,63,81,102,211,147,111,36,103,	0,649,1405,1729,4001,4555,4711,4961,5469,5776,5985,8726	-210	-207	4.7	uc003sxs.4	4534	3181	HNRNPA2B1	genebody;genebody	uc003sxr.4;uc003sxs.4	3181;3181	HNRNPA2B1;HNRNPA2B1	0
chr7	30536686	30536807	79017	1.6e-05	-	30536686	30536807	0	1	121	0	-4.8	-3.2	2.24	uc003taz.3	2072	79017	GGCT	genebody;genebody;genebody;genebody;genebody;genebody	uc003taz.3;uc003tba.3;uc003tbb.3;uc003tbc.3;uc022abe.1;uc022abf.1	79017;79017;79017;79017;79017;79017	GGCT;GGCT;GGCT;GGCT;GGCT;GGCT	1
chr7	42964294	42967058	79020	5.8e-08	-	42964294	42967058	0	2	102,77,	0.2687	-7.24	-5.51	1.66	uc003thz.1	6129	5683	PSMA2	genebody;genebody;genebody	uc010kxr.3;uc003thy.3;uc003thz.1	79020;5683;5683	C7orf25;PSMA2;PSMA2	0
chr7	42964305	42966194	5683	1e-11	-	42964305	42966194	0	2	91,60,	0.1829	-11	-9.16	1.8	uc003thz.1	6556	5683	PSMA2	genebody;genebody;genebody	uc010kxr.3;uc003thy.3;uc003thz.1	79020;5683;5683	C7orf25;PSMA2;PSMA2	0
chr7	44424415	44424506	23386	6.9e-05	-	44424415	44424506	0	1	91	0	-4.16	-2.59	2.79	uc003tky.1	15567	NA	NULL	genebody;genebody	uc010kye.3;uc003tkz.3	23386;23386	NUDCD3;NUDCD3	1
chr7	56169381	56170591	51142	1.5e-09	-	56169381	56170591	0	2	173,32,	0.1178	-8.83	-7.04	1.77	uc003tsa.3	4201	51142	CHCHD2	genebody;genebody	uc003trj.3;uc003tsa.3	5723;51142	PSPH;CHCHD2	0
chr7	72334901	72335141	441251	5.8e-08	-	72334901	72335141	0	1	240	0	-7.24	-5.51	3	uc022afl.1	129	NA	NULL	genebody;promoter	uc010lal.1;uc022afl.1	441251;NA	SPDYE7P;NULL	0
chr7	72858398	72861653	9031	3.6e-05	-	72858398	72861653	0	2	61,60,	0.3195	-4.44	-2.85	1.6	uc022afu.1	3565	NA	NULL	genebody	uc003tyc.3	9031	BAZ1B	0
chr7	72865241	72873993	9031	1.1e-05	-	72865241	72873993	0	2	83,128,	0.8624	-4.96	-3.35	1.74	uc022afu.1	13157	NA	NULL	genebody	uc003tyc.3	9031	BAZ1B	0
chr7	72892013	72892194	9031	6.2e-10	-	72892013	72892194	0	1	181	0	-9.21	-7.4	2.02	uc022afu.1	35643	NA	NULL	genebody	uc003tyc.3	9031	BAZ1B	0
chr7	72892523	72892613	9031	6.2e-05	-	72892523	72892613	0	1	90	0	-4.21	-2.64	1.87	uc022afu.1	36108	NA	NULL	genebody	uc003tyc.3	9031	BAZ1B	0
chr7	72984802	72984953	26608	6e-08	-	72984802	72984953	0	1	151	0	-7.22	-5.49	2.03	uc011kex.2	7789	26608	TBL2	genebody;genebody;genebody;genebody;genebody	uc011kex.2;uc003tyh.3;uc003tyi.3;uc010lbg.3;uc011key.2	26608;26608;26608;26608;26608	TBL2;TBL2;TBL2;TBL2;TBL2	0
chr7	75956646	75957217	7532	5e-23	-	75956646	75957217	0	1	571	0	-22.3	-20.2	5.49	uc003uey.1	21320	NA	NULL	genebody	uc011kgj.1	7532	YWHAG	1
chr7	75958504	75959524	7532	1e-162	-	75958504	75959524	0	1	1020	0	-162	-159	3.21	uc003uey.1	23403	NA	NULL	genebody	uc011kgj.1	7532	YWHAG	0
chr7	92207466	92210903	257415	6.3e-12	-	92207466	92210903	0	4	30,75,79,84,	0,166,1164,3353	-11.2	-9.36	2.82	uc022ahf.1	10522	257415	FAM133B	genebody;genebody;genebody	uc003umb.3;uc003umc.3;uc022ahf.1	257415;257415;257415	FAM133B;FAM133B;FAM133B	0
chr7	96318098	96339114	7979	1e-27	-	96318098	96339114	0	3	180,94,115,	0,6011,20901	-27	-24.8	4.29	uc003uoi.3	10597	7979	SEM1	genebody;genebody	uc010lfn.1;uc003uoi.3	7979;7979	SEM1;SEM1	0
chr7	98994028	99006215	11333	1e-296	-	98994028	99006215	0	6	335,152,122,108,92,57,	0,1456,3897,6992,8456,12130	-310	-306	4.91	uc003uqe.3	6184	11333	PDAP1	genebody	uc003uqe.3	11333	PDAP1	0
chr7	99017412	99017533	26024	6e-06	-	99017412	99017533	0	1	121	0	-5.22	-3.6	2.32	uc003uqg.4	10869	8896	BUD31	genebody;genebody	uc003uqh.3;uc011kiw.2	26024;100526740	PTCD1;ATP5MF-PTCD1	1
chr7	99017414	99017505	100526740	6e-06	-	99017414	99017505	0	1	91	0	-5.22	-3.6	2.32	uc003uqg.4	10856	8896	BUD31	genebody;genebody	uc003uqh.3;uc011kiw.2	26024;100526740	PTCD1;ATP5MF-PTCD1	1
chr7	99055811	99057765	9551	1.6e-17	-	99055811	99057765	0	3	167,117,57,	0,958,1897	-16.8	-14.8	2.26	uc003uqo.3	7036	9551	ATP5MF	genebody;genebody;genebody;genebody;genebody	uc011kiw.2;uc003uql.3;uc003uqm.3;uc003uqn.3;uc003uqo.3	100526740;9551;9551;9551;9551	ATP5MF-PTCD1;ATP5MF;ATP5MF;ATP5MF;ATP5MF	0
chr7	99693518	99695507	4176	2.5e-17	-	99693518	99695507	0	4	272,84,132,51,	0,1405,1718,1938	-16.6	-14.6	1.73	uc003uta.1	2813	406900	MIR106B	genebody;genebody;genebody	uc003usv.1;uc003usw.1;uc003usx.1	4176;4176;4176	MCM7;MCM7;MCM7	0
chr7	99696224	99696682	4176	6.3e-13	-	99696224	99696682	0	2	114,37,	0.421	-12.2	-10.3	1.4	uc003usv.1	1927	4176	MCM7	genebody;genebody;genebody	uc003usv.1;uc003usw.1;uc003usx.1	4176;4176;4176	MCM7;MCM7;MCM7	0
chr7	100280845	100281174	64599	1.2e-09	-	100280845	100281174	0	3	8,141,2,	0,81,327	-8.91	-7.12	1.69	uc003uwg.1	5861	64599	GIGYF1	genebody	uc003uwg.1	64599	GIGYF1	0
chr7	100806709	100807007	7425	1.3e-26	-	100806709	100807007	0	1	298	0	-25.9	-23.7	5.12	uc022aiz.1	1266	NA	NULL	genebody;genebody	uc003uxx.4;uc022aiz.1	7425;NA	VGF;NULL	0
chr7	102957371	102960086	27000	7.9e-08	-	102957371	102960086	0	2	90,31,	0.2684	-7.1	-5.38	2.64	uc011klm.1	18108	9512	PMPCB	genebody;genebody;genebody;genebody;genebody	uc011kll.1;uc003vbn.3;uc003vbo.3;uc003vbp.3;uc010lix.3	9512;27000;27000;27000;27000	PMPCB;DNAJC2;DNAJC2;DNAJC2;DNAJC2	0
chr7	102960282	102963128	27000	5e-41	-	102960282	102963128	0	3	9,150,171,	0,2096,2675	-40.3	-38	3.5	uc003vbn.3	20696	27000	DNAJC2	genebody;genebody;genebody;genebody;genebody	uc011kll.1;uc003vbn.3;uc003vbo.3;uc003vbp.3;uc010lix.3	9512;27000;27000;27000;27000	PMPCB;DNAJC2;DNAJC2;DNAJC2;DNAJC2	0
chr7	104782888	104783691	6733	6.9e-07	-	104782888	104783691	0	2	49,161,	0.642	-6.16	-4.48	2.44	uc003vcs.1	9942	6733	SRPK2	genebody;genebody;genebody;genebody	uc003vct.4;uc003vcu.4;uc003vcv.4;uc003vcw.1	6733;6733;6733;6733	SRPK2;SRPK2;SRPK2;SRPK2	0
chr7	106301334	106301514	168455	3.2e-16	-	106301334	106301514	0	1	180	0	-15.5	-13.6	2.12	uc003vdt.3	210	168455	CCDC71L	genebody;promoter	uc003vds.3;uc003vdt.3	NA;168455	NULL;CCDC71L	0
chr7	112756979	112757217	401397	6.6e-09	-	112756979	112757217	0	1	238	0	-8.18	-6.41	3.65	uc011kmt.2	1539	401397	SMIM30	genebody;genebody	uc003vgr.4;uc011kmt.2	401397;401397	SMIM30;SMIM30	1
chr7	120990488	120990579	10447	0.00016	-	120990488	120990579	0	1	91	0	-3.79	-2.25	2.06	uc010lkl.3	20910	51384	WNT16	genebody;genebody	uc003vjx.3;uc010lkm.3	10447;10447	FAM3C;FAM3C	0
chr7	123181862	123194783	4698	1.6e-28	-	123181862	123194783	0	4	412,66,117,35,	0,3802,8661,12886	-27.8	-25.6	4.25	uc003vkt.1	9636	4698	NDUFA5	genebody	uc003vks.3	4698	NDUFA5	0
chr7	127224306	127224457	79571	7.9e-06	-	127224306	127224457	0	1	151	0	-5.1	-3.48	2.51	uc003vma.3	1273	79571	GCC1	genebody	uc003vma.3	79571	GCC1	0
chr7	127975700	127977255	55131	2e-19	-	127975700	127977255	0	3	33,196,71,	0,200,1484	-18.7	-16.6	2.76	uc011kok.1	7456	55131	RBM28	genebody;genebody;genebody	uc003vmp.2;uc011koj.1;uc011kok.1	55131;55131;55131	RBM28;RBM28;RBM28	0
chr7	127979318	127979720	55131	2.2e-07	-	127979318	127979720	0	2	57,34,	0.368	-6.66	-4.95	3.12	uc011kok.1	4414	55131	RBM28	genebody;genebody;genebody	uc003vmp.2;uc011koj.1;uc011kok.1	55131;55131;55131	RBM28;RBM28;RBM28	0
chr7	128594622	128594803	23534	1e-05	-	128594622	128594803	0	1	181	0	-5	-3.39	2.7	uc010llw.1	12585	3663	IRF5	genebody;genebody;genebody;genebody;genebody	uc010llx.2;uc003vol.2;uc003vom.2;uc010lly.2;uc010llz.2	23534;23534;23534;23534;23534	TNPO3;TNPO3;TNPO3;TNPO3;TNPO3	1
chr7	129592650	129592800	7328	6.3e-07	-	129592650	129592800	0	1	150	0	-6.2	-4.52	2.69	uc022aln.1	58	7328	UBE2H	promoter;promoter;promoter;promoter	uc022alo.1;uc022aln.1;uc003vpf.2;uc003vpg.2	NA;7328;7328;7328	NULL;UBE2H;UBE2H;UBE2H	0
chr7	132470277	132470337	54927	0.00045	-	132470277	132470337	0	1	60	0	-3.35	-1.84	1.75	uc022alv.1	32522	NA	NULL	genebody;genebody;genebody	uc003vre.3;uc010lmi.3;uc022alw.1	54927;54927;54927	CHCHD3;CHCHD3;CHCHD3	1
chr7	134851245	134851425	78996	4.2e-05	-	134851245	134851425	0	1	180	0	-4.38	-2.8	1.77	uc003vsj.3	1500	78996	CYREN	genebody;genebody;genebody;genebody;genebody;genebody;genebody;genebody;genebody	uc003vsh.3;uc003vsj.3;uc022alz.1;uc022ama.1;uc022amb.1;uc003vsk.3;uc003vsl.3;uc003vsm.3;uc003vso.3	78996;78996;78996;78996;78996;78996;78996;78996;78996	CYREN;CYREN;CYREN;CYREN;CYREN;CYREN;CYREN;CYREN;CYREN	1
chr7	135614489	135614550	767558	8.3e-05	-	135614489	135614550	0	1	61	0	-4.08	-2.52	1.56	uc031sze.1	2319	NA	NULL	genebody;genebody	uc003vte.4;uc010lmv.3	767558;767558	LUZP6;LUZP6	1
chr7	139102208	139108114	100129148	6.3e-67	-	139102208	139108114	0	2	233,84,	0.5822	-66.2	-63.6	4.67	uc022ams.1	7111	100129148	LOC100129148	genebody;genebody;genebody;genebody;genebody;genebody	uc011kqs.2;uc011kqt.3;uc003vux.4;uc003vuy.4;uc003vva.3;uc022ams.1	51631;100996928;51631;51631;51631;100129148	LUC7L2;C7orf55-LUC7L2;LUC7L2;LUC7L2;LUC7L2;LOC100129148	0
chr7	140154183	140154967	23608	1.6e-19	-	140154183	140154967	0	2	346,73,	0.711	-18.8	-16.8	2.7	uc003vvs.2	19994	23608	MKRN1	genebody;genebody;genebody	uc003vvs.2;uc003vvt.2;uc011krd.1	23608;23608;23608	MKRN1;MKRN1;MKRN1	0
chr7	143549867	143550168	9747	4e-12	-	143549867	143550168	0	1	301	0	-11.4	-9.53	5.07	uc011ktr.1	16205	154761	LOC154761	genebody;genebody;genebody	uc011ktu.2;uc003wdo.2;uc003wdp.2	9747;9747;9747	TCAF1;TCAF1;TCAF1	1
chr7	143550376	143550527	9747	4.7e-09	-	143550376	143550527	0	1	151	0	-8.33	-6.56	4.66	uc011ktr.1	16639	154761	LOC154761	genebody;genebody;genebody	uc011ktu.2;uc003wdo.2;uc003wdp.2	9747;9747;9747	TCAF1;TCAF1;TCAF1	1
chr7	148514967	148515148	2146	1.3e-11	-	148514967	148515148	0	1	181	0	-10.9	-9.08	3.75	uc022aov.1	29340	2146	EZH2	genebody;genebody;genebody;genebody;genebody;genebody;genebody;genebody	uc022aov.1;uc011kug.2;uc003wfb.2;uc003wfc.2;uc003wfd.2;uc011kuh.2;uc011kui.2;uc011kuj.2	2146;2146;2146;2146;2146;2146;2146;2146	EZH2;EZH2;EZH2;EZH2;EZH2;EZH2;EZH2;EZH2	0
chr7	148523638	148524350	2146	8.3e-06	-	148523638	148524350	0	2	86,95,	0.617	-5.08	-3.46	2.29	uc022aov.1	20403	2146	EZH2	genebody;genebody;genebody;genebody;genebody;genebody;genebody;genebody	uc022aov.1;uc011kug.2;uc003wfb.2;uc003wfc.2;uc003wfd.2;uc011kuh.2;uc011kui.2;uc011kuj.2	2146;2146;2146;2146;2146;2146;2146;2146	EZH2;EZH2;EZH2;EZH2;EZH2;EZH2;EZH2;EZH2	0
chr7	148700600	148701048	9601	3.2e-14	-	148700600	148701048	0	1	448	0	-13.5	-11.6	7.79	uc003wff.2	24958	9601	PDIA4	genebody	uc003wff.2	9601	PDIA4	1
chr7	149171289	149171469	155061	5.8e-06	-	149171289	149171469	0	1	180	0	-5.24	-3.61	2.25	uc003wfv.3	13324	27153	ZNF777	genebody;genebody	uc003wfw.2;uc010lpi.2	155061;155061	ZNF746;ZNF746	1
chr7	149172037	149172187	155061	7.1e-08	-	149172037	149172187	0	1	150	0	-7.15	-5.42	2.72	uc003wfv.3	14057	27153	ZNF777	genebody;genebody	uc003wfw.2;uc010lpi.2	155061;155061	ZNF746;ZNF746	0
chr7	150645961	150646081	3757	3.4e-09	-	150645961	150646081	0	1	120	0	-8.47	-6.69	1.54	uc003wid.3	6896	3757	KCNH2	genebody;genebody;genebody	uc003wib.3;uc011kux.2;uc003wic.3	3757;3757;3757	KCNH2;KCNH2;KCNH2	0
chr7	150648540	150648780	3757	1.6e-40	-	150648540	150648780	0	1	240	0	-39.8	-37.4	1.88	uc003wid.3	4257	3757	KCNH2	genebody;genebody;genebody;genebody;genebody	uc003wib.3;uc011kux.2;uc003wic.3;uc003wid.3;uc003wie.3	3757;3757;3757;3757;3757	KCNH2;KCNH2;KCNH2;KCNH2;KCNH2	0
chr7	150779332	150779570	83590	1.3e-27	-	150779332	150779570	0	1	238	0	-26.9	-24.7	2.2	uc003wjb.3	314	83590	TMUB1	genebody;promoter;promoter;promoter;promoter;promoter;promoter;promoter	uc003wjd.3;uc003wiw.1;uc003wix.2;uc003wiy.2;uc003wiz.2;uc003wja.1;uc003wjb.3;uc003wjc.3	83590;10922;10922;10922;10922;10922;83590;83590	TMUB1;FASTK;FASTK;FASTK;FASTK;FASTK;TMUB1;TMUB1	0
chr7	150779920	150780040	83590	2.2e-06	-	150779920	150780040	0	1	120	0	-5.65	-4	1.26	uc003wjb.3	213	83590	TMUB1	promoter;promoter;promoter	uc003wjb.3;uc003wjc.3;uc003wjd.3	83590;83590;83590	TMUB1;TMUB1;TMUB1	0
chr7	150915670	150915953	10061	5e-12	-	150915670	150915953	0	2	66,114,	0.169	-11.3	-9.42	1.96	uc031szt.1	3489	10061	ABCF2	genebody;genebody	uc003wjo.1;uc003wjp.3	10061;10061	ABCF2;ABCF2	0
chr7	152344301	152344570	7516	5.6e-10	-	152344301	152344570	0	1	269	0	-9.25	-7.44	4.07	uc003wld.3	28815	7516	XRCC2	genebody	uc003wld.3	7516	XRCC2	1
chr8	17794693	17794814	5108	3.5e-07	+	17794693	17794814	0	1	121	0	-6.45	-4.75	2.67	uc022asj.1	1653	5108	PCM1	genebody;genebody;genebody;genebody;genebody;genebody;genebody	uc003wyg.2;uc003wyh.3;uc010lta.1;uc003wyi.4;uc011kyh.2;uc003wyj.4;uc022asj.1	5108;5108;5108;5108;5108;5108;5108	PCM1;PCM1;PCM1;PCM1;PCM1;PCM1;PCM1	0
chr8	17867246	17868769	5108	0.00016	+	17867246	17868769	0	3	7,60,24,	0,871,1499	-3.79	-2.25	2.17	uc011kyk.2	27263	5108	PCM1	genebody;genebody;genebody;genebody;genebody;genebody;genebody;genebody	uc003wyi.4;uc011kyh.2;uc003wyj.4;uc022asj.1;uc011kyi.2;uc003wyk.4;uc011kyj.2;uc011kyk.2	5108;5108;5108;5108;5108;5108;5108;5108	PCM1;PCM1;PCM1;PCM1;PCM1;PCM1;PCM1;PCM1	0
chr8	23147858	23148929	203069	1.3e-09	+	23147858	23148929	0	2	124,56,	0.1015	-8.9	-7.1	1.73	uc011kzt.2	2779	203069	R3HCC1	genebody;genebody	uc003xdf.3;uc011kzt.2	203069;203069	R3HCC1;R3HCC1	0
chr8	23423645	23423855	51312	1.6e-15	+	23423645	23423855	0	1	210	0	-14.8	-12.9	1.71	uc003xdq.3	814	51312	SLC25A37	genebody;genebody;genebody;promoter	uc003xdn.1;uc003xdo.3;uc003xdp.3;uc003xdq.3	51312;51312;51312;51312	SLC25A37;SLC25A37;SLC25A37;SLC25A37	0
chr8	23424182	23424422	51312	3.2e-11	+	23424182	23424422	0	1	240	0	-10.5	-8.68	2.53	uc003xdq.3	262	51312	SLC25A37	genebody;genebody;genebody;promoter	uc003xdn.1;uc003xdo.3;uc003xdp.3;uc003xdq.3	51312;51312;51312;51312	SLC25A37;SLC25A37;SLC25A37;SLC25A37	1
chr8	23424600	23424750	51312	2e-13	+	23424600	23424750	0	1	150	0	-12.7	-10.8	3.63	uc003xdq.3	109	51312	SLC25A37	genebody;genebody;genebody;promoter	uc003xdn.1;uc003xdo.3;uc003xdp.3;uc003xdq.3	51312;51312;51312;51312	SLC25A37;SLC25A37;SLC25A37;SLC25A37	1
chr8	23428988	23429586	51312	3.2e-12	+	23428988	23429586	0	1	598	0	-11.5	-9.63	2.02	uc003xds.3	1681	NA	NULL	genebody;genebody;genebody;promoter	uc003xdo.3;uc003xdp.3;uc003xdq.3;uc003xds.3	51312;51312;51312;NA	SLC25A37;SLC25A37;SLC25A37;NULL	0
chr8	25364586	25364706	157313	1.7e-05	+	25364586	25364706	0	1	120	0	-4.77	-3.17	2.68	uc003xer.1	38911	157313	CDCA2	genebody;genebody;genebody;genebody;genebody	uc003xek.3;uc003xep.1;uc003xeq.1;uc011lae.1;uc003xer.1	5520;157313;157313;157313;157313	PPP2R2A;CDCA2;CDCA2;CDCA2;CDCA2	1
chr8	37976867	37978495	9070	7.6e-07	+	37976867	37978495	0	2	14,46,	0.1582	-6.12	-4.44	1.83	uc010lwa.4	14368	9070	ASH2L	genebody;genebody;genebody;genebody	uc003xkt.5;uc011lbk.3;uc003xku.5;uc010lwa.4	9070;9070;9070;9070	ASH2L;ASH2L;ASH2L;ASH2L	0
chr8	38067793	38068003	9530	3.2e-12	+	38067793	38068003	0	1	210	0	-11.5	-9.58	6.92	uc003xla.2	21111	23259	DDHD2	genebody;genebody	uc003xky.2;uc003xkz.2	9530;9530	BAG4;BAG4	0
chr8	48889400	48889580	4173	1.1e-09	+	48889400	48889580	0	1	180	0	-8.95	-7.16	2.8	uc011ldi.2	16725	4173	MCM4	genebody;genebody;genebody	uc003xqk.2;uc003xql.2;uc011ldi.2	4173;4173;4173	MCM4;MCM4;MCM4	1
chr8	67341890	67342011	23212	4.9e-08	+	67341890	67342011	0	1	121	0	-7.31	-5.58	2.56	uc003xwa.3	685	23212	RRS1	promoter;promoter	uc003xwa.3;uc022avk.2	23212;100505676	RRS1;RRS1-AS1	0
chr8	67342159	67342549	23212	6.3e-19	+	67342159	67342549	0	1	390	0	-18.2	-16.2	2.38	uc003xwa.3	1089	23212	RRS1	genebody;promoter	uc003xwa.3;uc022avk.2	23212;100505676	RRS1;RRS1-AS1	0
chr8	97345730	97345999	9791	5e-28	+	97345730	97345999	0	1	269	0	-27.3	-25.1	2.94	uc003yhu.1	71695	9791	PTDSS1	genebody;genebody	uc003yht.1;uc003yhu.1	9791;9791	PTDSS1;PTDSS1	1
chr8	98725906	98736828	92140	4e-12	+	98725906	98736828	0	4	91,141,157,1,	0,5370,9200,10921	-11.4	-9.51	2.85	uc010mbf.3	28185	92140	MTDH	genebody;genebody	uc003yhz.3;uc010mbf.3	92140;92140	MTDH;MTDH	0
chr8	110348414	110351619	56943	1.8e-07	+	110348414	110351619	0	2	19,71,	0.3134	-6.74	-5.03	2.02	uc022azv.1	2578	56943	ENY2	genebody;genebody;genebody;genebody	uc003ync.3;uc003ynd.3;uc022azt.1;uc022azu.1	56943;56943;56943;56943	ENY2;ENY2;ENY2;ENY2	0
chr8	110352652	110355824	56943	4e-25	+	110352652	110355824	0	2	140,191,	0.2981	-24.4	-22.3	6.67	uc022azv.1	1642	56943	ENY2	genebody;genebody;genebody;genebody;genebody	uc003ync.3;uc003ynd.3;uc022azt.1;uc022azu.1;uc022azv.1	56943;56943;56943;56943;56943	ENY2;ENY2;ENY2;ENY2;ENY2	0
chr8	110576677	110576767	9166	0.0001	+	110576677	110576767	0	1	90	0	-3.99	-2.44	2.5	uc003ynh.4	16044	55638	SYBU	genebody;genebody	uc003ynf.3;uc003yng.3	9166;9166	EBAG9;EBAG9	0
chr8	124220546	124220637	84985	3.9e-06	+	124220546	124220637	0	1	91	0	-5.41	-3.77	1.25	uc003yqa.1	5606	100131726	FAM83A-AS1	genebody;genebody;genebody;genebody;genebody	uc003ypv.3;uc003ypw.3;uc003ypx.3;uc003ypy.3;uc003ypz.3	84985;84985;84985;84985;84985	FAM83A;FAM83A;FAM83A;FAM83A;FAM83A	1
chr8	125555380	125555470	4715	1.4e-06	+	125555380	125555470	0	1	90	0	-5.85	-4.19	1.37	uc011lim.1	4080	4715	NDUFB9	genebody;genebody	uc003yrg.4;uc011lim.1	4715;4715	NDUFB9;NDUFB9	0
chr8	126011556	126011676	6713	0.00013	+	126011556	126011676	0	1	120	0	-3.87	-2.33	2.26	uc011liq.2	894	6713	SQLE	promoter	uc011liq.2	6713	SQLE	0
chr8	128752814	128753412	4609	1e-13	+	128752814	128753412	0	1	598	0	-13	-11.1	8.65	uc031tch.1	2598	NA	NULL	genebody	uc003ysi.3	4609	MYC	0
chr8	144681740	144681919	84948	5.2e-09	+	144681740	144681919	0	1	179	0	-8.28	-6.51	3.24	uc003yyx.2	1753	84948	TIGD5	genebody;promoter;promoter;promoter;promoter;promoter;promoter;promoter	uc003yyx.2;uc003yyr.3;uc003yys.3;uc003yyt.3;uc003yyu.3;uc003yyv.3;uc011lkk.2;uc011lkl.2	84948;1936;1936;1936;1936;1936;1936;1936	TIGD5;EEF1D;EEF1D;EEF1D;EEF1D;EEF1D;EEF1D;EEF1D	0
chr8	623306	623607	157697	1e-20	-	623306	623607	0	1	301	0	-20	-17.9	3.79	uc003wpi.3	591	157697	ERICH1	genebody;promoter	uc003wph.3;uc003wpi.3	157697;157697	ERICH1;ERICH1	0
chr8	10623003	10623183	54984	2.8e-05	-	10623003	10623183	0	1	180	0	-4.55	-2.96	2.79	uc022aru.1	18472	NA	NULL	genebody;genebody;genebody	uc011kwz.2;uc003wth.2;uc003wti.2	83595;54984;54984	SOX7;PINX1;PINX1	1
chr8	27605607	27605787	55246	9.3e-09	-	27605607	27605787	0	1	180	0	-8.03	-6.27	3.77	uc003xgf.1	24473	55246	CCDC25	genebody;genebody;genebody;genebody;genebody;genebody	uc003xgc.3;uc003xgd.3;uc003xge.3;uc011lan.2;uc011lao.2;uc003xgf.1	55246;55246;55246;55246;55246;55246	CCDC25;CCDC25;CCDC25;CCDC25;CCDC25;CCDC25	0
chr8	30536771	30536832	2936	4.1e-05	-	30536771	30536832	0	1	61	0	-4.39	-2.81	6.92	uc003xig.3	21061	2961	GTF2E2	genebody;genebody;genebody;genebody	uc003xih.2;uc022ato.1;uc022atp.1;uc022atq.1	2936;2936;2936;2936	GSR;GSR;GSR;GSR	1
chr8	38003816	38003936	6770	2.6e-06	-	38003816	38003936	0	1	120	0	-5.59	-3.95	1.56	uc003xkv.1	4724	6770	STAR	genebody	uc003xkv.1	6770	STAR	0
chr8	38008300	38008390	6770	0.00023	-	38008300	38008390	0	1	90	0	-3.63	-2.1	1.79	uc003xkv.1	255	6770	STAR	promoter	uc003xkv.1	6770	STAR	0
chr8	41512629	41512690	286	9.1e-05	-	41512629	41512690	0	1	61	0	-4.04	-2.48	2.43	uc022aui.1	5300	NA	NULL	genebody;genebody;genebody;genebody;genebody;genebody;genebody;genebody;genebody;genebody;genebody	uc010lxa.1;uc003xoc.3;uc003xod.3;uc003xof.3;uc011lcl.2;uc003xoh.3;uc003xoi.3;uc003xoj.3;uc003xok.3;uc003xol.3;uc003xom.3	157848;286;286;286;286;286;286;286;286;286;286	NKX6-3;ANK1;ANK1;ANK1;ANK1;ANK1;ANK1;ANK1;ANK1;ANK1;ANK1	1
chr8	41513048	41513229	286	1.4e-10	-	41513048	41513229	0	1	181	0	-9.84	-8.01	2	uc022aui.1	4821	NA	NULL	genebody;genebody;genebody;genebody;genebody;genebody;genebody;genebody;genebody;genebody;genebody	uc010lxa.1;uc003xoc.3;uc003xod.3;uc003xof.3;uc011lcl.2;uc003xoh.3;uc003xoi.3;uc003xoj.3;uc003xok.3;uc003xol.3;uc003xom.3	157848;286;286;286;286;286;286;286;286;286;286	NKX6-3;ANK1;ANK1;ANK1;ANK1;ANK1;ANK1;ANK1;ANK1;ANK1;ANK1	1
chr8	41525796	41525976	286	1.8e-10	-	41525796	41525976	0	1	180	0	-9.74	-7.91	1.91	uc003xoc.3	3080	286	ANK1	genebody;genebody;genebody;genebody;genebody;genebody;genebody	uc010lxa.1;uc003xoh.3;uc003xoi.3;uc003xoj.3;uc003xok.3;uc003xol.3;uc003xom.3	157848;286;286;286;286;286;286	NKX6-3;ANK1;ANK1;ANK1;ANK1;ANK1;ANK1	0
chr8	41791785	41791846	7994	0.00072	-	41791785	41791846	0	1	61	0	-3.14	-1.65	1.59	uc003xom.3	37533	286	ANK1	genebody;genebody;genebody	uc003xon.4;uc010lxb.3;uc010lxc.3	7994;7994;7994	KAT6A;KAT6A;KAT6A	0
chr8	53568760	53568881	9821	7.6e-07	-	53568760	53568881	0	1	121	0	-6.12	-4.44	3.35	uc003xrf.4	58206	9821	RB1CC1	genebody;genebody	uc003xre.4;uc003xrf.4	9821;9821	RB1CC1;RB1CC1	0
chr8	54906237	54906298	6917	2.8e-05	-	54906237	54906298	0	1	61	0	-4.56	-2.98	1.65	uc010lyg.3	9188	6917	TCEA1	genebody;genebody;genebody;genebody	uc003xru.3;uc003xrv.3;uc011ldw.2;uc003xrw.1	6917;6917;6917;6917	TCEA1;TCEA1;TCEA1;TCEA1	0
chr8	56985589	56986684	6224	2e-86	-	56985589	56986684	0	3	242,74,66,	0,664,1029	-85.7	-83	2.79	uc003xso.1	324	26795	SNORD54	genebody;genebody;promoter;promoter	uc003xsm.2;uc003xsn.2;uc003xso.1;uc011lea.1	6224;6224;26795;NA	RPS20;RPS20;SNORD54;NULL	0
chr8	67834282	67834580	641638	0.00013	-	67834282	67834580	0	2	67,22,	0.276	-3.88	-2.34	1.46	uc003xxb.1	353	641648	SNORD87	genebody;promoter	uc003xxa.1;uc003xxb.1	641638;641648	SNHG6;SNORD87	0
chr8	74202933	74205869	6129	0	-	74202933	74205869	0	7	7,210,110,138,167,109,36,	0,344,853,1074,1540,1990,2900	-411	#NAME?	2.83	uc003xzg.3	1468	6129	RPL7	genebody	uc003xzg.3	6129	RPL7	0
chr8	94746534	94746684	389677	8.9e-08	-	94746534	94746684	0	1	150	0	-7.05	-5.32	3.46	uc022aye.1	2029	NA	NULL	genebody;genebody	uc003yfz.3;uc022aye.1	389677;NA	RBM12B;NULL	0
chr8	97243260	97243533	7381	2.8e-05	-	97243260	97243533	0	2	100,80,	0.193	-4.56	-2.97	2.52	uc022ayx.1	4466	7381	UQCRB	genebody;genebody;genebody;genebody	uc003yhq.4;uc010mbc.3;uc011lgt.2;uc022ayx.1	7381;7381;7381;7381	UQCRB;UQCRB;UQCRB;UQCRB	0
chr8	101715232	101717212	26986	1e-108	-	101715232	101717212	0	3	355,94,59,	0,1292,1921	-108	-106	4.45	uc003yju.2	17625	26986	PABPC1	genebody;genebody;genebody;genebody	uc011lhc.1;uc003yjs.1;uc003yjt.1;uc011lhd.1	26986;26986;26986;26986	PABPC1;PABPC1;PABPC1;PABPC1	0
chr8	101717862	101725335	26986	4e-38	-	101717862	101725335	0	8	39,155,111,91,273,96,138,21,	0,1016,1252,3498,3824,6727,7017,7452	-37.4	-35.1	1.75	uc003yju.2	12249	26986	PABPC1	genebody;genebody;genebody;genebody;genebody	uc011lhc.1;uc003yjs.1;uc003yjt.1;uc011lhd.1;uc003yju.2	26986;26986;26986;26986;26986	PABPC1;PABPC1;PABPC1;PABPC1;PABPC1	0
chr8	101727703	101730401	26986	3.2e-22	-	101727703	101730401	0	3	126,116,87,	0,2297,2611	-21.5	-19.4	1.62	uc003yju.2	4795	26986	PABPC1	genebody;genebody;genebody;genebody;genebody	uc011lhc.1;uc003yjs.1;uc003yjt.1;uc011lhd.1;uc003yju.2	26986;26986;26986;26986;26986	PABPC1;PABPC1;PABPC1;PABPC1;PABPC1	0
chr8	101734016	101734315	26986	2.5e-63	-	101734016	101734315	0	1	299	0	-62.6	-60	3.55	uc011lhc.1	55	26986	PABPC1	promoter;promoter;promoter;promoter;promoter	uc011lhc.1;uc003yjs.1;uc003yjt.1;uc011lhd.1;uc003yju.2	26986;26986;26986;26986;26986	PABPC1;PABPC1;PABPC1;PABPC1;PABPC1	0
chr8	101936393	101961105	7534	1.6e-18	-	101936393	101961105	0	3	133,124,282,	0,750,24430	-17.8	-15.7	1.94	uc003yjz.1	542	NA	NULL	genebody;genebody;genebody;genebody;genebody;genebody;genebody;genebody;promoter	uc011lhe.1;uc003yjv.2;uc011lhf.1;uc003yjw.2;uc010mbq.2;uc011lhg.1;uc010mbr.2;uc003yjx.2;uc003yjz.1	7534;7534;7534;7534;7534;7534;7534;7534;NA	YWHAZ;YWHAZ;YWHAZ;YWHAZ;YWHAZ;YWHAZ;YWHAZ;YWHAZ;NULL	0
chr8	102212231	102213860	51123	8.7e-08	-	102212231	102213860	0	2	94,26,	0.1603	-7.06	-5.33	1.82	uc031tbu.1	4915	51123	ZNF706	genebody;genebody;genebody;genebody	uc003yka.3;uc003ykb.3;uc031tbu.1;uc031tbv.1	51123;51123;51123;51123	ZNF706;ZNF706;ZNF706;ZNF706	0
chr8	117859792	117862994	5885	6.3e-12	-	117859792	117862994	0	3	138,84,138,	0,1392,3064	-11.2	-9.34	2.9	uc003yoe.3	25270	644660	RAD21-AS1	genebody	uc003yod.3	5885	RAD21	0
chr8	124265570	124266019	11244	1e-16	-	124265570	124266019	0	1	449	0	-16	-14	4.71	uc022bak.1	2392	NA	NULL	genebody;genebody;genebody;genebody;genebody;genebody	uc003yqd.3;uc003yqe.3;uc003yqf.3;uc003yqg.3;uc010mdi.3;uc022bak.1	100533106;11244;11244;11244;11244;NA	ZHX1-C8orf76;ZHX1;ZHX1;ZHX1;ZHX1;NULL	0
chr8	124382201	124383199	29028	1.8e-07	-	124382201	124383199	0	2	63,57,	0.941	-6.74	-5.03	2.57	uc022ban.1	22338	NA	NULL	genebody;genebody;genebody;genebody	uc011lii.2;uc003yqh.4;uc003yqi.4;uc003yqj.3	29028;29028;29028;29028	ATAD2;ATAD2;ATAD2;ATAD2	0
chr8	130861561	130863117	51571	6.9e-06	-	130861561	130863117	0	2	54,37,	0.1519	-5.16	-3.54	2.34	uc022bbm.1	18623	NA	NULL	genebody;genebody;genebody;genebody;genebody;genebody	uc003yss.4;uc003yst.4;uc003ysu.4;uc003ysw.4;uc003ysx.4;uc003ysy.2	51571;51571;51571;51571;51571;51571	FAM49B;FAM49B;FAM49B;FAM49B;FAM49B;FAM49B	0
chr8	144663436	144668945	1936	5e-14	-	144663436	144668945	0	3	62,72,47,	0,4952,5462	-13.3	-11.3	1.49	uc003yym.4	5675	93100	NAPRT	genebody;genebody;genebody;genebody;genebody;genebody;genebody;genebody;genebody;genebody	uc003yyp.2;uc003yyq.2;uc011lki.2;uc003yyr.3;uc003yys.3;uc003yyt.3;uc003yyu.3;uc003yyv.3;uc011lkk.2;uc011lkl.2	1936;1936;1936;1936;1936;1936;1936;1936;1936;1936	EEF1D;EEF1D;EEF1D;EEF1D;EEF1D;EEF1D;EEF1D;EEF1D;EEF1D;EEF1D	0
chr8	144808114	144808324	286077	1.6e-17	-	144808114	144808324	0	1	210	0	-16.8	-14.8	2.79	uc022bch.1	4851	286077	FAM83H	genebody	uc003yzk.3	286077	FAM83H	0
chr8	144994620	144994681	5339	7.1e-05	-	144994620	144994681	0	1	61	0	-4.15	-2.59	1.88	uc003zab.1	19108	5339	PLEC	genebody;genebody;genebody;genebody;genebody;genebody;genebody;genebody	uc003zab.1;uc003zac.1;uc003zad.2;uc003zae.1;uc003zaf.1;uc003zag.1;uc003zah.2;uc003zaj.2	5339;5339;5339;5339;5339;5339;5339;5339	PLEC;PLEC;PLEC;PLEC;PLEC;PLEC;PLEC;PLEC	0
chr8	144996177	144996328	5339	3.2e-08	-	144996177	144996328	0	1	151	0	-7.5	-5.76	2.37	uc003zab.1	17506	5339	PLEC	genebody;genebody;genebody;genebody;genebody;genebody;genebody;genebody	uc003zab.1;uc003zac.1;uc003zad.2;uc003zae.1;uc003zaf.1;uc003zag.1;uc003zah.2;uc003zaj.2	5339;5339;5339;5339;5339;5339;5339;5339	PLEC;PLEC;PLEC;PLEC;PLEC;PLEC;PLEC;PLEC	0
chr8	144997094	144997424	5339	4e-28	-	144997094	144997424	0	1	330	0	-27.4	-25.2	3.44	uc003zab.1	16499	5339	PLEC	genebody;genebody;genebody;genebody;genebody;genebody;genebody;genebody	uc003zab.1;uc003zac.1;uc003zad.2;uc003zae.1;uc003zaf.1;uc003zag.1;uc003zah.2;uc003zaj.2	5339;5339;5339;5339;5339;5339;5339;5339	PLEC;PLEC;PLEC;PLEC;PLEC;PLEC;PLEC;PLEC	0
chr8	144998382	144998502	5339	4.7e-06	-	144998382	144998502	0	1	120	0	-5.33	-3.7	1.64	uc003zab.1	15316	5339	PLEC	genebody;genebody;genebody;genebody;genebody;genebody;genebody;genebody	uc003zab.1;uc003zac.1;uc003zad.2;uc003zae.1;uc003zaf.1;uc003zag.1;uc003zah.2;uc003zaj.2	5339;5339;5339;5339;5339;5339;5339;5339	PLEC;PLEC;PLEC;PLEC;PLEC;PLEC;PLEC;PLEC	0
chr8	145664087	145665493	4796	1.7e-05	-	145664087	145665493	0	2	31,90,	0.1316	-4.78	-3.18	1.56	uc011llh.1	4237	NA	NULL	genebody;genebody	uc011llh.1;uc011llg.2	NA;4796	NULL;TONSL	0
chr8	146015153	146015302	6132	2e-13	-	146015153	146015302	0	1	149	0	-12.7	-10.7	1.24	uc011lll.1	2189	NA	NULL	genebody;genebody	uc003zeb.3;uc003zec.3	6132;6132	RPL8;RPL8	0
chr8	146015752	146017160	6132	6.3e-57	-	146015752	146017160	0	3	103,219,3,	0,909,1405	-56.2	-53.7	1.48	uc011lll.1	960	NA	NULL	genebody;genebody;promoter	uc003zeb.3;uc003zec.3;uc011lll.1	6132;6132;NA	RPL8;RPL8;NULL	0
chr9	33026942	33037119	3301	7.9e-88	+	33026942	33037119	0	6	46,105,228,115,116,107,	0,2940,3495,7271,9629,10070	-87.1	-84.4	6.21	uc003zse.1	5555	3301	DNAJA1	genebody;genebody;genebody	uc003zsd.1;uc011lnt.1;uc003zse.1	3301;3301;3301	DNAJA1;DNAJA1;DNAJA1	0
chr9	33037297	33038853	3301	5.2e-07	+	33037297	33038853	0	2	9,171,	0.1385	-6.28	-4.59	2.08	uc003zse.1	11600	3301	DNAJA1	genebody;genebody	uc003zsd.1;uc011lnt.1	3301;3301	DNAJA1;DNAJA1	0
chr9	36198989	36209284	1211	2e-21	+	36198989	36209284	0	3	104,112,21,	0,5075,10274	-20.7	-18.6	2.3	uc022bgp.1	13281	1211	CLTA	genebody;genebody;genebody;genebody;genebody;genebody	uc003zzc.3;uc003zzd.3;uc003zze.3;uc011lpk.2;uc022bgo.1;uc022bgp.1	1211;1211;1211;1211;1211;1211	CLTA;CLTA;CLTA;CLTA;CLTA;CLTA	0
chr9	37356861	37357041	84186	4.5e-09	+	37356861	37357041	0	1	180	0	-8.35	-6.57	2.83	uc010mlu.4	65730	9380	GRHPR	genebody;genebody;genebody;genebody;genebody	uc003zzq.3;uc011lqh.2;uc022bgu.1;uc010mlt.3;uc031tds.1	84186;84186;84186;84186;84186	ZCCHC7;ZCCHC7;ZCCHC7;ZCCHC7;ZCCHC7	0
chr9	71835970	71836031	9414	0.00022	+	71835970	71836031	0	1	61	0	-3.66	-2.13	1.6	uc011lrv.2	15920	9414	TJP2	genebody;genebody;genebody;genebody;genebody;genebody;genebody;genebody	uc011lrs.2;uc004ahb.1;uc011lrt.1;uc004ahd.3;uc004ahe.3;uc004ahf.3;uc011lru.2;uc011lrv.2	9414;9414;9414;9414;9414;9414;9414;9414	TJP2;TJP2;TJP2;TJP2;TJP2;TJP2;TJP2;TJP2	0
chr9	75782914	75785098	301	9.5e-10	+	75782914	75785098	0	3	14,123,132,	0,1033,2052	-9.02	-7.22	2.28	uc004ajg.1	11434	301	ANXA1	genebody;genebody	uc004ajf.1;uc004ajg.1	301;301	ANXA1;ANXA1	0
chr9	90342997	90343186	1514	6.5e-05	+	90342997	90343186	0	2	67,22,	0.167	-4.19	-2.63	1.28	uc010mqh.3	2115	1514	CTSL	genebody;genebody;genebody;genebody;genebody	uc004aph.3;uc004api.3;uc004apk.4;uc004apl.4;uc010mqh.3	1514;1514;1514;1514;1514	CTSL;CTSL;CTSL;CTSL;CTSL	0
chr9	90345342	90346089	1514	6.3e-34	+	90345342	90346089	0	2	71,167,	0.58	-33.2	-30.9	2.07	uc010mqh.3	4739	1514	CTSL	genebody;genebody;genebody;genebody;genebody	uc004aph.3;uc004api.3;uc004apk.4;uc004apl.4;uc010mqh.3	1514;1514;1514;1514;1514	CTSL;CTSL;CTSL;CTSL;CTSL	0
chr9	99672354	99672561	441454	1e-14	+	99672354	99672561	0	1	207	0	-14	-12.1	2.4	uc011luq.2	1098	441454	PTMAP11	genebody	uc011luq.2	441454	PTMAP11	0
chr9	100745787	100778074	10541	0	+	100745787	100778074	0	7	104,150,123,190,119,52,429,	0,11125,15050,21458,27765,28915,31858	-467	#NAME?	4.27	uc004aya.3	16439	10541	ANP32B	genebody	uc004aya.3	10541	ANP32B	0
chr9	101984837	101992753	10952	2.5e-05	+	101984837	101992753	0	3	88,102,135,	0,5343,7781	-4.6	-3.01	1.77	uc004azh.3	4223	10952	SEC61B	genebody	uc004azh.3	10952	SEC61B	0
chr9	110084282	110087288	5887	3.2e-32	+	110084282	110087288	0	3	117,128,174,	0,1888,2832	-31.5	-29.2	3.5	uc011lwb.2	38733	5887	RAD23B	genebody;genebody;genebody;genebody	uc011lwa.2;uc004bde.3;uc022blj.1;uc011lwb.2	5887;5887;5887;5887	RAD23B;RAD23B;RAD23B;RAD23B	0
chr9	117359929	117360168	9550	2e-14	+	117359929	117360168	0	1	239	0	-13.7	-11.7	3.01	uc004bjc.3	10052	9550	ATP6V1G1	genebody	uc004bjc.3	9550	ATP6V1G1	1
chr9	127637413	127639316	81873	1.2e-08	+	127637413	127639316	0	2	17,160,	0.1743	-7.92	-6.16	2.34	uc004bpa.4	6878	81873	ARPC5L	genebody	uc004bpa.4	81873	ARPC5L	0
chr9	130550313	130550374	1025	0.00033	+	130550313	130550374	0	1	61	0	-3.48	-1.96	2.02	uc004bse.2	2036	1025	CDK9	genebody	uc004bse.2	1025	CDK9	0
chr9	130551949	130552010	1025	0.00066	+	130551949	130552010	0	1	61	0	-3.18	-1.68	1.69	uc004bse.2	3672	1025	CDK9	genebody	uc004bse.2	1025	CDK9	1
chr9	131285056	131285980	2733	1e-13	+	131285056	131285980	0	3	39,61,110,	0,502,814	-13	-11.1	3.57	uc010myd.3	18545	2733	GLE1	genebody;genebody;genebody	uc004bvi.3;uc004bvj.3;uc010myd.3	2733;2733;2733	GLE1;GLE1;GLE1	0
chr9	131451890	131457187	6418	1.3e-90	+	131451890	131457187	0	9	44,52,58,143,104,114,171,147,268,	0,363,1558,2246,3050,3256,4026,4284,5029	-89.9	-87.2	3.14	uc011mbj.2	2282	6418	SET	genebody;genebody;genebody;genebody	uc004bvt.4;uc022bol.1;uc004bvu.4;uc011mbj.2	6418;6418;6418;6418	SET;SET;SET;SET	0
chr9	133579112	133579381	23404	1.6e-16	+	133579112	133579381	0	1	269	0	-15.8	-13.8	3.08	uc004bzv.3	10022	25	ABL1	genebody;genebody;genebody	uc004bzu.2;uc011mbz.1;uc011mca.1	23404;23404;23404	EXOSC2;EXOSC2;EXOSC2	1
chr9	133760245	133760396	25	3.5e-05	+	133760245	133760396	0	1	151	0	-4.46	-2.88	1.61	uc011mcb.2	8905	347148	QRFP	genebody;genebody	uc004bzv.3;uc004bzw.3	25;25	ABL1;ABL1	0
chr9	133760934	133761055	25	7.4e-10	+	133760934	133761055	0	1	121	0	-9.13	-7.32	2.36	uc011mcb.2	8231	347148	QRFP	genebody;genebody	uc004bzv.3;uc004bzw.3	25;25	ABL1;ABL1	0
chr9	133761263	133761414	25	1.2e-07	+	133761263	133761414	0	1	151	0	-6.91	-5.19	2.46	uc011mcb.2	7887	347148	QRFP	genebody;genebody	uc004bzv.3;uc004bzw.3	25;25	ABL1;ABL1	1
chr9	134003053	134003846	8021	3.2e-14	+	134003053	134003846	0	2	53,128,	0.665	-13.5	-11.5	3.05	uc004cah.3	2466	8021	NUP214	genebody;genebody;genebody	uc004caf.1;uc004cag.3;uc004cah.3	8021;8021;8021	NUP214;NUP214;NUP214	0
chr9	134072781	134073320	8021	7.9e-18	+	134072781	134073320	0	1	539	0	-17.1	-15.1	2.32	uc010mzi.1	5537	8021	NUP214	genebody;genebody;genebody;genebody;genebody;genebody;genebody;genebody	uc004cag.3;uc004cah.3;uc004cai.3;uc010mzg.3;uc010mzh.1;uc011mcf.1;uc011mcg.2;uc010mzi.1	8021;8021;8021;8021;8021;8021;8021;8021	NUP214;NUP214;NUP214;NUP214;NUP214;NUP214;NUP214;NUP214	0
chr9	134350375	134350525	84726	7.1e-08	+	134350375	134350525	0	1	150	0	-7.15	-5.42	2.72	uc004cao.4	4273	84726	PRRC2B	genebody;genebody;genebody	uc004can.4;uc010mzj.1;uc004cao.4	84726;84726;84726	PRRC2B;PRRC2B;PRRC2B	0
chr9	135933409	135933620	9328	2.5e-14	+	135933409	135933620	0	1	211	0	-13.6	-11.6	2.82	uc010naa.2	3851	1056	CEL	genebody;genebody	uc004cci.4;uc004ccj.4	9328;9328	GTF3C5;GTF3C5	1
chr9	136215832	136218280	6130	1e-125	+	136215832	136218280	0	7	65,150,141,80,131,70,164,	0,573,934,1262,1619,2024,2284	-125	-122	2.61	uc010nai.1	105	26814	SNORD36B	genebody;promoter;promoter;promoter;promoter;promoter	uc004cde.1;uc010nah.3;uc010nai.1;uc010naj.3;uc022boy.1;uc010nak.3	6130;26820;26814;26815;NA;26813	RPL7A;SNORD24;SNORD36B;SNORD36A;NULL;SNORD36C	0
chr9	139717980	139719123	55684	0.00042	+	139717980	139719123	0	2	131,20,	0.1123	-3.38	-1.87	1.71	uc010nbs.1	553	55684	RABL6	genebody;genebody;genebody;genebody;genebody;genebody;promoter	uc004cjm.2;uc004cjh.3;uc004cji.1;uc004cjj.1;uc004cjk.1;uc004cjl.1;uc010nbs.1	55684;55684;55684;55684;55684;55684;55684	RABL6;RABL6;RABL6;RABL6;RABL6;RABL6;RABL6	0
chr9	139734252	139734979	55684	1e-169	+	139734252	139734979	0	3	65,59,206,	0,353,521	-169	-166	3.83	uc011meh.2	4252	389813	AJM1	genebody;genebody;genebody;genebody;genebody;genebody	uc004cji.1;uc004cjj.1;uc004cjk.1;uc004cjl.1;uc010nbs.1;uc004cjn.1	55684;55684;55684;55684;55684;55684	RABL6;RABL6;RABL6;RABL6;RABL6;RABL6	0
chr9	140112346	140112587	27158	3.2e-26	+	140112346	140112587	0	1	241	0	-25.5	-23.3	3.21	uc004clz.2	3309	727800	RNF208	genebody;genebody;genebody;genebody	uc004clw.3;uc004clx.3;uc004cly.3;uc011mes.2	27158;27158;27158;27158	NDOR1;NDOR1;NDOR1;NDOR1	1
chr9	140135830	140136484	10383	2.5e-29	+	140135830	140136484	0	3	39,109,122,	0,342,532	-28.6	-26.3	1.92	uc004cmh.1	444	10383	TUBB4B	promoter;promoter	uc004cmg.1;uc004cmh.1	10383;10383	TUBB4B;TUBB4B	0
chr9	140136961	140137262	10383	1.3e-20	+	140136961	140137262	0	1	301	0	-19.9	-17.8	1.42	uc031tfw.1	896	NA	NULL	genebody;genebody;promoter	uc004cmg.1;uc004cmh.1;uc031tfw.1	10383;10383;NA	TUBB4B;TUBB4B;NULL	0
chr9	140137859	140138129	10383	1.6e-56	+	140137859	140138129	0	1	270	0	-55.8	-53.2	1.68	uc031tfw.1	13	NA	NULL	genebody;genebody;promoter	uc004cmg.1;uc004cmh.1;uc031tfw.1	10383;10383;NA	TUBB4B;TUBB4B;NULL	0
chr9	140173891	140173952	54863	0.00017	+	140173891	140173952	0	1	61	0	-3.78	-2.25	1.78	uc022bqh.1	777	NA	NULL	genebody;promoter	uc004cmn.3;uc022bqh.1	54863;NA	TOR4A;NULL	0
chr9	140446805	140447007	64975	8.1e-09	+	140446805	140447007	0	1	202	0	-8.09	-6.33	1.81	uc022bqj.1	370	NA	NULL	promoter;promoter;promoter;promoter	uc004cnh.4;uc022bqj.1;uc004cnf.2;uc010ncj.1	64975;NA;375775;375775	MRPL41;NULL;PNPLA7;PNPLA7	0
chr9	140611464	140611555	79813	0.00011	+	140611464	140611555	0	1	91	0	-3.94	-2.39	2.09	uc010ncn.1	21545	79813	EHMT1	genebody;genebody;genebody	uc004coa.3;uc004cob.1;uc011mfc.2	79813;79813;79813	EHMT1;EHMT1;EHMT1	0
chr9	15471297	15479662	11168	1.3e-36	-	15471297	15479662	0	5	12,119,229,76,74,	0,1332,2709,7177,8291	-35.9	-33.6	5.17	uc003zlz.4	34845	11168	PSIP1	genebody;genebody;genebody;genebody;genebody	uc003zlv.4;uc003zlw.4;uc003zlz.4;uc003zly.3;uc003zma.4	11168;11168;11168;11168;11168	PSIP1;PSIP1;PSIP1;PSIP1;PSIP1	0
chr9	19376253	19378828	6194	0	-	19376253	19378828	0	4	133,158,154,123,	0,238,2105,2452	-429	#NAME?	3.84	uc003znw.1	2076	6194	RPS6	genebody	uc003znv.1	6194	RPS6	0
chr9	35057141	35057474	7415	4e-09	-	35057141	35057474	0	2	78,102,	0.231	-8.4	-6.62	1.54	uc022bgi.1	8037	NA	NULL	genebody;genebody	uc003zvy.2;uc010mkh.1	7415;7415	VCP;VCP	0
chr9	35067901	35067992	7415	5.1e-06	-	35067901	35067992	0	1	91	0	-5.29	-3.66	1.59	uc010mki.1	4028	7415	VCP	genebody;genebody;genebody	uc003zvy.2;uc010mkh.1;uc010mki.1	7415;7415;7415	VCP;VCP;VCP	0
chr9	35697663	35697874	7094	1.7e-07	-	35697663	35697874	0	1	211	0	-6.76	-5.05	2.04	uc003zxq.3	7713	7169	TPM2	genebody	uc003zxt.2	7094	TLN1	1
chr9	35724063	35724848	7094	6.3e-33	-	35724063	35724848	0	4	13,143,153,22,	0,125,505,763	-32.2	-29.9	2.95	uc003zxv.3	7862	10488	CREB3	genebody;genebody	uc003zxt.2;uc003zxu.4	7094;7094	TLN1;TLN1	0
chr9	37576220	37588929	26267	1.3e-24	-	37576220	37588929	0	2	30,180,	0.12529	-23.9	-21.8	5.32	uc004aac.3	6297	26267	FBXO10	genebody;genebody	uc004aac.3;uc004aad.3	26267;26267	FBXO10;FBXO10	0
chr9	37588659	37592308	401505	7.9e-37	-	37588659	37592308	0	2	270,59,	0.359	-36.1	-33.8	3.61	uc004aad.3	1552	26267	FBXO10	genebody;genebody;genebody;genebody;promoter;promoter	uc004aae.4;uc004aaf.3;uc010mlx.3;uc011lql.2;uc004aac.3;uc004aad.3	401505;401505;401505;401505;26267;26267	TOMM5;TOMM5;TOMM5;TOMM5;FBXO10;FBXO10	0
chr9	86583657	86583838	3190	4.3e-10	-	86583657	86583838	0	1	181	0	-9.37	-7.55	2.99	uc004ano.1	1025	407043	MIR7-1	genebody;genebody;genebody;genebody;genebody;genebody;genebody;genebody	uc004and.4;uc011lsw.2;uc004anf.4;uc004ang.4;uc004anh.4;uc011lsx.2;uc004anl.4;uc004anm.4	3190;3190;3190;3190;3190;3190;3190;3190	HNRNPK;HNRNPK;HNRNPK;HNRNPK;HNRNPK;HNRNPK;HNRNPK;HNRNPK	1
chr9	86584317	86586211	3190	4e-33	-	86584317	86586211	0	5	38,170,83,16,24,	0,759,1334,1494,1870	-32.4	-30.1	2.22	uc004ano.1	490	407043	MIR7-1	genebody;genebody;genebody;genebody;genebody;genebody;genebody;genebody;promoter	uc004and.4;uc011lsw.2;uc004anf.4;uc004ang.4;uc004anh.4;uc011lsx.2;uc004anl.4;uc004anm.4;uc004ano.1	3190;3190;3190;3190;3190;3190;3190;3190;407043	HNRNPK;HNRNPK;HNRNPK;HNRNPK;HNRNPK;HNRNPK;HNRNPK;HNRNPK;MIR7-1	0
chr9	86588276	86589532	3190	2.5e-27	-	86588276	86589532	0	3	38,72,101,	0,540,1155	-26.6	-24.4	2.42	uc011lsw.2	1809	3190	HNRNPK	genebody;genebody;genebody;genebody;genebody;genebody;genebody;genebody	uc004and.4;uc011lsw.2;uc004anf.4;uc004ang.4;uc004anh.4;uc011lsx.2;uc004anl.4;uc004anm.4	3190;3190;3190;3190;3190;3190;3190;3190	HNRNPK;HNRNPK;HNRNPK;HNRNPK;HNRNPK;HNRNPK;HNRNPK;HNRNPK	0
chr9	86590671	86593336	3190	4e-24	-	86590671	86593336	0	5	42,57,98,85,49,	0,1238,1932,2438,2616	-23.4	-21.3	3.71	uc004and.4	1288	3190	HNRNPK	genebody;genebody;genebody;genebody;genebody;genebody;promoter;promoter	uc004anf.4;uc004ang.4;uc004anh.4;uc011lsx.2;uc004anl.4;uc004anm.4;uc004and.4;uc011lsw.2	3190;3190;3190;3190;3190;3190;3190;3190	HNRNPK;HNRNPK;HNRNPK;HNRNPK;HNRNPK;HNRNPK;HNRNPK;HNRNPK	0
chr9	88880925	88880986	81689	0.00093	-	88880925	88880986	0	1	61	0	-3.03	-1.55	2.24	uc004aon.4	6381	389766	C9orf153	genebody;genebody	uc010mqd.1;uc004aop.3	51280;81689	GOLM1;ISCA1	1
chr9	95003220	95004593	3376	2.7e-10	-	95003220	95004593	0	2	23,158,	0.1215	-9.57	-7.75	3.21	uc031tek.1	1604	3376	IARS	genebody;genebody;genebody;genebody;genebody;genebody	uc004ars.2;uc004art.2;uc004aru.4;uc010mqr.3;uc010mqt.2;uc031tek.1	3376;3376;3376;3376;3376;3376	IARS;IARS;IARS;IARS;IARS;IARS	0
chr9	100689580	100692915	55363	2e-67	-	100689580	100692915	0	2	180,599,	0.2736	-66.7	-64.1	4.49	uc004axv.1	6393	51531	TRMO	genebody;genebody	uc004axy.4;uc004axz.4	55363;55363	HEMGN;HEMGN	0
chr9	100983230	100983351	55357	4.1e-05	-	100983230	100983351	0	1	121	0	-4.39	-2.81	2.69	uc004ayp.4	7455	55357	TBC1D2	genebody;genebody;genebody	uc004ayq.3;uc004ayr.3;uc011lvb.2	55357;55357;55357	TBC1D2;TBC1D2;TBC1D2	0
chr9	116170262	116170382	54107	1.2e-05	-	116170262	116170382	0	1	120	0	-4.92	-3.31	2.27	uc004bho.4	2613	257169	C9orf43	genebody;genebody;genebody	uc011lxg.1;uc004bhn.2;uc031tet.1	54107;54107;54107	POLE3;POLE3;POLE3	1
chr9	116170857	116171961	54107	1e-183	-	116170857	116171961	0	2	406,72,	0.1032	-183	-180	4.42	uc004bho.4	1526	257169	C9orf43	genebody;genebody;genebody;promoter;promoter	uc011lxg.1;uc004bhn.2;uc031tet.1;uc004bho.4;uc004bhp.3	54107;54107;54107;257169;257169	POLE3;POLE3;POLE3;C9orf43;C9orf43	0
chr9	125582770	125585330	5082	3.2e-11	-	125582770	125585330	0	2	145,36,	0.2524	-10.5	-8.65	3.53	uc004bmy.3	4517	NA	NULL	genebody	uc004bmz.2	5082	PDCL	0
chr9	127620157	127622531	11224	7.9e-70	-	127620157	127622531	0	2	189,70,	0.2304	-69.1	-66.4	1.65	uc004boy.1	2896	11224	RPL35	genebody	uc004boy.1	11224	RPL35	0
chr9	127998767	127999365	3309	1e-43	-	127998767	127999365	0	1	598	0	-43	-40.6	2.83	uc004bpn.3	4600	3309	HSPA5	genebody	uc004bpn.3	3309	HSPA5	0
chr9	128001079	128001491	3309	1e-49	-	128001079	128001491	0	2	27,272,	0.14	-49	-46.5	2.4	uc004bpn.3	2381	3309	HSPA5	genebody	uc004bpn.3	3309	HSPA5	0
chr9	128002456	128002546	3309	3e-06	-	128002456	128002546	0	1	90	0	-5.52	-3.87	1.39	uc004bpn.3	1165	3309	HSPA5	genebody	uc004bpn.3	3309	HSPA5	0
chr9	130209982	130211636	6136	3.2e-42	-	130209982	130211636	0	4	23,113,87,77,	0,173,633,1577	-41.5	-39.1	2.16	uc004bra.1	107	26783	SNORA65	genebody;genebody;promoter	uc004bqy.2;uc004bqz.2;uc004bra.1	6136;6136;26783	RPL12;RPL12;SNORA65	0
chr9	130929053	130931776	25792	2e-50	-	130929053	130931776	0	4	106,70,150,92,	0,320,2277,2631	-49.7	-47.2	2.03	uc004btp.1	7873	79095	C9orf16	genebody;genebody;genebody;genebody;genebody;genebody;genebody;genebody;genebody	uc004btr.3;uc004bts.3;uc004btt.3;uc004btu.3;uc011maq.2;uc011mar.2;uc011mas.2;uc004btv.3;uc004btw.3	25792;25792;25792;25792;25792;25792;25792;25792;25792	CIZ1;CIZ1;CIZ1;CIZ1;CIZ1;CIZ1;CIZ1;CIZ1;CIZ1	0
chr9	130941337	130941427	25792	3.2e-06	-	130941337	130941427	0	1	90	0	-5.5	-3.86	1.4	uc004bts.3	11759	25792	CIZ1	genebody;genebody;genebody;genebody;genebody;genebody;genebody;genebody;genebody;genebody	uc004btr.3;uc004bts.3;uc004btt.3;uc004btu.3;uc011maq.2;uc011mar.2;uc011mas.2;uc004btv.3;uc004btw.3;uc004btx.2	25792;25792;25792;25792;25792;25792;25792;25792;25792;25792	CIZ1;CIZ1;CIZ1;CIZ1;CIZ1;CIZ1;CIZ1;CIZ1;CIZ1;CIZ1	0
chr9	130941575	130943040	25792	4e-26	-	130941575	130943040	0	3	119,109,41,	0,1118,1424	-25.4	-23.2	1.69	uc004bts.3	10834	25792	CIZ1	genebody;genebody;genebody;genebody;genebody;genebody;genebody;genebody;genebody;genebody	uc004btr.3;uc004bts.3;uc004btt.3;uc004btu.3;uc011maq.2;uc011mar.2;uc011mas.2;uc004btv.3;uc004btw.3;uc004btx.2	25792;25792;25792;25792;25792;25792;25792;25792;25792;25792	CIZ1;CIZ1;CIZ1;CIZ1;CIZ1;CIZ1;CIZ1;CIZ1;CIZ1;CIZ1	0
chr9	131019035	131019156	2801	2.3e-06	-	131019035	131019156	0	1	121	0	-5.63	-3.98	2.87	uc004bui.3	78	NA	NULL	genebody;genebody;promoter;promoter;promoter	uc010mxw.3;uc011maw.2;uc004bui.3;uc022boe.1;uc022bod.1	2801;2801;NA;NA;NA	GOLGA2;GOLGA2;NULL;NULL;NULL	1
chr9	131019885	131020088	2801	3.3e-05	-	131019885	131020088	0	2	101,20,	0.183	-4.48	-2.89	1.56	uc022bod.1	20	NA	NULL	genebody;genebody;genebody;promoter;promoter;promoter	uc010mxw.3;uc011maw.2;uc004buh.3;uc004bui.3;uc022boe.1;uc022bod.1	2801;2801;2801;NA;NA;NA	GOLGA2;GOLGA2;GOLGA2;NULL;NULL;NULL	0
chr9	131021608	131022443	2801	2.2e-07	-	131021608	131022443	0	2	62,89,	0.746	-6.65	-4.95	1.65	uc022bog.1	477	NA	NULL	genebody;genebody;genebody;promoter;promoter	uc010mxw.3;uc011maw.2;uc004buh.3;uc022bog.1;uc022bof.1	2801;2801;2801;NA;NA	GOLGA2;GOLGA2;GOLGA2;NULL;NULL	0
chr9	131022867	131023536	2801	1e-16	-	131022867	131023536	0	2	214,86,	0.583	-16	-14	2.24	uc004buh.3	118	2801	GOLGA2	genebody;genebody;promoter;promoter;promoter	uc010mxw.3;uc011maw.2;uc022bog.1;uc004buh.3;uc022bof.1	2801;2801;NA;2801;NA	GOLGA2;GOLGA2;NULL;GOLGA2;NULL	0
chr9	131071485	131071785	26995	2e-24	-	131071485	131071785	0	1	300	0	-23.7	-21.5	3.18	uc004buq.1	13062	26995	TRUB2	genebody	uc004buq.1	26995	TRUB2	1
chr9	131395939	131396000	89891	8.7e-05	-	131395939	131396000	0	1	61	0	-4.06	-2.51	2.04	uc004bvo.4	4028	6709	SPTAN1	genebody	uc004bvq.1	89891	WDR34	1
chr9	131939021	131939171	389792	0.00039	-	131939021	131939171	0	1	150	0	-3.41	-1.9	4.33	uc010myt.1	1444	389792	IER5L	genebody	uc010myt.1	389792	IER5L	1
chr9	132576234	132576295	1861	0.00017	-	132576234	132576295	0	1	61	0	-3.76	-2.22	2.21	uc004byn.3	10177	1861	TOR1A	genebody	uc004byl.3	1861	TOR1A	0
chr9	132589861	132590011	51759	1.5e-07	-	132589861	132590011	0	1	150	0	-6.81	-5.1	4.01	uc004byl.3	3493	1861	TOR1A	genebody;genebody	uc004byo.3;uc004byp.3	51759;51759	C9orf78;C9orf78	1
chr9	132590337	132590721	51759	1.3e-15	-	132590337	132590721	0	2	194,15,	0.369	-14.9	-12.9	3.66	uc004byl.3	4086	1861	TOR1A	genebody;genebody	uc004byo.3;uc004byp.3	51759;51759	C9orf78;C9orf78	0
chr9	134454819	134454910	2889	1.5e-05	-	134454819	134454910	0	1	91	0	-4.83	-3.23	2.42	uc010mzs.1	42521	2889	RAPGEF1	genebody;genebody	uc022bos.1;uc022bot.1	2889;2889	RAPGEF1;RAPGEF1	1
chr9	136198412	136198651	6838	1e-11	-	136198412	136198651	0	1	239	0	-11	-9.17	2.26	uc004cdb.4	4516	6838	SURF6	genebody	uc004cdb.4	6838	SURF6	1
chr9	136198887	136200638	6838	7.9e-78	-	136198887	136200638	0	3	297,213,85,	0,496,1666	-77.1	-74.4	3.95	uc004cdb.4	3285	6838	SURF6	genebody	uc004cdb.4	6838	SURF6	0
chr9	136230186	136230366	6836	1.3e-25	-	136230186	136230366	0	1	180	0	-24.9	-22.8	2.11	uc004cdi.2	6853	6835	SURF2	genebody;genebody;genebody;genebody;genebody;genebody	uc011mda.2;uc010nal.3;uc004cdj.3;uc011mdb.2;uc011mdc.2;uc011mdd.2	6836;6836;6836;6836;6836;6836	SURF4;SURF4;SURF4;SURF4;SURF4;SURF4	1
chr9	138825229	138825348	10422	1.8e-06	-	138825229	138825348	0	1	119	0	-5.75	-4.09	1.37	uc004cgr.4	26281	157922	CAMSAP1	genebody	uc004cgt.3	10422	UBAC1	0
chr9	138836989	138837746	10422	1.1e-09	-	138836989	138837746	0	2	107,12,	0.745	-8.94	-7.15	1.48	uc004cgt.3	15859	10422	UBAC1	genebody	uc004cgt.3	10422	UBAC1	0
chr9	138839679	138852959	10422	1e-63	-	138839679	138852959	0	4	72,74,121,89,	0,5846,7461,13191	-63	-60.4	3.13	uc004cgt.3	6907	10422	UBAC1	genebody	uc004cgt.3	10422	UBAC1	0
chr9	139008073	139008254	90120	1e-15	-	139008073	139008254	0	1	181	0	-15	-13.1	3.37	uc031tft.1	583	NA	NULL	genebody;genebody;genebody;promoter	uc031tfs.1;uc004cgx.5;uc004cgy.2;uc031tft.1	90120;90120;90120;NA	TMEM250;TMEM250;TMEM250;NULL	1
chr9	139756600	139756922	8721	1.9e-09	-	139756600	139756922	0	2	197,12,	0.31	-8.72	-6.93	1.71	uc004cju.1	3977	8721	EDF1	genebody	uc004cjt.1	8721	EDF1	0
chr9	139757323	139758280	8721	1.3e-48	-	139757323	139758280	0	3	128,161,9,	0,416,948	-47.9	-45.5	2.23	uc004cju.1	2937	8721	EDF1	genebody;genebody;genebody	uc004cjt.1;uc022bpv.1;uc004cju.1	8721;8721;8721	EDF1;EDF1;EDF1	0
chr9	139957297	139957417	89958	2.9e-05	-	139957297	139957417	0	1	120	0	-4.54	-2.95	1.67	uc011men.2	7671	89958	SAPCD2	genebody	uc011men.2	89958	SAPCD2	1
chr9	140082055	140082235	29882	1.9e-05	-	140082055	140082235	0	1	180	0	-4.71	-3.11	2.27	uc004clq.1	410	29882	ANAPC2	promoter;promoter;promoter;promoter	uc004cls.2;uc004clq.1;uc004clr.1;uc011mer.1	8636;29882;29882;29882	SSNA1;ANAPC2;ANAPC2;ANAPC2	0
chr9	140098983	140099193	94107	2.5e-15	-	140098983	140099193	0	1	210	0	-14.6	-12.6	4.09	uc004clv.3	1002	94107	TMEM203	genebody;promoter;promoter;promoter;promoter	uc004clv.3;uc004clw.3;uc004clx.3;uc004cly.3;uc011mes.2	94107;27158;27158;27158;27158	TMEM203;NDOR1;NDOR1;NDOR1;NDOR1	1
chr10	1058459	1063230	23560	1.6e-26	+	1058459	1063230	0	4	143,66,144,216,	0,1727,3233,4555	-25.8	-23.6	2.59	uc001ifw.3	7733	55853	IDI2-AS1	genebody;genebody;genebody	uc001ift.3;uc010qad.2;uc010qae.2	23560;23560;23560	GTPBP4;GTPBP4;GTPBP4	0
chr10	5494861	5495447	10276	1.9e-06	+	5494861	5495447	0	3	22,97,1,	0,351,585	-5.72	-4.06	2.22	uc010qas.3	6638	10276	NET1	genebody;genebody;genebody;genebody	uc001iia.4;uc010qar.3;uc001iib.4;uc010qas.3	10276;10276;10276;10276	NET1;NET1;NET1;NET1	0
chr10	5945121	5948343	84893	1.5e-09	+	5945121	5948343	0	2	17,344,	0.2878	-8.83	-7.03	3.01	uc001iit.4	10381	84893	FBH1	genebody;genebody;genebody;genebody	uc001iir.4;uc001iis.4;uc009xig.4;uc001iit.4	84893;84893;84893;84893	FBH1;FBH1;FBH1;FBH1	0
chr10	6146940	6150671	84991	2.5e-22	+	6146940	6150671	0	3	120,98,23,	0,1163,3708	-21.6	-19.5	2.2	uc001ijc.3	7321	84991	RBM17	genebody;genebody	uc001ijb.3;uc010qav.2	84991;84991	RBM17;RBM17	0
chr10	13213145	13213206	55388	0.00079	+	13213145	13213206	0	1	61	0	-3.1	-1.61	1.94	uc001imc.3	9619	55388	MCM10	genebody;genebody;genebody	uc001ima.3;uc001imb.3;uc001imc.3	55388;55388;55388	MCM10;MCM10;MCM10	0
chr10	14885567	14885747	51182	2.2e-09	+	14885567	14885747	0	1	180	0	-8.66	-6.87	3.46	uc001inc.1	5081	441549	CDNF	genebody;genebody;genebody;genebody	uc001ind.4;uc001ine.4;uc010qbw.3;uc001inf.4	51182;51182;51182;51182	HSPA14;HSPA14;HSPA14;HSPA14	1
chr10	14939009	14939129	79723	1.2e-05	+	14939009	14939129	0	1	120	0	-4.91	-3.3	4.9	uc001inj.3	18168	79723	SUV39H2	genebody;genebody;genebody;genebody;genebody;genebody	uc001ing.3;uc001inh.3;uc021png.1;uc001ini.3;uc021pnh.1;uc001inj.3	79723;79723;79723;79723;79723;79723	SUV39H2;SUV39H2;SUV39H2;SUV39H2;SUV39H2;SUV39H2	0
chr10	17275615	17277348	7431	7.9e-19	+	17275615	17277348	0	4	66,162,126,181,	0,153,1076,1552	-18.1	-16	1.55	uc001iot.1	4496	NA	NULL	genebody	uc001iou.2	7431	VIM	0
chr10	22617991	22618226	100532731	3.9e-05	+	22617991	22618226	0	2	66,85,	0.15	-4.41	-2.83	2.17	uc001irh.3	7967	648	BMI1	genebody;genebody	uc009xkg.3;uc001irh.3	100532731;648	COMMD3-BMI1;BMI1	0
chr10	22618033	22618237	648	1.1e-05	+	22618033	22618237	0	2	24,96,	0.108	-4.96	-3.35	2.25	uc001irh.3	7994	648	BMI1	genebody;genebody	uc009xkg.3;uc001irh.3	100532731;648	COMMD3-BMI1;BMI1	0
chr10	43291979	43292339	9790	2.5e-12	+	43291979	43292339	0	1	360	0	-11.6	-9.75	2.26	uc001jaj.3	14203	9790	BMS1	genebody	uc001jaj.3	9790	BMS1	0
chr10	43326316	43326436	9790	4.3e-08	+	43326316	43326436	0	1	120	0	-7.37	-5.64	1.91	uc001jaj.3	48420	9790	BMS1	genebody	uc001jaj.3	9790	BMS1	0
chr10	51579271	51581327	8031	1.6e-26	+	51579271	51581327	0	4	11,141,89,58,	0,1284,1608,1998	-25.8	-23.6	2.52	uc009xoo.3	4012	8031	NCOA4	genebody;genebody;genebody;genebody;genebody;genebody;genebody;genebody;genebody;genebody;genebody;genebody	uc001jin.3;uc010qha.2;uc010qhb.2;uc010qhc.2;uc001jis.4;uc009xon.3;uc010qhd.2;uc010qhe.2;uc010qhf.2;uc001jit.3;uc009xoo.3;uc001jih.3	NA;NA;NA;NA;8031;8031;8031;8031;8031;8031;8031;8505	NULL;NULL;NULL;NULL;NCOA4;NCOA4;NCOA4;NCOA4;NCOA4;NCOA4;NCOA4;PARG	0
chr10	51584687	51584837	8031	2e-16	+	51584687	51584837	0	1	150	0	-15.7	-13.7	2.44	uc009xoo.3	8475	8031	NCOA4	genebody;genebody;genebody;genebody;genebody;genebody;genebody;genebody;genebody;genebody;genebody;genebody	uc001jin.3;uc010qha.2;uc010qhb.2;uc010qhc.2;uc001jis.4;uc009xon.3;uc010qhd.2;uc010qhe.2;uc010qhf.2;uc001jit.3;uc009xoo.3;uc001jih.3	NA;NA;NA;NA;8031;8031;8031;8031;8031;8031;8031;8505	NULL;NULL;NULL;NULL;NCOA4;NCOA4;NCOA4;NCOA4;NCOA4;NCOA4;NCOA4;PARG	0
chr10	51585074	51585462	8031	1e-58	+	51585074	51585462	0	1	388	0	-58	-55.5	2.82	uc009xoo.3	8981	8031	NCOA4	genebody;genebody;genebody;genebody;genebody;genebody;genebody;genebody;genebody;genebody;genebody;genebody	uc001jin.3;uc010qha.2;uc010qhb.2;uc010qhc.2;uc001jis.4;uc009xon.3;uc010qhd.2;uc010qhe.2;uc010qhf.2;uc001jit.3;uc009xoo.3;uc001jih.3	NA;NA;NA;NA;8031;8031;8031;8031;8031;8031;8031;8505	NULL;NULL;NULL;NULL;NCOA4;NCOA4;NCOA4;NCOA4;NCOA4;NCOA4;NCOA4;PARG	0
chr10	60148007	60154129	7019	2.9e-10	+	60148007	60154129	0	4	13,150,96,12,	0,422,2517,6110	-9.54	-7.72	3.03	uc031pve.1	6163	7019	TFAM	genebody;genebody;genebody	uc001jkf.4;uc001jkg.4;uc031pve.1	7019;7019;7019	TFAM;TFAM;TFAM	0
chr10	64913512	64913868	29982	1.3e-18	+	64913512	64913868	0	1	356	0	-17.9	-15.8	3.54	uc010qip.2	20681	29982	NRBF2	genebody;genebody	uc001jmj.4;uc010qip.2	29982;29982	NRBF2;NRBF2	0
chr10	64913986	64914135	29982	7.6e-05	+	64913986	64914135	0	1	149	0	-4.12	-2.56	2.55	uc010qip.2	21051	29982	NRBF2	genebody;genebody	uc001jmj.4;uc010qip.2	29982;29982	NRBF2;NRBF2	1
chr10	70098185	70101600	3189	7.9e-23	+	70098185	70101600	0	6	259,87,116,136,96,85,	0,711,1011,2745,3156,3330	-22.1	-20	2.85	uc001jny.4	2517	3189	HNRNPH3	genebody;genebody;genebody;genebody;genebody	uc001jnw.4;uc001jnx.4;uc009xpu.3;uc010qiv.2;uc001jny.4	3189;3189;3189;3189;3189	HNRNPH3;HNRNPH3;HNRNPH3;HNRNPH3;HNRNPH3	0
chr10	70101785	70101996	3189	3.2e-25	+	70101785	70101996	0	1	211	0	-24.5	-22.3	10.9	uc001jny.4	4515	3189	HNRNPH3	genebody;genebody;genebody;genebody;genebody;genebody;genebody	uc001jnw.4;uc001jnx.4;uc009xpu.3;uc010qiv.2;uc001jny.4;uc001jnz.2;uc001jod.2	3189;3189;3189;3189;3189;55680;55680	HNRNPH3;HNRNPH3;HNRNPH3;HNRNPH3;HNRNPH3;RUFY2;RUFY2	1
chr10	70520814	70525780	55749	1e-10	+	70520814	70525780	0	2	135,136,	0.483	-10	-8.21	2.09	uc001jop.1	8366	692211	SNORD98	genebody;genebody;genebody;genebody;genebody;genebody;genebody;genebody	uc001jol.1;uc001jom.1;uc001jon.1;uc009xpx.1;uc010qiz.1;uc001joo.3;uc010qja.1;uc010qjb.2	55749;55749;55749;55749;55749;55749;55749;55749	CCAR1;CCAR1;CCAR1;CCAR1;CCAR1;CCAR1;CCAR1;CCAR1	0
chr10	70530995	70546350	55749	2.5e-57	+	70530995	70546350	0	4	207,112,83,48,	0,1749,14897,15307	-56.6	-54.1	5.69	uc001jop.1	23741	692211	SNORD98	genebody;genebody;genebody	uc010qiz.1;uc001joo.3;uc010qjb.2	55749;55749;55749	CCAR1;CCAR1;CCAR1	0
chr10	70716483	70721881	9188	7.9e-41	+	70716483	70721881	0	3	21,444,44,	0,3078,5354	-40.1	-37.8	4.69	uc001jow.2	2984	9188	DDX21	genebody;genebody	uc001jov.2;uc001jow.2	9188;9188	DDX21;DDX21	0
chr10	70741323	70742793	9188	6.3e-84	+	70741323	70742793	0	2	14,495,	0.975	-83.2	-80.4	10.8	uc001joy.3	6419	26128	KIF1BP	genebody;genebody	uc001jov.2;uc001jow.2	9188;9188	DDX21;DDX21	0
chr10	70743420	70743630	9188	2e-11	+	70743420	70743630	0	1	210	0	-10.7	-8.88	2.53	uc001joy.3	4952	26128	KIF1BP	genebody;genebody	uc001jov.2;uc001jow.2	9188;9188	DDX21;DDX21	1
chr10	70743748	70743929	9188	3.6e-09	+	70743748	70743929	0	1	181	0	-8.44	-6.65	2.33	uc001joy.3	4639	26128	KIF1BP	genebody;genebody	uc001jov.2;uc001jow.2	9188;9188	DDX21;DDX21	1
chr10	72520425	72520876	140766	1e-31	+	72520425	72520876	0	1	451	0	-31	-28.8	4.75	uc010qjp.1	21472	219793	TBATA	genebody;genebody	uc001jrg.3;uc001jrh.3	140766;140766	ADAMTS14;ADAMTS14	1
chr10	74034876	74035174	54541	5e-69	+	74034876	74035174	0	1	298	0	-68.3	-65.7	3.03	uc021psw.1	69	NA	NULL	genebody;promoter;promoter;promoter;promoter;promoter;promoter;promoter;promoter;promoter;promoter;promoter;promoter;promoter;promoter	uc001jsx.1;uc021pst.1;uc021psu.1;uc021psv.1;uc021psw.1;uc021psx.1;uc021psy.1;uc021psz.1;uc021pta.1;uc021ptb.1;uc021ptc.1;uc021ptd.1;uc021pte.1;uc021ptf.1;uc021ptg.1	54541;NA;NA;NA;NA;NA;NA;NA;NA;NA;NA;NA;NA;NA;NA	DDIT4;NULL;NULL;NULL;NULL;NULL;NULL;NULL;NULL;NULL;NULL;NULL;NULL;NULL;NULL	1
chr10	75542815	75542993	118487	2.2e-09	+	75542815	75542993	0	1	178	0	-8.65	-6.86	3.54	uc001jvc.4	1094	118487	CHCHD1	genebody;genebody	uc001jvb.2;uc001jvc.4	118487;118487	CHCHD1;CHCHD1	1
chr10	81272476	81272627	143244	0.00063	+	81272476	81272627	0	1	151	0	-3.2	-1.71	1.49	uc009xrx.3	192	143244	EIF5AL1	promoter;promoter	uc009xrx.3;uc010qls.1	143244;NA	EIF5AL1;NULL	0
chr10	82277952	82278043	81619	7.6e-06	+	82277952	82278043	0	1	91	0	-5.12	-3.5	2.72	uc001kck.1	19661	387694	SH2D4B	genebody;genebody;genebody	uc001kci.4;uc001kcj.4;uc009xss.3	81619;81619;81619	TSPAN14;TSPAN14;TSPAN14	1
chr10	94454543	94454812	3087	7.9e-13	+	94454543	94454812	0	1	269	0	-12.1	-10.2	6.92	uc001kid.3	4994	3087	HHEX	genebody	uc001kid.3	3087	HHEX	1
chr10	99190333	99190394	5223	0.00018	+	99190333	99190394	0	1	61	0	-3.75	-2.21	5.19	uc010qov.2	2927	5223	PGAM1	genebody;genebody	uc001knh.3;uc010qov.2	5223;5223	PGAM1;PGAM1	0
chr10	102121659	102121720	6319	0.0003	+	102121659	102121720	0	1	61	0	-3.53	-2.01	2.19	uc001kqz.4	11644	90271	OLMALINC	genebody	uc001kqy.3	6319	SCD	1
chr10	102747560	102747948	56652	4e-39	+	102747560	102747948	0	1	388	0	-38.4	-36	6.28	uc021pxb.1	459	56652	TWNK	promoter;promoter;promoter;promoter;promoter;promoter;promoter;promoter;promoter;promoter;promoter;promoter	uc001ksf.2;uc001ksg.2;uc001ksi.2;uc010qpv.1;uc021pxb.1;uc001kry.1;uc010qpu.1;uc001krz.1;uc001ksa.1;uc001ksb.1;uc001ksc.3;uc001ksd.1	56652;56652;56652;56652;56652;84545;84545;84545;84545;84545;84545;84545	TWNK;TWNK;TWNK;TWNK;TWNK;MRPL43;MRPL43;MRPL43;MRPL43;MRPL43;MRPL43;MRPL43	0
chr10	103826607	103826756	79803	5.2e-08	+	103826607	103826756	0	1	149	0	-7.28	-5.54	3.68	uc001kuj.3	1555	79803	HPS6	genebody	uc001kuj.3	79803	HPS6	0
chr10	103899485	103899576	23082	9.1e-05	+	103899485	103899576	0	1	91	0	-4.04	-2.48	2.28	uc009xxa.3	671	23082	PPRC1	genebody;genebody;genebody;promoter	uc001kum.3;uc001kun.3;uc010qqj.2;uc009xxa.3	23082;23082;23082;23082	PPRC1;PPRC1;PPRC1;PPRC1	0
chr10	103917260	103920214	9221	5e-32	+	103917260	103920214	0	7	52,166,146,136,129,111,6,	0,545,1689,1929,2392,2729,2948	-31.3	-29	2.88	uc009xxb.1	6802	9221	NOLC1	genebody;genebody;genebody;genebody;genebody	uc001kuo.2;uc001kup.2;uc001kuq.2;uc001kur.2;uc009xxb.1	9221;9221;9221;9221;9221	NOLC1;NOLC1;NOLC1;NOLC1;NOLC1	0
chr10	103920512	103920632	9221	1.5e-05	+	103920512	103920632	0	1	120	0	-4.81	-3.2	1.5	uc009xxb.1	8637	9221	NOLC1	genebody;genebody;genebody;genebody;genebody	uc001kuo.2;uc001kup.2;uc001kuq.2;uc001kur.2;uc009xxb.1	9221;9221;9221;9221;9221	NOLC1;NOLC1;NOLC1;NOLC1;NOLC1	0
chr10	103920810	103922016	9221	3.2e-41	+	103920810	103922016	0	4	40,107,93,149,	0,502,779,1057	-40.5	-38.1	2.73	uc009xxb.1	9478	9221	NOLC1	genebody;genebody;genebody;genebody;genebody	uc001kuo.2;uc001kup.2;uc001kuq.2;uc001kur.2;uc009xxb.1	9221;9221;9221;9221;9221	NOLC1;NOLC1;NOLC1;NOLC1;NOLC1	0
chr10	105200128	105202092	22984	7.9e-54	+	105200128	105202092	0	4	210,117,150,123,	0,362,1454,1841	-53.1	-50.6	3.66	uc001kxc.3	11052	51063	CALHM2	genebody	uc001kwy.1	22984	PDCD11	0
chr10	105762491	105762761	9748	5e-21	+	105762491	105762761	0	1	270	0	-20.3	-18.2	4.46	uc001kxq.3	29422	NA	NULL	genebody;genebody	uc001kxo.1;uc001kxp.1	9748;9748	SLK;SLK	0
chr10	112343194	112344005	9126	2.5e-15	+	112343194	112344005	0	3	112,122,65,	0,404,746	-14.6	-12.6	3.78	uc001kze.3	16148	9126	SMC3	genebody	uc001kze.3	9126	SMC3	0
chr10	131977666	131977726	10539	7.1e-07	+	131977666	131977726	0	1	60	0	-6.15	-4.47	2.91	uc021qay.1	19442	10539	GLRX3	genebody;genebody;genebody	uc001lkm.2;uc001lkn.2;uc001lko.3	10539;10539;10539	GLRX3;GLRX3;GLRX3	1
chr10	133769280	133769489	55844	5e-11	+	133769280	133769489	0	1	209	0	-10.3	-8.5	3.78	uc001lku.1	14485	NA	NULL	genebody;genebody;genebody;genebody	uc001lkr.3;uc001lks.3;uc001lkt.3;uc009yay.3	55844;55844;55844;55844	PPP2R2D;PPP2R2D;PPP2R2D;PPP2R2D	0
chr10	11505502	11505683	9712	6.3e-12	-	11505502	11505683	0	1	181	0	-11.2	-9.29	3.35	uc001iks.1	68682	9712	USP6NL	genebody;genebody	uc001iks.1;uc001ikt.3	9712;9712	USP6NL;USP6NL	0
chr10	22825940	22826090	5305	1.9e-05	-	22825940	22826090	0	1	150	0	-4.72	-3.12	2.12	uc021pog.1	26564	NA	NULL	genebody;genebody	uc010qcu.2;uc001irl.4	5305;5305	PIP4K2A;PIP4K2A	1
chr10	24873437	24873918	57584	1.1e-10	-	24873437	24873918	0	1	481	0	-9.94	-8.1	3.46	uc010qdb.1	38086	57584	ARHGAP21	genebody;genebody	uc010qdb.1;uc001isb.2	57584;57584	ARHGAP21;ARHGAP21	0
chr10	24874756	24874847	57584	1.1e-05	-	24874756	24874847	0	1	91	0	-4.97	-3.36	2.66	uc010qdb.1	36962	57584	ARHGAP21	genebody;genebody	uc010qdb.1;uc001isb.2	57584;57584	ARHGAP21;ARHGAP21	0
chr10	32307312	32309993	3799	5.1e-08	-	32307312	32309993	0	4	3,61,102,44,	0,117,1473,2637	-7.29	-5.56	2.39	uc001iwe.4	36719	3799	KIF5B	genebody	uc001iwe.4	3799	KIF5B	0
chr10	32320167	32322784	3799	7.2e-05	-	32320167	32322784	0	3	40,69,12,	0,1466,2605	-4.14	-2.58	1.83	uc001iwe.4	23896	3799	KIF5B	genebody	uc001iwe.4	3799	KIF5B	0
chr10	33218765	33218945	3688	1.3e-06	-	33218765	33218945	0	1	180	0	-5.9	-4.24	2.46	uc001iwr.4	5631	3688	ITGB1	genebody;genebody;genebody	uc001iwr.4;uc001iws.4;uc001iwt.4	3688;3688;3688	ITGB1;ITGB1;ITGB1	0
chr10	43881839	43881989	3185	2.5e-09	-	43881839	43881989	0	1	150	0	-8.6	-6.81	2.6	uc010qfa.1	172	NA	NULL	genebody;genebody;genebody;genebody;genebody;genebody;promoter	uc009xmh.1;uc001jar.2;uc001jas.2;uc001jat.2;uc001jav.2;uc001jau.2;uc010qfa.1	3185;3185;3185;3185;3185;3185;NA	HNRNPF;HNRNPF;HNRNPF;HNRNPF;HNRNPF;HNRNPF;NULL	1
chr10	43882346	43883241	3185	7.9e-98	-	43882346	43883241	0	1	895	0	-97.1	-94.3	2.41	uc021ppg.1	539	NA	NULL	genebody;genebody;genebody;genebody;genebody;genebody;promoter;promoter	uc009xmh.1;uc001jar.2;uc001jas.2;uc001jat.2;uc001jav.2;uc001jau.2;uc010qfa.1;uc021ppg.1	3185;3185;3185;3185;3185;3185;NA;NA	HNRNPF;HNRNPF;HNRNPF;HNRNPF;HNRNPF;HNRNPF;NULL;NULL	1
chr10	44284614	44284794	10151	7.9e-15	-	44284614	44284794	0	1	180	0	-14.1	-12.2	2.14	uc010qfe.1	1161	10151	HNRNPA3P1	genebody	uc010qfe.1	10151	HNRNPA3P1	1
chr10	49654395	49654634	58504	1.3e-25	-	49654395	49654634	0	1	239	0	-24.9	-22.7	3.65	uc001jgr.4	5044	58504	ARHGAP22	genebody;genebody;genebody;genebody;genebody;genebody;genebody	uc001jgr.4;uc001jgs.4;uc001jgt.4;uc001jgu.4;uc010qgl.3;uc010qgm.3;uc001jgv.4	58504;58504;58504;58504;58504;58504;58504	ARHGAP22;ARHGAP22;ARHGAP22;ARHGAP22;ARHGAP22;ARHGAP22;ARHGAP22	0
chr10	50732242	50732393	2074	4.5e-06	-	50732242	50732393	0	1	151	0	-5.35	-3.71	2.65	uc021pqe.1	7155	NA	NULL	genebody;genebody;genebody	uc001jhs.5;uc009xoe.4;uc001jhu.3	2074;101243544;101243544	ERCC6;NULL;NULL	0
chr10	50732237	50732387	101243544	3.9e-06	-	50732237	50732387	0	1	150	0	-5.41	-3.77	2.62	uc021pqe.1	7150	NA	NULL	genebody;genebody;genebody	uc001jhs.5;uc009xoe.4;uc001jhu.3	2074;101243544;101243544	ERCC6;NULL;NULL	0
chr10	51592469	51593368	100287932	3.8e-06	-	51592469	51593368	0	2	150,31,	0.868	-5.42	-3.78	1.99	uc009xoo.3	16631	8031	NCOA4	genebody;genebody;genebody;genebody;genebody;genebody;genebody;genebody;genebody	uc001jin.3;uc010qha.2;uc010qhb.2;uc010qhc.2;uc001jih.3;uc001jiu.4;uc010qhg.3;uc031pvb.1;uc031pvc.1	NA;NA;NA;NA;8505;100287932;100287932;100287932;100287932	NULL;NULL;NULL;NULL;PARG;TIMM23;TIMM23;TIMM23;TIMM23	0
chr10	52103680	52103980	259230	6.3e-12	-	52103680	52103980	0	1	300	0	-11.2	-9.28	2.39	uc021pqp.1	275	259230	SGMS1	genebody;genebody;genebody;genebody;genebody;genebody;promoter;promoter	uc001jje.3;uc010qhk.2;uc009xot.1;uc021pqq.1;uc021pqr.1;uc009xou.1;uc021pqo.1;uc021pqp.1	259230;259230;259230;259230;259230;259230;259230;259230	SGMS1;SGMS1;SGMS1;SGMS1;SGMS1;SGMS1;SGMS1;SGMS1	0
chr10	53457854	53458125	23283	4e-25	-	53457854	53458125	0	1	271	0	-24.4	-22.3	2.72	uc001jjp.3	1366	23283	CSTF2T	genebody;genebody;genebody;genebody	uc001jjm.3;uc001jjn.2;uc001jjo.3;uc001jjp.3	5592;5592;5592;23283	PRKG1;PRKG1;PRKG1;CSTF2T	0
chr10	58117554	58117762	11130	3.4e-10	-	58117554	58117762	0	1	208	0	-9.47	-7.65	1.74	uc009xoy.2	3376	11130	ZWINT	genebody;genebody;genebody;genebody	uc001jjx.1;uc001jjy.1;uc001jka.1;uc031pvd.1	11130;11130;11130;11130	ZWINT;ZWINT;ZWINT;ZWINT	1
chr10	58119480	58119659	11130	4e-11	-	58119480	58119659	0	1	179	0	-10.4	-8.55	2.12	uc009xoy.2	1465	11130	ZWINT	genebody;genebody;genebody;genebody;genebody	uc001jjx.1;uc001jjy.1;uc001jka.1;uc031pvd.1;uc009xoy.2	11130;11130;11130;11130;11130	ZWINT;ZWINT;ZWINT;ZWINT;ZWINT	0
chr10	64974773	64974834	221037	0.00034	-	64974773	64974834	0	1	61	0	-3.47	-1.96	4.61	uc009xpk.1	6240	221037	JMJD1C	genebody;genebody;genebody;genebody;genebody;genebody;genebody	uc001jml.3;uc001jmm.3;uc010qiq.2;uc009xpi.3;uc001jmn.3;uc009xpj.2;uc001jmp.1	221037;221037;221037;221037;221037;221037;221037	JMJD1C;JMJD1C;JMJD1C;JMJD1C;JMJD1C;JMJD1C;JMJD1C	0
chr10	70100923	70103333	55680	7.9e-06	-	70100923	70103333	0	2	122,59,	0.2351	-5.1	-3.48	2.74	uc001jny.4	4753	3189	HNRNPH3	genebody;genebody;genebody;genebody;genebody;genebody;genebody	uc001jnw.4;uc001jnx.4;uc009xpu.3;uc010qiv.2;uc001jny.4;uc001jnz.2;uc001jod.2	3189;3189;3189;3189;3189;55680;55680	HNRNPH3;HNRNPH3;HNRNPH3;HNRNPH3;HNRNPH3;RUFY2;RUFY2	1
chr10	73579308	73579519	5660	8.5e-08	-	73579308	73579519	0	2	71,49,	0.162	-7.07	-5.34	1.3	uc010qjr.2	7771	64072	CDH23	genebody	uc001jsm.3	5660	PSAP	0
chr10	88259875	88260055	23063	1.9e-05	-	88259875	88260055	0	1	180	0	-4.72	-3.12	2.94	uc010qmh.1	21192	23063	WAPL	genebody;genebody;genebody	uc001kdn.3;uc001kdo.3;uc009xsw.3	23063;23063;23063	WAPL;WAPL;WAPL	0
chr10	99093236	99093475	23401	2.5e-27	-	99093236	99093475	0	1	239	0	-26.6	-24.4	4.01	uc001knd.1	1103	23401	FRAT2	genebody	uc001knd.1	23401	FRAT2	1
chr10	102286741	102289256	25956	3.2e-13	-	102286741	102289256	0	2	90,120,	0.2395	-12.5	-10.6	2.22	uc001kri.1	1638	4714	NDUFB8	genebody;genebody;genebody;genebody	uc009xwo.1;uc010qpq.1;uc010qpr.1;uc001kri.1	25956;25956;25956;4714	SEC31B;SEC31B;SEC31B;NDUFB8	0
chr10	102283556	102286174	4714	1.1e-06	-	102283556	102286174	0	2	130,19,	0.2599	-5.96	-4.29	2.55	uc001kri.1	4771	4714	NDUFB8	genebody;genebody;genebody;genebody	uc009xwo.1;uc010qpq.1;uc010qpr.1;uc001kri.1	25956;25956;25956;4714	SEC31B;SEC31B;SEC31B;NDUFB8	0
chr10	102286742	102289257	4714	3.2e-13	-	102286742	102289257	0	2	89,121,	0.2394	-12.5	-10.6	2.22	uc001kri.1	1637	4714	NDUFB8	genebody;genebody;genebody;genebody	uc009xwo.1;uc010qpq.1;uc010qpr.1;uc001kri.1	25956;25956;25956;4714	SEC31B;SEC31B;SEC31B;NDUFB8	0
chr10	103454563	103454623	6468	0.00039	-	103454563	103454623	0	1	60	0	-3.41	-1.9	1.66	uc001kto.3	150	6468	FBXW4	promoter	uc001kto.3	6468	FBXW4	0
chr10	103558663	103559053	10724	1e-43	-	103558663	103559053	0	1	390	0	-43	-40.6	5.51	uc001ktu.2	354	10724	OGA	genebody;genebody;genebody;genebody;genebody;promoter	uc001ktv.2;uc009xws.2;uc010qqe.1;uc001ktw.2;uc009xwt.2;uc001ktu.2	10724;10724;10724;10724;10724;10724	OGA;OGA;OGA;OGA;OGA;OGA	0
chr10	103577940	103578091	10724	7.9e-14	-	103577940	103578091	0	1	151	0	-13.1	-11.2	2.91	uc009xwt.2	207	10724	OGA	promoter;promoter;promoter;promoter;promoter;promoter;promoter	uc021pxh.1;uc001ktv.2;uc009xws.2;uc010qqe.1;uc001ktw.2;uc009xwt.2;uc010qqf.1	100289509;10724;10724;10724;10724;10724;10724	KCNIP2-AS1;OGA;OGA;OGA;OGA;OGA;OGA	0
chr10	103867654	103867925	8861	2e-32	-	103867654	103867925	0	1	271	0	-31.7	-29.4	2.54	uc001kul.3	6934	8861	LDB1	genebody;genebody	uc001kuk.4;uc009xwz.3	8861;8861	LDB1;LDB1	1
chr10	103874400	103874701	8861	3.2e-16	-	103874400	103874701	0	1	301	0	-15.5	-13.5	2.2	uc001kul.3	173	8861	LDB1	genebody;promoter;promoter	uc009xwz.3;uc001kuk.4;uc001kul.3	8861;8861;8861	LDB1;LDB1;LDB1	0
chr10	104183299	104183444	79004	0.00048	-	104183299	104183444	0	2	30,31,	0.114	-3.32	-1.82	2.05	uc001kvm.2	131	79004	CUEDC2	genebody;promoter	uc001kvn.2;uc001kvm.2	79004;79004	CUEDC2;CUEDC2	0
chr10	120795348	120797482	8661	7.9e-91	-	120795348	120797482	0	3	432,191,37,	0,1282,2097	-90.1	-87.3	5.19	uc009xzf.1	7185	340719	NANOS1	genebody;genebody	uc010qsu.2;uc001ldu.3	8661;8661	EIF3A;EIF3A	0
chr10	120797691	120817814	8661	1e-210	-	120797691	120817814	0	9	260,779,89,185,154,123,114,105,347,	0,3814,5874,11621,12341,13019,18560,18756,19776	-224	-220	16.1	uc009xzg.1	1745	8661	EIF3A	genebody;genebody;genebody	uc010qsu.2;uc001ldu.3;uc009xzg.1	8661;8661;8661	EIF3A;EIF3A;EIF3A	0
chr10	126311787	126311848	9679	0.00014	-	126311787	126311848	0	1	61	0	-3.84	-2.3	2.11	uc009yaj.2	18045	64077	LHPP	genebody;genebody	uc001lhu.1;uc001lhv.1	9679;9679	FAM53B;FAM53B	0
chr10	129901069	129901190	4288	4.7e-07	-	129901069	129901190	0	1	121	0	-6.33	-4.65	1.83	uc009yaw.1	22891	4288	MKI67	genebody;genebody;genebody;genebody	uc001lke.3;uc001lkf.3;uc009yav.1;uc009yaw.1	4288;4288;4288;4288	MKI67;MKI67;MKI67;MKI67	0
chr10	129901428	129901669	4288	7.1e-09	-	129901428	129901669	0	1	241	0	-8.15	-6.38	2.06	uc009yaw.1	22472	4288	MKI67	genebody;genebody;genebody;genebody	uc001lke.3;uc001lkf.3;uc009yav.1;uc009yaw.1	4288;4288;4288;4288	MKI67;MKI67;MKI67;MKI67	0
chr10	129901788	129902598	4288	2e-22	-	129901788	129902598	0	1	810	0	-21.7	-19.6	4.2	uc009yaw.1	21827	4288	MKI67	genebody;genebody;genebody;genebody	uc001lke.3;uc001lkf.3;uc009yav.1;uc009yaw.1	4288;4288;4288;4288	MKI67;MKI67;MKI67;MKI67	0
chr10	129902657	129902838	4288	6.6e-05	-	129902657	129902838	0	1	181	0	-4.18	-2.61	2.22	uc009yaw.1	21273	4288	MKI67	genebody;genebody;genebody;genebody	uc001lke.3;uc001lkf.3;uc009yav.1;uc009yaw.1	4288;4288;4288;4288	MKI67;MKI67;MKI67;MKI67	0
chr10	129902896	129903497	4288	1.3e-15	-	129902896	129903497	0	1	601	0	-14.9	-12.9	3.17	uc009yaw.1	20824	4288	MKI67	genebody;genebody;genebody;genebody	uc001lke.3;uc001lkf.3;uc009yav.1;uc009yaw.1	4288;4288;4288;4288	MKI67;MKI67;MKI67;MKI67	0
chr10	129903855	129904066	4288	1.6e-16	-	129903855	129904066	0	1	211	0	-15.8	-13.8	2.92	uc009yaw.1	20060	4288	MKI67	genebody;genebody;genebody;genebody	uc001lke.3;uc001lkf.3;uc009yav.1;uc009yaw.1	4288;4288;4288;4288	MKI67;MKI67;MKI67;MKI67	0
chr10	129904425	129904875	4288	1.1e-08	-	129904425	129904875	0	1	450	0	-7.94	-6.18	2.65	uc009yaw.1	19370	4288	MKI67	genebody;genebody;genebody;genebody	uc001lke.3;uc001lkf.3;uc009yav.1;uc009yaw.1	4288;4288;4288;4288	MKI67;MKI67;MKI67;MKI67	0
chr10	129905054	129905264	4288	1.6e-11	-	129905054	129905264	0	1	210	0	-10.8	-8.96	2.91	uc009yaw.1	18861	4288	MKI67	genebody;genebody;genebody;genebody	uc001lke.3;uc001lkf.3;uc009yav.1;uc009yaw.1	4288;4288;4288;4288	MKI67;MKI67;MKI67;MKI67	0
chr10	129905413	129905594	4288	9.3e-07	-	129905413	129905594	0	1	181	0	-6.03	-4.35	2.32	uc009yaw.1	18517	4288	MKI67	genebody;genebody;genebody;genebody	uc001lke.3;uc001lkf.3;uc009yav.1;uc009yaw.1	4288;4288;4288;4288	MKI67;MKI67;MKI67;MKI67	0
chr10	129905773	129905984	4288	2.1e-08	-	129905773	129905984	0	1	211	0	-7.68	-5.93	2.45	uc009yaw.1	18142	4288	MKI67	genebody;genebody;genebody;genebody	uc001lke.3;uc001lkf.3;uc009yav.1;uc009yaw.1	4288;4288;4288;4288	MKI67;MKI67;MKI67;MKI67	0
chr10	129906042	129906343	4288	4e-22	-	129906042	129906343	0	1	301	0	-21.4	-19.3	4.29	uc009yaw.1	17828	4288	MKI67	genebody;genebody;genebody;genebody	uc001lke.3;uc001lkf.3;uc009yav.1;uc009yaw.1	4288;4288;4288;4288	MKI67;MKI67;MKI67;MKI67	0
chr10	129907031	129907302	4288	1.6e-11	-	129907031	129907302	0	1	271	0	-10.8	-8.92	3.15	uc009yaw.1	16854	4288	MKI67	genebody;genebody;genebody;genebody	uc001lke.3;uc001lkf.3;uc009yav.1;uc009yaw.1	4288;4288;4288;4288	MKI67;MKI67;MKI67;MKI67	0
chr11	244751	247326	5719	1.7e-06	+	244751	247326	0	2	10,50,	0.2525	-5.77	-4.11	1.72	uc010qvq.2	9105	23410	SIRT3	genebody;genebody;genebody;genebody	uc010qvr.1;uc001lol.2;uc001lon.2;uc001loo.2	5719;5719;5719;5719	PSMD13;PSMD13;PSMD13;PSMD13	0
chr11	314050	314230	8519	4.5e-09	+	314050	314230	0	1	180	0	-8.35	-6.57	1.58	uc001loy.4	147	8519	IFITM1	promoter	uc001loy.4	8519	IFITM1	0
chr11	607586	607647	57661	0.00026	+	607586	607647	0	1	61	0	-3.58	-2.06	1.75	uc009yca.2	548	57661	PHRF1	genebody;genebody;genebody;genebody;genebody;promoter	uc001lqe.3;uc010qwc.2;uc010qwd.2;uc010qwe.2;uc009ybz.1;uc009yca.2	57661;57661;57661;57661;57661;57661	PHRF1;PHRF1;PHRF1;PHRF1;PHRF1;PHRF1	0
chr11	608544	608665	57661	9.1e-07	+	608544	608665	0	1	121	0	-6.04	-4.36	2.25	uc009yca.2	1536	57661	PHRF1	genebody;genebody;genebody;genebody;genebody;genebody	uc001lqe.3;uc010qwc.2;uc010qwd.2;uc010qwe.2;uc009ybz.1;uc009yca.2	57661;57661;57661;57661;57661;57661	PHRF1;PHRF1;PHRF1;PHRF1;PHRF1;PHRF1	0
chr11	611071	611743	57661	6.5e-07	+	611071	611743	0	2	11,110,	0.562	-6.19	-4.51	1.88	uc009ycb.3	3852	3665	IRF7	genebody;genebody;genebody;genebody;genebody	uc001lqe.3;uc010qwc.2;uc010qwd.2;uc010qwe.2;uc009yca.2	57661;57661;57661;57661;57661	PHRF1;PHRF1;PHRF1;PHRF1;PHRF1	0
chr11	755968	760276	6888	1.6e-27	+	755968	760276	0	3	34,108,155,	0,2981,4153	-26.8	-24.6	1.83	uc001lrb.3	9825	NA	NULL	genebody;genebody;genebody	uc010qwl.2;uc001lqz.3;uc001lra.3	6888;6888;6888	TALDO1;TALDO1;TALDO1	0
chr11	763363	763769	6888	1.8e-09	+	763363	763769	0	2	156,23,	0.383	-8.74	-6.95	1.5	uc001lrb.3	4381	NA	NULL	genebody;genebody	uc001lqz.3;uc001lra.3	6888;6888	TALDO1;TALDO1	0
chr11	809964	812876	6181	1.6e-56	+	809964	812876	0	5	75,124,49,99,117,	0,269,1632,2570,2795	-55.8	-53.3	1.68	uc001lrs.1	261	619565	SNORA52	genebody;promoter	uc001lrq.1;uc001lrs.1	6181;619565	RPLP2;SNORA52	0
chr11	4159501	4159832	6240	2.5e-31	+	4159501	4159832	0	1	331	0	-30.6	-28.4	3.71	uc009yej.3	22356	6240	RRM1	genebody;genebody;genebody;genebody;genebody	uc001lyw.4;uc009yei.3;uc010qyc.2;uc010qyd.2;uc009yej.3	6240;6240;6240;6240;6240	RRM1;RRM1;RRM1;RRM1;RRM1	1
chr11	8706294	8707409	6157	1e-30	+	8706294	8707409	0	2	145,185,	0.93	-30	-27.8	1.56	uc001mgr.1	135	677826	SNORA3B	genebody;promoter	uc001mgs.4;uc001mgr.1	6157;677826	RPL27A;SNORA3B	0
chr11	9459806	9467162	10527	2.5e-11	+	9459806	9467162	0	4	26,207,117,519,	0,2195,3821,6837	-10.6	-8.75	3.34	uc001mhp.1	13169	677808	SNORA23	genebody	uc001mho.3	10527	IPO7	0
chr11	10795674	10797168	9646	3.2e-18	+	10795674	10797168	0	3	42,97,101,	0,1079,1393	-17.5	-15.5	4.01	uc001mja.3	23608	9646	CTR9	genebody	uc001mja.3	9646	CTR9	0
chr11	11964071	11964282	55031	3.2e-12	+	11964071	11964282	0	1	211	0	-11.5	-9.6	3.74	uc001mjt.1	4370	55031	USP47	genebody;genebody;genebody;genebody	uc001mjq.1;uc001mjr.3;uc001mjs.3;uc001mjt.1	55031;55031;55031;55031	USP47;USP47;USP47;USP47	0
chr11	11964401	11964581	55031	7.9e-08	+	11964401	11964581	0	1	180	0	-7.1	-5.38	2.83	uc001mjt.1	4685	55031	USP47	genebody;genebody;genebody;genebody	uc001mjq.1;uc001mjr.3;uc001mjs.3;uc001mjt.1	55031;55031;55031;55031	USP47;USP47;USP47;USP47	0
chr11	18421035	18422473	3939	3.5e-08	+	18421035	18422473	0	2	60,90,	0.1348	-7.46	-5.72	1.44	uc010rdd.2	3939	3939	LDHA	genebody;genebody;genebody;genebody;genebody;genebody	uc001mok.3;uc001mol.3;uc009yho.2;uc010rdc.1;uc021qep.1;uc010rdd.2	3939;3939;3939;3939;3939;3939	LDHA;LDHA;LDHA;LDHA;LDHA;LDHA	0
chr11	34101226	34107685	4076	2.5e-14	+	34101226	34107685	0	4	86,53,87,75,	0,3145,3275,6384	-13.6	-11.7	1.8	uc001mvk.3	22656	55226	NAT10	genebody;genebody;genebody;genebody	uc001mvg.3;uc001mvh.1;uc001mvi.2;uc001mvj.1	4076;4076;4076;4076	CAPRIN1;CAPRIN1;CAPRIN1;CAPRIN1	0
chr11	35684860	35685250	54765	1e-125	+	35684860	35685250	0	1	390	0	-125	-122	3.82	uc001mwi.2	700	54765	TRIM44	promoter	uc001mwi.2	54765	TRIM44	0
chr11	46401564	46401715	8525	2e-10	+	46401564	46401715	0	1	151	0	-9.7	-7.87	2.49	uc009ykz.1	695	4192	MDK	genebody;genebody;genebody;genebody;genebody;genebody;genebody;genebody;promoter;promoter;promoter;promoter;promoter;promoter;promoter;promoter;promoter	uc001nch.2;uc001nck.2;uc010rgr.2;uc001ncl.2;uc001ncm.2;uc009yky.1;uc010rgs.1;uc001ncn.1;uc009ykz.1;uc031qav.1;uc001nco.4;uc001ncp.4;uc009yla.4;uc009ylb.4;uc031qaw.1;uc001ncq.4;uc031qax.1	8525;8525;8525;8525;8525;8525;8525;8525;4192;4192;4192;4192;4192;4192;4192;4192;4192	DGKZ;DGKZ;DGKZ;DGKZ;DGKZ;DGKZ;DGKZ;DGKZ;MDK;MDK;MDK;MDK;MDK;MDK;MDK;MDK;MDK	1
chr11	46403589	46403649	4192	7.4e-07	+	46403589	46403649	0	1	60	0	-6.13	-4.46	1.38	uc031qax.1	356	4192	MDK	genebody;genebody;genebody;promoter;promoter;promoter;promoter;promoter;promoter	uc009ykz.1;uc031qav.1;uc001nco.4;uc001ncp.4;uc009yla.4;uc009ylb.4;uc031qaw.1;uc001ncq.4;uc031qax.1	4192;4192;4192;4192;4192;4192;4192;4192;4192	MDK;MDK;MDK;MDK;MDK;MDK;MDK;MDK;MDK	0
chr11	46405060	46405150	4192	1.6e-08	+	46405060	46405150	0	1	90	0	-7.8	-6.05	1.41	uc031qax.1	1842	4192	MDK	genebody;genebody;genebody;genebody;genebody;genebody;genebody;genebody;genebody	uc009ykz.1;uc031qav.1;uc001nco.4;uc001ncp.4;uc009yla.4;uc009ylb.4;uc031qaw.1;uc001ncq.4;uc031qax.1	4192;4192;4192;4192;4192;4192;4192;4192;4192	MDK;MDK;MDK;MDK;MDK;MDK;MDK;MDK;MDK	1
chr11	57563937	57564058	100528016	4.8e-06	+	57563937	57564058	0	1	121	0	-5.32	-3.69	2.12	uc009ymn.3	34761	1500	CTNND1	genebody;genebody;genebody;genebody;genebody;genebody;genebody;genebody;genebody;genebody;genebody;genebody;genebody;genebody;genebody;genebody;genebody;genebody;genebody;genebody;genebody;genebody;genebody;genebody;genebody;genebody;genebody;genebody;genebody;genebody;genebody	uc001nlf.2;uc021qjk.1;uc001nlh.1;uc001nli.4;uc001nlj.4;uc001nlk.4;uc001nll.4;uc001nlm.4;uc001nln.4;uc001nlo.4;uc001nlp.4;uc001nlq.4;uc001nlr.4;uc001nls.4;uc001nlt.4;uc001nlu.4;uc001nlv.4;uc001nlw.4;uc001nlx.4;uc001nly.4;uc001nlz.4;uc001nma.4;uc001nmb.4;uc001nmc.4;uc001nmd.4;uc001nme.4;uc001nmf.4;uc001nmg.4;uc001nmh.4;uc001nmi.4;uc009ymn.3	100528016;1500;100528016;1500;1500;1500;1500;1500;1500;1500;1500;1500;1500;1500;1500;1500;1500;1500;1500;1500;1500;1500;1500;1500;1500;1500;1500;1500;1500;1500;1500	TMX2-CTNND1;CTNND1;TMX2-CTNND1;CTNND1;CTNND1;CTNND1;CTNND1;CTNND1;CTNND1;CTNND1;CTNND1;CTNND1;CTNND1;CTNND1;CTNND1;CTNND1;CTNND1;CTNND1;CTNND1;CTNND1;CTNND1;CTNND1;CTNND1;CTNND1;CTNND1;CTNND1;CTNND1;CTNND1;CTNND1;CTNND1;CTNND1	0
chr11	57584379	57584529	100528016	3.9e-05	+	57584379	57584529	0	1	150	0	-4.41	-2.83	2.15	uc009ymn.3	55218	1500	CTNND1	genebody;genebody;genebody;genebody;genebody;genebody;genebody;genebody;genebody;genebody;genebody;genebody;genebody;genebody;genebody;genebody;genebody;genebody;genebody;genebody;genebody;genebody;genebody;genebody;genebody;genebody;genebody;genebody;genebody;genebody;genebody	uc001nlf.2;uc021qjk.1;uc001nlh.1;uc001nli.4;uc001nlj.4;uc001nlk.4;uc001nll.4;uc001nlm.4;uc001nln.4;uc001nlo.4;uc001nlp.4;uc001nlq.4;uc001nlr.4;uc001nls.4;uc001nlt.4;uc001nlu.4;uc001nlv.4;uc001nlw.4;uc001nlx.4;uc001nly.4;uc001nlz.4;uc001nma.4;uc001nmb.4;uc001nmc.4;uc001nmd.4;uc001nme.4;uc001nmf.4;uc001nmg.4;uc001nmh.4;uc001nmi.4;uc009ymn.3	100528016;1500;100528016;1500;1500;1500;1500;1500;1500;1500;1500;1500;1500;1500;1500;1500;1500;1500;1500;1500;1500;1500;1500;1500;1500;1500;1500;1500;1500;1500;1500	TMX2-CTNND1;CTNND1;TMX2-CTNND1;CTNND1;CTNND1;CTNND1;CTNND1;CTNND1;CTNND1;CTNND1;CTNND1;CTNND1;CTNND1;CTNND1;CTNND1;CTNND1;CTNND1;CTNND1;CTNND1;CTNND1;CTNND1;CTNND1;CTNND1;CTNND1;CTNND1;CTNND1;CTNND1;CTNND1;CTNND1;CTNND1;CTNND1	1
chr11	57584405	57584555	1500	0.0001	+	57584405	57584555	0	1	150	0	-4	-2.45	2.13	uc009ymn.3	55244	1500	CTNND1	genebody;genebody;genebody;genebody;genebody;genebody;genebody;genebody;genebody;genebody;genebody;genebody;genebody;genebody;genebody;genebody;genebody;genebody;genebody;genebody;genebody;genebody;genebody;genebody;genebody;genebody;genebody;genebody;genebody;genebody;genebody	uc001nlf.2;uc021qjk.1;uc001nlh.1;uc001nli.4;uc001nlj.4;uc001nlk.4;uc001nll.4;uc001nlm.4;uc001nln.4;uc001nlo.4;uc001nlp.4;uc001nlq.4;uc001nlr.4;uc001nls.4;uc001nlt.4;uc001nlu.4;uc001nlv.4;uc001nlw.4;uc001nlx.4;uc001nly.4;uc001nlz.4;uc001nma.4;uc001nmb.4;uc001nmc.4;uc001nmd.4;uc001nme.4;uc001nmf.4;uc001nmg.4;uc001nmh.4;uc001nmi.4;uc009ymn.3	100528016;1500;100528016;1500;1500;1500;1500;1500;1500;1500;1500;1500;1500;1500;1500;1500;1500;1500;1500;1500;1500;1500;1500;1500;1500;1500;1500;1500;1500;1500;1500	TMX2-CTNND1;CTNND1;TMX2-CTNND1;CTNND1;CTNND1;CTNND1;CTNND1;CTNND1;CTNND1;CTNND1;CTNND1;CTNND1;CTNND1;CTNND1;CTNND1;CTNND1;CTNND1;CTNND1;CTNND1;CTNND1;CTNND1;CTNND1;CTNND1;CTNND1;CTNND1;CTNND1;CTNND1;CTNND1;CTNND1;CTNND1;CTNND1	1
chr11	58378476	58380268	80829	3.2e-13	+	58378476	58380268	0	4	51,135,51,34,	0,600,1274,1758	-12.5	-10.6	3.52	uc001nna.4	10774	1270	CNTF	genebody;genebody;genebody	uc001nmx.4;uc001nmy.4;uc010rkm.2	80829;80829;386607	ZFP91;ZFP91;ZFP91-CNTF	0
chr11	58385156	58385277	80829	1.2e-05	+	58385156	58385277	0	1	121	0	-4.92	-3.31	2.75	uc001nna.4	4930	1270	CNTF	genebody;genebody;genebody	uc001nmx.4;uc001nmy.4;uc010rkm.2	80829;80829;386607	ZFP91;ZFP91;ZFP91-CNTF	1
chr11	58378470	58380260	386607	3.2e-12	+	58378470	58380260	0	4	57,135,51,26,	0,606,1280,1764	-11.5	-9.64	3.4	uc001nna.4	10781	1270	CNTF	genebody;genebody;genebody	uc001nmx.4;uc001nmy.4;uc010rkm.2	80829;80829;386607	ZFP91;ZFP91;ZFP91-CNTF	0
chr11	61563284	61563702	2237	6.3e-84	+	61563284	61563702	0	1	418	0	-83.2	-80.5	3.4	uc021qkj.1	657	NA	NULL	genebody;promoter	uc001nsg.3;uc021qkj.1	2237;NA	FEN1;NULL	0
chr11	61912665	61916285	3619	2e-46	+	61912665	61916285	0	5	96,135,245,79,75,	0,435,1464,3282,3545	-45.7	-43.3	2.68	uc001nsx.1	23028	3619	INCENP	genebody;genebody;genebody	uc009ynw.1;uc001nsw.1;uc001nsx.1	3619;3619;3619	INCENP;INCENP;INCENP	0
chr11	62439452	62439573	790955	1.9e-07	+	62439452	62439573	0	1	121	0	-6.73	-5.02	1.58	uc001nuf.3	269	79081	LBHD1	promoter;promoter;promoter	uc001nui.4;uc001nuf.3;uc010rmd.1	790955;79081;79081	UQCC3;LBHD1;LBHD1	0
chr11	62648374	62648554	6520	2e-15	+	62648374	62648554	0	1	180	0	-14.7	-12.7	1.73	uc001nwg.3	118	6520	SLC3A2	genebody;genebody;genebody;promoter;promoter	uc001nwc.3;uc001nwd.3;uc001nwf.3;uc001nwg.3;uc010rml.1	6520;6520;6520;6520;6520	SLC3A2;SLC3A2;SLC3A2;SLC3A2;SLC3A2	0
chr11	63449071	63449192	10313	8.1e-05	+	63449071	63449192	0	1	121	0	-4.09	-2.53	1.82	uc031qbg.1	207	10313	RTN3	promoter;promoter;promoter;promoter;promoter;promoter;promoter;promoter;promoter	uc001nxm.3;uc001nxn.3;uc001nxo.3;uc001nxp.3;uc001nxq.3;uc009yov.3;uc010rmt.2;uc010rmu.2;uc031qbg.1	10313;10313;10313;10313;10313;10313;10313;10313;10313	RTN3;RTN3;RTN3;RTN3;RTN3;RTN3;RTN3;RTN3;RTN3	0
chr11	63523609	63525775	10313	4.1e-06	+	63523609	63525775	0	2	33,148,	0.2018	-5.39	-3.75	1.73	uc001nxs.3	9084	65998	C11orf95	genebody;genebody;genebody;genebody;genebody;genebody;genebody;genebody;genebody	uc001nxm.3;uc001nxn.3;uc001nxo.3;uc001nxp.3;uc001nxq.3;uc009yov.3;uc010rmt.2;uc010rmu.2;uc031qbg.1	10313;10313;10313;10313;10313;10313;10313;10313;10313	RTN3;RTN3;RTN3;RTN3;RTN3;RTN3;RTN3;RTN3;RTN3	0
chr11	63722497	63722648	79829	4.4e-07	+	63722497	63722648	0	1	151	0	-6.36	-4.67	2.82	uc010rmy.2	2405	79829	NAA40	genebody;genebody;genebody;genebody	uc009yoz.3;uc010rmw.2;uc010rmx.2;uc010rmy.2	79829;79829;79829;79829	NAA40;NAA40;NAA40;NAA40	1
chr11	63960572	63971083	10963	4e-58	+	63960572	63971083	0	12	187,142,142,232,127,103,121,97,125,37,104,162,	0,1088,1378,2544,4170,4392,4753,6839,7068,9775,10024,10349	-57.4	-54.9	3.68	uc001nyl.2	8325	83706	FERMT3	genebody;genebody	uc001nyk.1;uc010rnb.1	10963;10963	STIP1;STIP1	0
chr11	63971751	63971812	10963	1.5e-07	+	63971751	63971812	0	1	61	0	-6.82	-5.1	1.81	uc001nyl.2	2371	83706	FERMT3	genebody;genebody	uc001nyk.1;uc010rnb.1	10963;10963	STIP1;STIP1	1
chr11	65179179	65179388	83786	6.3e-16	+	65179179	65179388	0	1	209	0	-15.2	-13.2	3.65	uc010rog.2	10986	283131	NEAT1	genebody;genebody;genebody	uc001odu.4;uc009yqj.3;uc010rof.2	83786;83786;83786	FRMD8;FRMD8;FRMD8	1
chr11	65190328	65190779	283131	7.9e-84	+	65190328	65190779	0	1	451	0	-83.1	-80.4	1.84	uc010rog.2	282	283131	NEAT1	promoter	uc010rog.2	283131	NEAT1	0
chr11	65191107	65191258	283131	3.2e-17	+	65191107	65191258	0	1	151	0	-16.5	-14.5	1.57	uc010rog.2	911	283131	NEAT1	promoter	uc010rog.2	283131	NEAT1	0
chr11	65191347	65192397	283131	1.3e-87	+	65191347	65192397	0	1	1050	0	-86.9	-84.2	2.71	uc010rog.2	1601	283131	NEAT1	genebody	uc010rog.2	283131	NEAT1	0
chr11	65192576	65192876	283131	4e-36	+	65192576	65192876	0	1	300	0	-35.4	-33.1	2.22	uc010rog.2	2455	283131	NEAT1	genebody	uc010rog.2	283131	NEAT1	0
chr11	65192935	65193116	283131	9.3e-07	+	65192935	65193116	0	1	181	0	-6.03	-4.36	1.61	uc010rog.2	2754	283131	NEAT1	genebody	uc010rog.2	283131	NEAT1	0
chr11	65193175	65193236	283131	0.00081	+	65193175	65193236	0	1	61	0	-3.09	-1.6	1.47	uc010rog.2	2934	283131	NEAT1	genebody	uc010rog.2	283131	NEAT1	0
chr11	65193325	65193386	283131	6.3e-12	+	65193325	65193386	0	1	61	0	-11.2	-9.33	2.23	uc010rog.2	3084	283131	NEAT1	genebody	uc010rog.2	283131	NEAT1	0
chr11	65193595	65193806	283131	2.5e-28	+	65193595	65193806	0	1	211	0	-27.6	-25.4	3.51	uc010rog.2	3429	283131	NEAT1	genebody	uc010rog.2	283131	NEAT1	0
chr11	65266489	65269571	378938	0	+	65266489	65269571	0	1	3082	0	-1320	#NAME?	8.41	uc001odz.3	1528	NA	NULL	genebody;promoter	uc010roh.3;uc001odz.3	378938;NA	MALAT1;NULL	1
chr11	65269660	65270050	378938	1e-115	+	65269660	65270050	0	1	390	0	-115	-112	6.6	uc001odz.3	295	NA	NULL	genebody;promoter	uc010roh.3;uc001odz.3	378938;NA	MALAT1;NULL	1
chr11	65270138	65273012	378938	1e-187	+	65270138	65273012	0	1	2874	0	-187	-184	4.06	uc001odz.3	2015	NA	NULL	genebody	uc010roh.3	378938	MALAT1	1
chr11	65273100	65273520	378938	7.9e-48	+	65273100	65273520	0	1	420	0	-47.1	-44.7	2.33	uc001odz.3	3750	NA	NULL	genebody	uc010roh.3	378938	MALAT1	1
chr11	65305973	65306093	57410	3.5e-05	+	65305973	65306093	0	1	120	0	-4.46	-2.88	2	uc001oef.3	6069	4054	LTBP3	genebody;genebody;genebody;genebody;genebody;genebody;genebody;genebody;genebody;genebody;genebody	uc001oea.1;uc001oeb.1;uc001oec.1;uc001oee.1;uc001oef.3;uc001oeg.3;uc001oeh.3;uc001oei.3;uc001oej.3;uc010roi.2;uc010roj.3	57410;57410;57410;57410;4054;4054;4054;4054;4054;4054;4054	SCYL1;SCYL1;SCYL1;SCYL1;LTBP3;LTBP3;LTBP3;LTBP3;LTBP3;LTBP3;LTBP3	1
chr11	65350033	65350154	254102	3.2e-05	+	65350033	65350154	0	1	121	0	-4.5	-2.92	1.85	uc001oeo.4	6582	254102	EHBP1L1	genebody	uc001oeo.4	254102	EHBP1L1	0
chr11	65350572	65351022	254102	5e-11	+	65350572	65351022	0	1	450	0	-10.3	-8.43	2.57	uc001oeo.4	7286	254102	EHBP1L1	genebody	uc001oeo.4	254102	EHBP1L1	0
chr11	65658958	65659106	11007	1.1e-07	+	65658958	65659106	0	1	148	0	-6.94	-5.23	1.75	uc001ogf.3	1155	11007	CCDC85B	genebody	uc001ogf.3	11007	CCDC85B	1
chr11	65687861	65688871	10589	2e-20	+	65687861	65688871	0	4	72,94,89,71,	0,178,493,939	-19.7	-17.6	2.99	uc001ogj.2	1636	10589	DRAP1	genebody;promoter;promoter	uc001ogj.2;uc001ogi.3;uc009yqv.3	10589;83638;83638	DRAP1;C11orf68;C11orf68	0
chr11	65732873	65733218	9092	8.3e-05	+	65732873	65733218	0	2	45,46,	0.299	-4.08	-2.52	1.45	uc001ogl.3	3883	9092	SART1	genebody;genebody	uc010rot.1;uc001ogl.3	9092;9092	SART1;SART1	0
chr11	65746312	65746499	9092	7.6e-07	+	65746312	65746499	0	2	73,17,	0.17	-6.12	-4.44	3.6	uc001ogl.3	17243	9092	SART1	genebody	uc001ogl.3	9092	SART1	0
chr11	65769992	65771204	8815	4e-20	+	65769992	65771204	0	3	49,139,108,	0,713,1104	-19.4	-17.3	1.8	uc001ogm.2	959	84285	EIF1AD	genebody;genebody;promoter;promoter;promoter;promoter;promoter;promoter;promoter	uc001ogo.3;uc001ogp.3;uc001ogm.2;uc001ogn.2;uc021qlr.1;uc021qls.1;uc021qlt.1;uc021qlu.1;uc021qlv.1	8815;8815;84285;84285;84285;84285;84285;84285;84285	BANF1;BANF1;EIF1AD;EIF1AD;EIF1AD;EIF1AD;EIF1AD;EIF1AD;EIF1AD	0
chr11	65771262	65771351	8815	2.7e-05	+	65771262	65771351	0	1	89	0	-4.57	-2.98	1.44	uc001ogm.2	1667	84285	EIF1AD	genebody;genebody;promoter;promoter;promoter;promoter;promoter;promoter;promoter	uc001ogo.3;uc001ogp.3;uc001ogm.2;uc001ogn.2;uc021qlr.1;uc021qls.1;uc021qlt.1;uc021qlu.1;uc021qlv.1	8815;8815;84285;84285;84285;84285;84285;84285;84285	BANF1;BANF1;EIF1AD;EIF1AD;EIF1AD;EIF1AD;EIF1AD;EIF1AD;EIF1AD	1
chr11	65825538	65827360	10992	5e-46	+	65825538	65827360	0	6	83,92,216,138,81,108,	0,246,762,1133,1447,1714	-45.3	-42.9	2.31	uc001ogy.1	6631	10992	SF3B2	genebody	uc001ogy.1	10992	SF3B2	0
chr11	65828081	65829450	10992	2.5e-11	+	65828081	65829450	0	3	121,90,89,	0,1075,1280	-10.6	-8.7	1.68	uc001ogy.1	8947	10992	SF3B2	genebody	uc001ogy.1	10992	SF3B2	0
chr11	65830981	65831186	10992	6e-07	+	65830981	65831186	0	2	32,88,	0.117	-6.22	-4.54	1.4	uc001ogz.1	6741	55690	PACS1	genebody	uc001ogy.1	10992	SF3B2	0
chr11	65835682	65836292	10992	2e-35	+	65835682	65836292	0	2	122,148,	0.462	-34.7	-32.4	2.47	uc001ogz.1	1837	55690	PACS1	genebody;promoter;promoter	uc001ogy.1;uc001ogz.1;uc001oha.2	10992;55690;55690	SF3B2;PACS1;PACS1	0
chr11	66411002	66411181	100526737	4.6e-09	+	66411002	66411181	0	1	179	0	-8.34	-6.56	1.7	uc001oiz.2	4683	5936	RBM4	genebody;genebody;genebody;genebody;genebody;genebody;genebody	uc009yrj.3;uc009yrk.3;uc021qmb.1;uc001oiw.2;uc001oix.2;uc010rpj.2;uc001oiz.2	100526737;100526737;100526737;5936;5936;5936;5936	RBM14-RBM4;RBM14-RBM4;RBM14-RBM4;RBM4;RBM4;RBM4;RBM4	0
chr11	66411005	66411185	5936	2.4e-08	+	66411005	66411185	0	1	180	0	-7.62	-5.87	1.66	uc001oiz.2	4687	5936	RBM4	genebody;genebody;genebody;genebody;genebody;genebody;genebody	uc009yrj.3;uc009yrk.3;uc021qmb.1;uc001oiw.2;uc001oix.2;uc010rpj.2;uc001oiz.2	100526737;100526737;100526737;5936;5936;5936;5936	RBM14-RBM4;RBM14-RBM4;RBM14-RBM4;RBM4;RBM4;RBM4;RBM4	0
chr11	66625440	66625500	78999	0.00011	+	66625440	66625500	0	1	60	0	-3.95	-2.4	1.78	uc001ojr.3	592	78999	LRFN4	genebody;genebody;genebody;promoter;promoter	uc001ojn.1;uc001ojo.1;uc001ojp.1;uc001ojq.1;uc001ojr.3	5091;5091;5091;NA;78999	PC;PC;PC;NULL;LRFN4	0
chr11	66626183	66626333	78999	6.3e-13	+	66626183	66626333	0	1	150	0	-12.2	-10.3	3.31	uc001ojr.3	1380	78999	LRFN4	genebody;genebody;genebody;genebody;genebody	uc001ojq.1;uc001ojr.3;uc001ojn.1;uc001ojo.1;uc001ojp.1	NA;78999;5091;5091;5091	NULL;LRFN4;PC;PC;PC	0
chr11	68452191	68452443	51083	0.00026	+	68452191	68452443	0	2	9,52,	0.2	-3.59	-2.07	1.77	uc001oob.3	332	51083	GAL	promoter	uc001oob.3	51083	GAL	0
chr11	70052342	70052552	8772	6.6e-10	+	70052342	70052552	0	1	210	0	-9.18	-7.37	3.06	uc001opm.2	3176	8772	FADD	genebody	uc001opm.2	8772	FADD	0
chr11	70271462	70277342	2017	7.9e-33	+	70271462	70277342	0	3	45,149,46,	0,3694,5834	-32.1	-29.9	2.72	uc001opx.3	6049	2017	CTTN	genebody;genebody;genebody;genebody;genebody	uc001opu.3;uc001opv.4;uc001opw.4;uc010rqm.2;uc001opx.3	2017;2017;2017;2017;2017	CTTN;CTTN;CTTN;CTTN;CTTN	0
chr11	71943365	71943715	3636	3.1e-05	+	71943365	71943715	0	2	15,46,	0.304	-4.51	-2.92	1.99	uc001osg.3	4613	3636	INPPL1	genebody;genebody	uc001osf.3;uc001osg.3	3636;3636	INPPL1;INPPL1	0
chr11	74688082	74688172	9789	5e-06	+	74688082	74688172	0	1	90	0	-5.3	-3.66	1.99	uc001ovv.3	11197	10825	NEU3	genebody	uc001ovu.2	9789	SPCS2	1
chr11	74716951	74717131	10825	6.8e-08	+	74716951	74717131	0	1	180	0	-7.17	-5.44	3.97	uc001ovx.1	3476	NA	NULL	genebody;genebody;genebody	uc001ovv.3;uc001ovw.3;uc010rrl.2	10825;10825;10825	NEU3;NEU3;NEU3	0
chr11	75111740	75113514	6188	1e-61	+	75111740	75113514	0	3	128,94,167,	0,943,1607	-61	-58.4	2.23	uc001owj.1	1190	6079	SNORD15A	genebody;genebody;genebody;genebody;genebody	uc001owg.4;uc001owh.4;uc031qcs.1;uc031qct.1;uc031qcu.1	6188;6188;6188;6188;6188	RPS3;RPS3;RPS3;RPS3;RPS3	0
chr11	75114978	75116769	6188	2.5e-62	+	75114978	75116769	0	4	11,188,197,143,	0,85,737,1648	-61.6	-59	2.29	uc001owl.1	406	114599	SNORD15B	genebody;genebody;genebody;genebody;promoter	uc001owh.4;uc031qcs.1;uc031qct.1;uc031qcu.1;uc001owl.1	6188;6188;6188;6188;114599	RPS3;RPS3;RPS3;RPS3;SNORD15B	0
chr11	75283369	75283489	871	2.6e-07	+	75283369	75283489	0	1	120	0	-6.58	-4.88	1.97	uc001owt.3	4600	871	SERPINH1	genebody;genebody;genebody;genebody	uc001owr.3;uc009yug.3;uc001ows.3;uc001owt.3	871;871;871;871	SERPINH1;SERPINH1;SERPINH1;SERPINH1	1
chr11	82783136	82783818	100506233	7.6e-09	+	82783136	82783818	0	2	52,154,	0.528	-8.12	-6.35	2.52	uc001ozw.3	367	100506233	RAB30-AS1	promoter;promoter;promoter;promoter	uc001ozw.3;uc001ozu.3;uc001ozv.3;uc010rst.2	100506233;27314;27314;27314	RAB30-AS1;RAB30;RAB30;RAB30	0
chr11	82868435	82868555	51585	9.3e-05	+	82868435	82868555	0	1	120	0	-4.03	-2.47	1.53	uc001ozx.4	356	51585	PCF11	promoter;promoter	uc010rsu.1;uc001ozx.4	51585;51585	PCF11;PCF11	0
chr11	82880792	82880883	51585	0.00059	+	82880792	82880883	0	1	91	0	-3.23	-1.73	6.23	uc001ozx.4	12698	51585	PCF11	genebody;genebody	uc010rsu.1;uc001ozx.4	51585;51585	PCF11;PCF11	0
chr11	95564207	95564298	9702	0.00013	+	95564207	95564298	0	1	91	0	-3.89	-2.35	2	uc010ruh.2	40625	9702	CEP57	genebody;genebody;genebody;genebody;genebody	uc009ywn.2;uc001pfp.2;uc001pfq.2;uc001pfr.2;uc010ruh.2	9702;9702;9702;9702;9702	CEP57;CEP57;CEP57;CEP57;CEP57	0
chr11	117117539	117150677	257160	3.5e-08	+	117117539	117150677	0	2	125,54,	0.33084	-7.45	-5.71	2.82	uc021qqw.1	24506	NA	NULL	genebody;genebody;genebody	uc001pqt.4;uc001pqu.3;uc010rxf.2	257160;257160;257160	RNF214;RNF214;RNF214	0
chr11	118277653	118279734	10632	2.7e-06	+	118277653	118279734	0	2	159,20,	0.2061	-5.57	-3.93	1.39	uc021qrg.1	6587	10632	ATP5MG	genebody;genebody;genebody;genebody	uc001psx.3;uc021qrg.1;uc031qem.1;uc031qen.1	10632;10632;100131626;100131626	ATP5MG;ATP5MG;LOC100131626;LOC100131626	0
chr11	118454017	118454707	372	1e-18	+	118454017	118454707	0	2	56,184,	0.506	-18	-15.9	2.58	uc010ryg.2	11258	372	ARCN1	genebody;genebody;genebody	uc001ptq.3;uc009zag.3;uc010ryg.2	372;372;372	ARCN1;ARCN1;ARCN1	0
chr11	118959809	118960743	3145	2.3e-09	+	118959809	118960743	0	4	32,56,78,44,	0,117,583,890	-8.64	-6.85	1.41	uc001pvf.1	1577	3145	HMBS	genebody;genebody;genebody;genebody;genebody	uc009zao.2;uc001puz.1;uc001pva.1;uc001pve.2;uc001pvf.1	3145;3145;3145;3145;3145	HMBS;HMBS;HMBS;HMBS;HMBS	0
chr11	119206855	119207006	79102	2.8e-08	+	119206855	119207006	0	1	151	0	-7.55	-5.81	2.43	uc001pwh.3	1718	79102	RNF26	genebody	uc001pwh.3	79102	RNF26	0
chr11	129990639	129993507	334	5e-64	+	129990639	129993507	0	4	74,197,209,1,	0,869,1560,2867	-63.3	-60.7	2.81	uc001qfv.3	12747	334	APLP2	genebody;genebody;genebody;genebody;genebody;genebody;genebody;genebody	uc001qfp.3;uc001qfq.3;uc001qfr.3;uc001qfs.3;uc010sby.2;uc010sbz.2;uc021qsg.1;uc001qfv.3	334;334;334;334;334;334;334;334	APLP2;APLP2;APLP2;APLP2;APLP2;APLP2;APLP2;APLP2	0
chr11	129993656	129999049	334	2e-23	+	129993656	129999049	0	4	18,131,75,107,	0,2938,4004,5286	-22.7	-20.6	1.97	uc021qsh.1	9244	NA	NULL	genebody;genebody;genebody;genebody;genebody;genebody;genebody;genebody	uc001qfp.3;uc001qfq.3;uc001qfr.3;uc001qfs.3;uc010sby.2;uc010sbz.2;uc021qsg.1;uc001qfv.3	334;334;334;334;334;334;334;334	APLP2;APLP2;APLP2;APLP2;APLP2;APLP2;APLP2;APLP2	0
chr11	204535	204625	51272	2.9e-05	-	204535	204625	0	1	90	0	-4.54	-2.95	1.67	uc001loe.2	2842	51272	BET1L	genebody;genebody	uc001lod.2;uc001loe.2	51272;51272	BET1L;BET1L	1
chr11	3022330	3026654	833	7.9e-14	-	3022330	3026654	0	4	148,92,60,59,	0,861,1440,4265	-13.1	-11.2	3.46	uc009ydu.3	4472	833	CARS	genebody;genebody;genebody;genebody;genebody;genebody;genebody	uc009ydu.3;uc001lxe.3;uc001lxf.3;uc001lxg.3;uc001lxh.3;uc010qxo.2;uc010qxp.2	833;833;833;833;833;833;833	CARS;CARS;CARS;CARS;CARS;CARS;CARS	0
chr11	5269501	5270615	3047	2e-44	-	5269501	5270615	0	2	216,18,	0.1096	-43.7	-41.3	1.62	uc001mah.1	1029	3047	HBG1	genebody;genebody	uc001mah.1;uc001mai.1	3047;3048	HBG1;HBG2	0
chr11	5289579	5290884	3046	9.98013e-308	-	5289579	5290884	0	2	248,201,	0.1104	-321	-317	1.6	uc001mal.1	1155	3046	HBE1	genebody;genebody;genebody	uc001mak.1;uc001mal.1;uc001mam.1	3048;3046;3046	HBG2;HBE1;HBE1	0
chr11	5291214	5291364	3046	7.9e-11	-	5291214	5291364	0	1	150	0	-10.1	-8.28	1.67	uc001mal.1	97	3046	HBE1	genebody;genebody;promoter	uc001mak.1;uc001mam.1;uc001mal.1	3048;3046;3046	HBG2;HBE1;HBE1	0
chr11	6622611	6622790	23378	5.2e-09	-	6622611	6622790	0	1	179	0	-8.28	-6.5	3.13	uc001med.3	2180	23378	RRP8	genebody	uc001med.3	23378	RRP8	0
chr11	10529433	10529584	100463486	2.5e-44	-	10529433	10529584	0	1	151	0	-43.6	-41.2	1.97	uc001miq.3	1215	100463486	MTRNR2L8	genebody	uc001miq.3	100463486	MTRNR2L8	1
chr11	10529823	10530213	100463486	0	-	10529823	10530213	0	1	390	0	-864	#NAME?	3.46	uc001miq.3	705	100463486	MTRNR2L8	promoter;promoter	uc001miq.3;uc001mir.1	100463486;NA	MTRNR2L8;NULL	0
chr11	10530362	10530603	100463486	0	-	10530362	10530603	0	1	241	0	-1150	#NAME?	4.42	uc001miq.3	241	100463486	MTRNR2L8	promoter;promoter	uc001miq.3;uc001mir.1	100463486;NA	MTRNR2L8;NULL	0
chr11	10820964	10821151	1982	2.6e-06	-	10820964	10821151	0	2	7,53,	0.134	-5.59	-3.94	1.61	uc009yge.3	2098	692223	SNORD97	genebody;genebody;genebody;genebody	uc001mjb.3;uc009ygf.3;uc001mjc.3;uc001mjd.3	1982;1982;1982;1982	EIF4G2;EIF4G2;EIF4G2;EIF4G2	0
chr11	10821984	10822074	1982	6.8e-07	-	10821984	10822074	0	1	90	0	-6.17	-4.49	1.41	uc009yge.3	1126	692223	SNORD97	genebody;genebody;genebody;genebody	uc001mjb.3;uc009ygf.3;uc001mjc.3;uc001mjd.3	1982;1982;1982;1982	EIF4G2;EIF4G2;EIF4G2;EIF4G2	0
chr11	10822305	10823870	1982	1.3e-13	-	10822305	10823870	0	5	77,126,114,161,30,	0,203,902,1290,1535	-12.9	-10.9	1.62	uc009yge.3	68	692223	SNORD97	genebody;genebody;genebody;genebody;genebody;promoter	uc001mjb.3;uc009ygf.3;uc001mjc.3;uc001mjd.3;uc001mjf.1;uc009yge.3	1982;1982;1982;1982;1982;692223	EIF4G2;EIF4G2;EIF4G2;EIF4G2;EIF4G2;SNORD97	0
chr11	10824814	10825486	1982	2.5e-12	-	10824814	10825486	0	3	27,111,41,	0,212,631	-11.6	-9.67	1.69	uc009yge.3	1993	692223	SNORD97	genebody;genebody;genebody;genebody;genebody;promoter	uc001mjb.3;uc009ygf.3;uc001mjc.3;uc001mjd.3;uc001mjf.1;uc009yge.3	1982;1982;1982;1982;1982;692223	EIF4G2;EIF4G2;EIF4G2;EIF4G2;EIF4G2;SNORD97	0
chr11	10825545	10827577	1982	2.5e-35	-	10825545	10827577	0	5	52,67,132,103,124,	0,138,288,914,1908	-34.6	-32.3	2.18	uc001mjb.3	2982	1982	EIF4G2	genebody;genebody;genebody;genebody;genebody	uc001mjb.3;uc009ygf.3;uc001mjc.3;uc001mjd.3;uc001mjf.1	1982;1982;1982;1982;1982	EIF4G2;EIF4G2;EIF4G2;EIF4G2;EIF4G2	0
chr11	13001559	13001830	100506305	6.6e-10	-	13001559	13001830	0	1	271	0	-9.18	-7.37	3.06	uc001mkl.2	9401	100506305	LINC00958	genebody	uc001mkl.2	100506305	LINC00958	0
chr11	14539204	14539488	5682	1.1e-05	-	14539204	14539488	0	2	87,63,	0.221	-4.95	-3.34	1.69	uc010rcq.2	2645	5682	PSMA1	genebody;genebody;genebody;genebody	uc010rcp.1;uc001mlk.3;uc001mll.3;uc010rcq.2	5682;5682;5682;5682	PSMA1;PSMA1;PSMA1;PSMA1	0
chr11	17095938	17097148	6207	1.3e-22	-	17095938	17097148	0	3	75,101,148,	0,705,1062	-21.9	-19.7	3.46	uc021qei.1	250	NA	NULL	genebody;promoter	uc001mmp.3;uc021qei.1	6207;NA	RPS13;NULL	0
chr11	22844572	22848852	258010	6.3e-14	-	22844572	22848852	0	2	107,100,	0.418	-13.2	-11.3	3.64	uc001mqp.4	4670	258010	SVIP	genebody	uc001mqp.4	258010	SVIP	0
chr11	33731048	33731378	966	7.9e-11	-	33731048	33731378	0	1	330	0	-10.1	-8.27	1.95	uc001muq.2	8925	100131378	C11orf91	genebody;genebody;genebody;genebody;genebody;genebody;genebody;genebody	uc001mus.4;uc009yjx.3;uc009yjy.3;uc009yjz.3;uc001mut.4;uc001muu.4;uc001muv.4;uc009yka.3	966;966;966;966;966;966;966;966	CD59;CD59;CD59;CD59;CD59;CD59;CD59;CD59	1
chr11	33731617	33731827	966	4e-15	-	33731617	33731827	0	1	210	0	-14.4	-12.4	2.37	uc001muq.2	9434	100131378	C11orf91	genebody;genebody;genebody;genebody;genebody;genebody;genebody;genebody	uc001mus.4;uc009yjx.3;uc009yjy.3;uc009yjz.3;uc001mut.4;uc001muu.4;uc001muv.4;uc009yka.3	966;966;966;966;966;966;966;966	CD59;CD59;CD59;CD59;CD59;CD59;CD59;CD59	0
chr11	33731886	33739003	966	2.7e-07	-	33731886	33739003	0	2	3,88,	0.7029	-6.57	-4.87	1.78	uc009yjy.3	8829	966	CD59	genebody;genebody;genebody;genebody;genebody;genebody;genebody;genebody	uc001mus.4;uc009yjx.3;uc009yjy.3;uc009yjz.3;uc001mut.4;uc001muu.4;uc001muv.4;uc009yka.3	966;966;966;966;966;966;966;966	CD59;CD59;CD59;CD59;CD59;CD59;CD59;CD59	0
chr11	47444188	47447756	5702	1e-119	-	47444188	47447756	0	8	85,144,138,63,105,126,84,1,	0,192,1408,1791,1969,2483,3229,3567	-119	-116	4.11	uc001nfh.2	2052	5702	PSMC3	genebody	uc001nfh.2	5702	PSMC3	0
chr11	47767753	47767934	23360	1e-09	-	47767753	47767934	0	1	181	0	-9	-7.2	3.2	uc001ngj.3	20821	23360	FNBP4	genebody;genebody;genebody	uc001ngj.3;uc009ylv.3;uc001ngl.2	23360;23360;23360	FNBP4;FNBP4;FNBP4	0
chr11	57076294	57076655	85456	7.9e-16	-	57076294	57076655	0	1	361	0	-15.1	-13.2	2.98	uc001njq.3	6113	85456	TNKS1BP1	genebody;genebody;genebody	uc001njr.3;uc001njs.3;uc009ymd.1	85456;85456;85456	TNKS1BP1;TNKS1BP1;TNKS1BP1	0
chr11	57077283	57077643	85456	5e-18	-	57077283	57077643	0	1	360	0	-17.3	-15.2	3.42	uc001njq.3	7102	85456	TNKS1BP1	genebody;genebody;genebody	uc001njr.3;uc001njs.3;uc009ymd.1	85456;85456;85456	TNKS1BP1;TNKS1BP1;TNKS1BP1	0
chr11	57093815	57098352	6749	1e-154	-	57093815	57098352	0	8	137,187,89,171,130,46,139,24,	0,361,1084,1370,1955,3751,3949,4513	-154	-151	4.64	uc001njs.3	3668	85456	TNKS1BP1	genebody	uc001njt.3	6749	SSRP1	0
chr11	59343963	59344318	5007	4e-14	-	59343963	59344318	0	2	229,41,	0.314	-13.4	-11.5	2.83	uc021qjx.1	10213	NA	NULL	genebody	uc001noc.1	5007	OSBP	0
chr11	59375972	59376062	5007	6.9e-05	-	59375972	59376062	0	1	90	0	-4.16	-2.59	2.79	uc001noc.1	7600	5007	OSBP	genebody	uc001noc.1	5007	OSBP	0
chr11	59573755	59574021	54948	1e-26	-	59573755	59574021	0	1	266	0	-26	-23.8	2.57	uc001noh.2	4457	54948	MRPL16	genebody	uc001noh.2	54948	MRPL16	0
chr11	61096913	61097466	1642	1.7e-08	-	61096913	61097466	0	2	143,37,	0.516	-7.78	-6.03	1.94	uc010rlg.1	2164	1642	DDB1	genebody;genebody;genebody;genebody;genebody	uc001nrc.5;uc010rle.2;uc010rlf.1;uc001nrd.3;uc009ynl.2	1642;1642;1642;1642;1642	DDB1;DDB1;DDB1;DDB1;DDB1	0
chr11	61187420	61187540	79869	3.5e-06	-	61187420	61187540	0	1	120	0	-5.45	-3.81	2.4	uc001nrs.1	9282	79869	CPSF7	genebody;genebody;genebody;genebody	uc001nrp.3;uc001nrq.3;uc001nrr.3;uc001nrs.1	79869;79869;79869;79869	CPSF7;CPSF7;CPSF7;CPSF7	0
chr11	61569214	61569364	3992	6.3e-11	-	61569214	61569364	0	1	150	0	-10.2	-8.35	2.62	uc021qkj.1	6453	NA	NULL	genebody;genebody	uc001nsh.3;uc010rlm.2	3992;3992	FADS1;FADS1	1
chr11	61569482	61569633	3992	8.7e-10	-	61569482	61569633	0	1	151	0	-9.06	-7.25	1.79	uc021qkj.1	6721	NA	NULL	genebody;genebody	uc001nsh.3;uc010rlm.2	3992;3992	FADS1;FADS1	1
chr11	61665604	61665725	5866	2.5e-05	-	61665604	61665725	0	1	121	0	-4.61	-3.02	2.17	uc001nsm.3	6656	3995	FADS3	genebody;genebody	uc001nso.4;uc001nsp.4	5866;5866	RAB3IL1;RAB3IL1	1
chr11	61731996	61732356	2495	4e-13	-	61731996	61732356	0	1	360	0	-12.4	-10.5	2.66	uc001nsu.3	2956	2495	FTH1	genebody	uc001nsu.3	2495	FTH1	1
chr11	61732510	61735132	2495	1e-251	-	61732510	61735132	0	3	74,147,349,	0,330,2273	-251	-248	2.28	uc001nsu.3	1311	2495	FTH1	genebody;promoter	uc001nsu.3;uc009ynu.1	2495;NA	FTH1;NULL	0
chr11	62289544	62289665	79026	8.3e-05	-	62289544	62289665	0	1	121	0	-4.08	-2.52	2.38	uc001ntl.3	24728	79026	AHNAK	genebody;genebody	uc001ntk.2;uc001ntl.3	79026;79026	AHNAK;AHNAK	0
chr11	62290653	62290773	79026	1e-06	-	62290653	62290773	0	1	120	0	-6	-4.33	2.8	uc001ntl.3	23619	79026	AHNAK	genebody;genebody	uc001ntk.2;uc001ntl.3	79026;79026	AHNAK;AHNAK	0
chr11	62293768	62293949	79026	5.4e-05	-	62293768	62293949	0	1	181	0	-4.27	-2.7	2.46	uc001ntl.3	20474	79026	AHNAK	genebody;genebody	uc001ntk.2;uc001ntl.3	79026;79026	AHNAK;AHNAK	0
chr11	62301318	62301469	79026	3.2e-05	-	62301318	62301469	0	1	151	0	-4.5	-2.92	2.27	uc001ntl.3	12939	79026	AHNAK	genebody;genebody	uc001ntk.2;uc001ntl.3	79026;79026	AHNAK;AHNAK	0
chr11	62327631	62338492	1937	9.88131291682493e-324	-	62327631	62338492	0	5	34,173,205,130,56,	0,122,6646,7239,10805	-323	-319	1.78	uc001ntm.1	8399	1937	EEF1G	genebody;genebody	uc001ntm.1;uc010rlw.1	1937;1937	EEF1G;EEF1G	0
chr11	62343051	62343141	64852	1.4e-05	-	62343051	62343141	0	1	90	0	-4.86	-3.26	1.7	uc010rlw.1	693	1937	EEF1G	genebody;promoter;promoter	uc001nto.2;uc001ntm.1;uc010rlw.1	64852;1937;1937	TUT1;EEF1G;EEF1G	0
chr11	62430377	62430779	79081	1e-27	-	62430377	62430779	0	2	254,72,	0.33	-27	-24.8	2.58	uc001nug.1	2201	751071	CSKMT	genebody	uc001nuf.3	79081	LBHD1	1
chr11	62444950	62445129	51035	6.3e-07	-	62444950	62445129	0	1	179	0	-6.2	-4.52	4.23	uc010rmf.2	1488	51035	UBXN1	genebody;genebody;genebody;genebody	uc001nuj.3;uc001nul.2;uc001nuk.3;uc010rme.1	51035;51035;51035;51035	UBXN1;UBXN1;UBXN1;UBXN1	1
chr11	62445276	62445659	51035	2.5e-38	-	62445276	62445659	0	2	28,270,	0.113	-37.6	-35.3	2.82	uc010rmf.2	1060	51035	UBXN1	genebody;genebody;genebody;genebody;genebody	uc001nuj.3;uc001nul.2;uc001nuk.3;uc010rme.1;uc010rmf.2	51035;51035;51035;51035;51035	UBXN1;UBXN1;UBXN1;UBXN1;UBXN1	1
chr11	62474761	62484513	100534595	3.7e-09	-	62474761	62484513	0	4	35,108,74,53,	0,8210,8574,9699	-8.43	-6.65	3.46	uc001nut.4	2544	26580	BSCL2	genebody	uc001nuu.2	100534595	HNRNPUL2-BSCL2	0
chr11	62488838	62489384	100534595	2.6e-06	-	62488838	62489384	0	2	57,93,	0.453	-5.58	-3.93	1.91	uc001nuw.3	5746	221092	HNRNPUL2	genebody;genebody	uc001nuu.2;uc001nuw.3	100534595;221092	HNRNPUL2-BSCL2;HNRNPUL2	0
chr11	62491159	62494198	100534595	1e-59	-	62491159	62494198	0	4	39,77,136,108,	0,226,603,2931	-59	-56.4	2.91	uc001nuw.3	2179	221092	HNRNPUL2	genebody;genebody	uc001nuu.2;uc001nuw.3	100534595;221092	HNRNPUL2-BSCL2;HNRNPUL2	0
chr11	62494526	62494647	100534595	1.6e-06	-	62494526	62494647	0	1	121	0	-5.79	-4.13	1.5	uc001nuw.3	271	221092	HNRNPUL2	promoter;promoter;promoter;promoter	uc001nux.3;uc001nuy.3;uc001nuu.2;uc001nuw.3	283237;283237;100534595;221092	TTC9C;TTC9C;HNRNPUL2-BSCL2;HNRNPUL2	0
chr11	62482340	62482610	221092	5e-17	-	62482340	62482610	0	1	270	0	-16.3	-14.3	5.82	uc001nut.4	5382	26580	BSCL2	genebody;genebody	uc001nuu.2;uc001nuw.3	100534595;221092	HNRNPUL2-BSCL2;HNRNPUL2	1
chr11	62482729	62484486	221092	3.2e-29	-	62482729	62484486	0	4	122,108,74,26,	0,242,606,1731	-28.5	-26.3	3.91	uc001nut.4	6514	26580	BSCL2	genebody;genebody	uc001nuu.2;uc001nuw.3	100534595;221092	HNRNPUL2-BSCL2;HNRNPUL2	0
chr11	62488870	62489386	221092	2.6e-06	-	62488870	62489386	0	2	25,95,	0.421	-5.58	-3.93	1.93	uc001nuw.3	5729	221092	HNRNPUL2	genebody;genebody	uc001nuu.2;uc001nuw.3	100534595;221092	HNRNPUL2-BSCL2;HNRNPUL2	0
chr11	62491160	62494199	221092	1.6e-60	-	62491160	62494199	0	4	38,77,136,109,	0,225,602,2930	-59.8	-57.3	2.93	uc001nuw.3	2178	221092	HNRNPUL2	genebody;genebody	uc001nuu.2;uc001nuw.3	100534595;221092	HNRNPUL2-BSCL2;HNRNPUL2	0
chr11	62494527	62494648	221092	1.6e-06	-	62494527	62494648	0	1	121	0	-5.79	-4.13	1.5	uc001nuw.3	270	221092	HNRNPUL2	promoter;promoter;promoter;promoter	uc001nux.3;uc001nuy.3;uc001nuu.2;uc001nuw.3	283237;283237;100534595;221092	TTC9C;TTC9C;HNRNPUL2-BSCL2;HNRNPUL2	0
chr11	64012416	64012717	26472	3e-05	-	64012416	64012717	0	2	18,42,	0.259	-4.52	-2.93	1.17	uc001nza.3	1847	26472	PPP1R14B	genebody	uc001nza.3	26472	PPP1R14B	0
chr11	64535245	64536923	7536	1.6e-13	-	64535245	64536923	0	5	71,181,115,116,26,	0,332,1248,1449,1652	-12.8	-10.9	2.1	uc010rnm.2	524	7536	SF1	genebody;genebody;genebody;genebody;genebody;genebody;genebody;genebody;promoter	uc010rnn.2;uc001oaz.2;uc001oba.2;uc001obb.2;uc001obc.2;uc001obd.2;uc001obe.2;uc010rno.2;uc010rnm.2	7536;7536;7536;7536;7536;7536;7536;7536;7536	SF1;SF1;SF1;SF1;SF1;SF1;SF1;SF1;SF1	0
chr11	64543964	64544986	7536	2.2e-05	-	64543964	64544986	0	2	134,16,	0.1006	-4.66	-3.06	2.38	uc010rnn.2	757	7536	SF1	genebody;genebody;genebody;genebody;genebody;genebody;genebody;genebody;promoter	uc001oaz.2;uc001oba.2;uc001obb.2;uc001obc.2;uc001obd.2;uc001obe.2;uc010rno.2;uc001obf.3;uc010rnn.2	7536;7536;7536;7536;7536;7536;7536;7536;7536	SF1;SF1;SF1;SF1;SF1;SF1;SF1;SF1;SF1	0
chr11	64888098	64889023	2197	6.3e-76	-	64888098	64889023	0	3	180,56,52,	0,354,873	-75.2	-72.5	1.95	uc021qle.1	1095	740	MRPL49	genebody;promoter;promoter;promoter	uc001ocx.3;uc021qle.1;uc001oda.2;uc021qlf.1	2197;740;740;740	FAU;MRPL49;MRPL49;MRPL49	0
chr11	65622853	65623503	1072	5e-27	-	65622853	65623503	0	3	66,77,98,	0,271,552	-26.3	-24.1	1.5	uc001ofs.3	2923	1072	CFL1	genebody;genebody	uc001ofs.3;uc001oft.3	1072;1072	CFL1;CFL1	0
chr11	66109019	66109672	25855	1.6e-14	-	66109019	66109672	0	2	75,106,	0.547	-13.8	-11.8	2.05	uc009yre.3	1002	25855	BRMS1	genebody;genebody;promoter	uc001oho.1;uc001ohp.1;uc009yre.3	25855;25855;25855	BRMS1;BRMS1;BRMS1	0
chr11	71724150	71724451	4926	1.6e-30	-	71724150	71724451	0	1	301	0	-29.8	-27.6	4.96	uc001orn.2	3006	4926	NUMA1	genebody;genebody;genebody;genebody;genebody;genebody;genebody	uc009ysw.1;uc001ork.1;uc001orl.1;uc001orm.1;uc001orn.2;uc009ysx.1;uc001oro.1	4926;4926;4926;4926;4926;4926;4926	NUMA1;NUMA1;NUMA1;NUMA1;NUMA1;NUMA1;NUMA1	0
chr11	71724629	71724750	4926	5.2e-06	-	71724629	71724750	0	1	121	0	-5.28	-3.65	1.66	uc001orn.2	2617	4926	NUMA1	genebody;genebody;genebody;genebody;genebody;genebody;genebody	uc009ysw.1;uc001ork.1;uc001orl.1;uc001orm.1;uc001orn.2;uc009ysx.1;uc001oro.1	4926;4926;4926;4926;4926;4926;4926	NUMA1;NUMA1;NUMA1;NUMA1;NUMA1;NUMA1;NUMA1	0
chr11	71724989	71725200	4926	2.5e-13	-	71724989	71725200	0	1	211	0	-12.6	-10.7	2.61	uc001orn.2	2212	4926	NUMA1	genebody;genebody;genebody;genebody;genebody;genebody;genebody	uc009ysw.1;uc001ork.1;uc001orl.1;uc001orm.1;uc001orn.2;uc009ysx.1;uc001oro.1	4926;4926;4926;4926;4926;4926;4926	NUMA1;NUMA1;NUMA1;NUMA1;NUMA1;NUMA1;NUMA1	0
chr11	71725887	71726188	4926	6.3e-13	-	71725887	71726188	0	1	301	0	-12.2	-10.3	3.15	uc001orn.2	1269	4926	NUMA1	genebody;genebody;genebody;genebody;genebody;genebody;genebody	uc009ysw.1;uc001ork.1;uc001orl.1;uc001orm.1;uc001orn.2;uc009ysx.1;uc001oro.1	4926;4926;4926;4926;4926;4926;4926	NUMA1;NUMA1;NUMA1;NUMA1;NUMA1;NUMA1;NUMA1	0
chr11	72492077	72492167	10809	0.00012	-	72492077	72492167	0	1	90	0	-3.91	-2.36	1.53	uc001osy.3	657	10809	STARD10	genebody;genebody;genebody;genebody;promoter	uc001osv.3;uc001osz.4;uc001ota.3;uc001otb.3;uc001osy.3	116985;10809;10809;10809;10809	ARAP1;STARD10;STARD10;STARD10;STARD10	0
chr11	73584090	73584179	51287	4.4e-06	-	73584090	73584179	0	1	89	0	-5.36	-3.72	1.65	uc021qne.1	289	NA	NULL	genebody;promoter	uc001ouj.3;uc021qne.1	51287;NA	COA4;NULL	1
chr11	85375013	85375434	58487	2.5e-16	-	85375013	85375434	0	1	421	0	-15.6	-13.6	2.39	uc010rtd.1	959	58487	CREBZF	promoter;promoter;promoter	uc001pas.2;uc010rtc.1;uc010rtd.1	58487;58487;58487	CREBZF;CREBZF;CREBZF	0
chr11	85375522	85375583	58487	1.5e-06	-	85375522	85375583	0	1	61	0	-5.83	-4.16	1.77	uc010rtd.1	630	58487	CREBZF	promoter;promoter;promoter	uc001pas.2;uc010rtc.1;uc010rtd.1	58487;58487;58487	CREBZF;CREBZF;CREBZF	0
chr11	88027148	88027388	1075	3.2e-14	-	88027148	88027388	0	1	240	0	-13.5	-11.5	3	uc001pcn.4	43673	1075	CTSC	genebody;genebody	uc001pck.4;uc001pcl.4	1075;1075	CTSC;CTSC	0
chr11	89934914	89934975	26973	4.1e-05	-	89934914	89934975	0	1	61	0	-4.39	-2.81	7.79	uc009yvz.2	21588	26973	CHORDC1	genebody;genebody	uc001pdg.2;uc009yvz.2	26973;26973	CHORDC1;CHORDC1	1
chr11	93470363	93471530	79101	4e-16	-	93470363	93471530	0	2	42,256,	0.911	-15.4	-13.4	3.6	uc001pec.3	1930	NA	NULL	genebody;genebody;promoter	uc001pdz.3;uc001ped.3;uc001pec.3	79101;79101;NA	TAF1D;TAF1D;NULL	0
chr11	96117177	96117356	79780	1e-06	-	96117177	96117356	0	1	179	0	-6	-4.33	4.07	uc009ywp.3	888	79780	CCDC82	genebody;genebody;genebody;promoter	uc001pfx.4;uc009ywr.3;uc009yws.3;uc009ywp.3	79780;79780;79780;79780	CCDC82;CCDC82;CCDC82;CCDC82	0
chr11	110108217	110108428	5962	6.2e-09	-	110108217	110108428	0	1	211	0	-8.21	-6.44	4.23	uc001pkt.3	171	5962	RDX	genebody;genebody;genebody;genebody;genebody;genebody;genebody;promoter;promoter	uc009yxx.1;uc031qdy.1;uc009yxy.3;uc009yxz.3;uc009yya.3;uc001pku.3;uc010rwe.2;uc001pks.3;uc001pkt.3	5962;5962;5962;5962;5962;5962;5962;5962;5962	RDX;RDX;RDX;RDX;RDX;RDX;RDX;RDX;RDX	0
chr11	111955898	111956079	26521	4.4e-07	-	111955898	111956079	0	1	181	0	-6.36	-4.67	1.98	uc001pmy.3	1534	26521	TIMM8B	genebody;genebody;promoter;promoter;promoter;promoter;promoter	uc001pmx.3;uc001pmy.3;uc001pmz.4;uc031qed.1;uc031qee.1;uc031qef.1;uc031qeg.1	26521;26521;6392;6392;6392;6392;6392	TIMM8B;TIMM8B;SDHD;SDHD;SDHD;SDHD;SDHD	1
chr11	118622448	118622628	1656	7.4e-08	-	118622448	118622628	0	1	180	0	-7.13	-5.4	3.82	uc001pua.2	7540	1656	DDX6	genebody;genebody;genebody	uc001pua.2;uc001pub.2;uc001puc.2	1656;1656;1656	DDX6;DDX6;DDX6	1
chr11	118886421	118888742	6230	1e-115	-	118886421	118888742	0	4	47,99,184,75,	0,129,1650,2246	-115	-112	2.26	uc001pun.2	1476	6230	RPS25	genebody;promoter;promoter;promoter;promoter	uc001pun.2;uc010ryn.2;uc010ryo.2;uc010ryp.2;uc010ryq.2	6230;51399;51399;51399;51399	RPS25;TRAPPC4;TRAPPC4;TRAPPC4;TRAPPC4	0
chr11	118919488	118919859	10525	5.4e-09	-	118919488	118919859	0	2	110,130,	0.241	-8.27	-6.5	1.6	uc001put.2	6882	10525	HYOU1	genebody;genebody;genebody;genebody;genebody;genebody	uc001put.2;uc001puu.2;uc010ryu.1;uc010ryv.1;uc001pux.3;uc010ryw.2	10525;10525;10525;10525;10525;10525	HYOU1;HYOU1;HYOU1;HYOU1;HYOU1;HYOU1	0
chr11	118964672	118964968	3014	3.2e-28	-	118964672	118964968	0	1	296	0	-27.5	-25.3	2.1	uc001pvg.3	1357	3014	H2AFX	genebody	uc001pvg.3	3014	H2AFX	1
chr11	122928199	122929425	3312	1e-111	-	122928199	122929425	0	3	428,233,86,	0,760,1140	-111	-109	2.92	uc009zbc.3	2282	3312	HSPA8	genebody;genebody;genebody;genebody	uc009zbc.3;uc001pyo.3;uc001pyp.3;uc010rzu.2	3312;3312;3312;3312	HSPA8;HSPA8;HSPA8;HSPA8	0
chr11	122930189	122930608	3312	1e-105	-	122930189	122930608	0	1	419	0	-105	-102	2.45	uc009zbc.3	696	3312	HSPA8	genebody;genebody;genebody;genebody;promoter	uc001pyo.3;uc001pyp.3;uc010rzu.2;uc009zbd.2;uc009zbc.3	3312;3312;3312;3312;3312	HSPA8;HSPA8;HSPA8;HSPA8;HSPA8	0
chr11	122930786	122930996	3312	1.4e-06	-	122930786	122930996	0	1	210	0	-5.84	-4.17	1.73	uc009zbc.3	203	3312	HSPA8	genebody;genebody;genebody;genebody;genebody;promoter	uc001pyo.3;uc001pyp.3;uc010rzu.2;uc009zbd.2;uc010rzv.1;uc009zbc.3	3312;3312;3312;3312;3312;3312	HSPA8;HSPA8;HSPA8;HSPA8;HSPA8;HSPA8	0
chr11	122931910	122932001	3312	7.8e-09	-	122931910	122932001	0	1	91	0	-8.11	-6.34	1.39	uc009zbc.3	859	3312	HSPA8	genebody;promoter;promoter;promoter;promoter;promoter	uc010rzv.1;uc009zbc.3;uc001pyo.3;uc001pyp.3;uc010rzu.2;uc009zbd.2	3312;3312;3312;3312;3312;3312	HSPA8;HSPA8;HSPA8;HSPA8;HSPA8;HSPA8	0
chr11	126136495	126137119	6734	8.5e-08	-	126136495	126137119	0	3	29,160,50,	0,162,574	-7.07	-5.34	1.72	uc010sbm.2	2070	6734	SRPRA	genebody;genebody	uc001qdh.3;uc010sbm.2	6734;6734	SRPRA;SRPRA	0
chr12	862807	862988	65125	3e-09	+	862807	862988	0	1	181	0	-8.53	-6.74	2.27	uc031qfk.1	806	65125	WNK1	promoter;promoter;promoter;promoter;promoter;promoter	uc001qin.3;uc001qio.4;uc001qip.4;uc021qss.1;uc021qst.1;uc031qfk.1	65125;65125;65125;65125;65125;65125	WNK1;WNK1;WNK1;WNK1;WNK1;WNK1	0
chr12	2908379	2909621	2288	1.7e-06	+	2908379	2909621	0	4	31,91,84,64,	0,636,825,1178	-5.78	-4.12	1.75	uc001qkz.3	4890	2288	FKBP4	genebody	uc001qkz.3	2288	FKBP4	0
chr12	6500083	6500173	4055	2e-07	+	6500083	6500173	0	1	90	0	-6.69	-4.99	2.9	uc001qnz.2	6927	4055	LTBR	genebody;genebody;genebody	uc010sfc.2;uc001qny.2;uc001qnz.2	4055;4055;4055	LTBR;LTBR;LTBR	1
chr12	6645885	6646134	2597	2e-19	+	6645885	6646134	0	2	71,49,	0.2	-18.7	-16.6	1.23	uc021qtv.1	341	NA	NULL	genebody;genebody;promoter	uc001qop.2;uc031qfw.1;uc021qtv.1	2597;2597;NA	GAPDH;GAPDH;NULL	0
chr12	6647417	6647507	2597	7.9e-07	+	6647417	6647507	0	1	90	0	-6.1	-4.42	1.16	uc021qtv.1	1794	NA	NULL	genebody;genebody	uc001qop.2;uc031qfw.1	2597;2597	GAPDH;GAPDH	1
chr12	6879023	6880030	5763	1e-168	+	6879023	6880030	0	3	142,62,473,	0,299,534	-168	-165	6.25	uc001qqr.3	1305	5763	PTMS	genebody;genebody	uc001qqq.3;uc001qqr.3	5763;5763	PTMS;PTMS	0
chr12	6978288	6979264	7167	1e-133	+	6978288	6979264	0	4	59,133,86,52,	0,133,563,924	-133	-130	2.28	uc010sfo.2	1496	7167	TPI1	genebody;genebody	uc001qrk.4;uc010sfo.2	7167;7167	TPI1;TPI1	0
chr12	9392836	9393015	100499405	1.1e-06	+	9392836	9393015	0	1	179	0	-5.97	-4.3	2.36	uc001qvm.2	324	100499405	LINC00987	promoter;promoter	uc001qvm.2;uc021qun.1	100499405;100302285	LINC00987;MIR1244-1	0
chr12	9848596	9848776	29121	3.2e-23	+	9848596	9848776	0	1	180	0	-22.5	-20.3	6.17	uc021quw.2	26380	29121	CLEC2D	genebody;genebody;genebody;genebody;genebody;genebody;genebody;genebody	uc001qwf.3;uc001qwg.3;uc001qwh.3;uc009zgs.3;uc009zgt.3;uc009zgu.3;uc021quv.2;uc021quw.2	29121;29121;29121;29121;29121;29121;29121;29121	CLEC2D;CLEC2D;CLEC2D;CLEC2D;CLEC2D;CLEC2D;CLEC2D;CLEC2D	1
chr12	11324406	11324706	100129361	2.7e-07	+	11324406	11324706	0	1	300	0	-6.57	-4.87	3.11	uc001qzb.4	330	100533464	PRH1-PRR4	genebody;promoter;promoter;promoter;promoter;promoter;promoter	uc001qzf.2;uc021qvh.2;uc001qzb.4;uc021qve.1;uc021qvg.1;uc031qgg.1;uc001qzj.4	5545;100129361;100533464;100533464;100533464;100533464;100533464	PRB4;SMIM10L1;PRH1-PRR4;PRH1-PRR4;PRH1-PRR4;PRH1-PRR4;PRH1-PRR4	1
chr12	12982376	12982526	51202	4.4e-07	+	12982376	12982526	0	1	150	0	-6.36	-4.67	2.35	uc001ray.3	16308	51202	DDX47	genebody;genebody;genebody	uc001rav.3;uc001rax.3;uc001ray.3	51202;51202;51202	DDX47;DDX47;DDX47	0
chr12	53343252	53343343	3875	2.5e-12	+	53343252	53343343	0	1	91	0	-11.6	-9.68	1.45	uc009zmm.2	353	3856	KRT8	promoter;promoter;promoter;promoter;promoter	uc009zmn.2;uc001sbe.3;uc001sbg.3;uc009zml.2;uc009zmm.2	3875;3875;3875;3856;3856	KRT18;KRT18;KRT18;KRT8;KRT8	0
chr12	53344657	53345322	3875	0.00055	+	53344657	53345322	0	2	33,58,	0.607	-3.26	-1.76	1.17	uc009zml.2	1337	3856	KRT8	genebody;genebody;genebody;promoter;promoter	uc009zmn.2;uc001sbe.3;uc001sbg.3;uc009zml.2;uc009zmm.2	3875;3875;3875;3856;3856	KRT18;KRT18;KRT18;KRT8;KRT8	0
chr12	53345525	53346057	3875	3.2e-14	+	53345525	53346057	0	2	115,155,	0.377	-13.5	-11.6	1.54	uc009zml.2	2139	3856	KRT8	genebody;genebody;genebody	uc009zmn.2;uc001sbe.3;uc001sbg.3	3875;3875;3875	KRT18;KRT18;KRT18	0
chr12	53412684	53413796	1975	3.2e-13	+	53412684	53413796	0	2	106,103,	0.1009	-12.5	-10.6	2.08	uc010snv.2	13176	1975	EIF4B	genebody;genebody;genebody;genebody	uc009zmp.1;uc001sbh.4;uc010snu.2;uc010snv.2	1975;1975;1975;1975	EIF4B;EIF4B;EIF4B;EIF4B	0
chr12	53416086	53434205	1975	1e-115	+	53416086	53434205	0	11	64,135,138,174,229,113,214,56,106,73,279,	0,190,5479,5712,11503,12309,15106,16053,16935,17327,17840	-115	-112	3.61	uc001sbl.3	15665	23371	TNS2	genebody;genebody;genebody	uc001sbh.4;uc010snu.2;uc010snv.2	1975;1975;1975	EIF4B;EIF4B;EIF4B	0
chr12	53434621	53434950	1975	1e-13	+	53434621	53434950	0	1	329	0	-13	-11.1	3.02	uc001sbl.3	6025	23371	TNS2	genebody;genebody;genebody	uc001sbh.4;uc010snu.2;uc010snv.2	1975;1975;1975	EIF4B;EIF4B;EIF4B	1
chr12	53691609	53693145	5204	2e-40	+	53691609	53693145	0	3	99,106,93,	0,219,1443	-39.7	-37.3	2.48	uc010sof.1	1093	60314	C12orf10	genebody;genebody;genebody;genebody;promoter;promoter;promoter;promoter	uc001scl.3;uc001scm.3;uc001scn.3;uc001sco.3;uc010sof.1;uc001scp.4;uc009zmx.3;uc001scq.4	5204;5204;5204;5204;60314;60314;60314;60314	PFDN5;PFDN5;PFDN5;PFDN5;C12orf10;C12orf10;C12orf10;C12orf10	0
chr12	53837511	53839841	54458	6.9e-06	+	53837511	53839841	0	2	46,43,	0.2287	-5.16	-3.54	1.51	uc001sda.4	3129	54458	PRR13	genebody;genebody;genebody;genebody	uc001scy.4;uc001scz.4;uc010soh.1;uc001sda.4	54458;54458;5094;54458	PRR13;PRR13;PCBP2;PRR13	0
chr12	53848597	53853096	5094	4.9e-08	+	53848597	53853096	0	5	56,24,33,117,41,	0,533,647,1071,4458	-7.31	-5.57	1.39	uc001sdg.1	2210	5094	PCBP2	genebody;genebody;genebody;genebody;genebody;genebody;genebody;genebody	uc010soh.1;uc001sdb.4;uc001sdc.4;uc001sdd.4;uc001sde.4;uc001sdf.4;uc001sdi.4;uc001sdl.4	5094;5094;5094;5094;5094;5094;5094;5094	PCBP2;PCBP2;PCBP2;PCBP2;PCBP2;PCBP2;PCBP2;PCBP2	0
chr12	54675671	54676059	3178	3.2e-17	+	54675671	54676059	0	2	54,186,	0.202	-16.5	-14.4	1.49	uc009znj.1	284	3178	HNRNPA1	genebody;genebody;genebody;genebody;promoter;promoter	uc001sfl.3;uc001sfm.3;uc001sfn.3;uc001sfo.3;uc009znj.1;uc001sfk.4	3178;3178;3178;3178;3178;23468	HNRNPA1;HNRNPA1;HNRNPA1;HNRNPA1;HNRNPA1;CBX5	0
chr12	54677660	54678131	3178	7.9e-27	+	54677660	54678131	0	2	91,90,	0.381	-26.1	-23.9	2.11	uc009znj.1	2314	3178	HNRNPA1	genebody;genebody;genebody;genebody;genebody	uc001sfl.3;uc001sfm.3;uc001sfn.3;uc001sfo.3;uc009znj.1	3178;3178;3178;3178;3178	HNRNPA1;HNRNPA1;HNRNPA1;HNRNPA1;HNRNPA1	0
chr12	54678459	54678669	3178	6.3e-12	+	54678459	54678669	0	1	210	0	-11.2	-9.36	2.07	uc009znj.1	2983	3178	HNRNPA1	genebody;genebody;genebody;genebody	uc001sfl.3;uc001sfm.3;uc001sfn.3;uc001sfo.3	3178;3178;3178;3178	HNRNPA1;HNRNPA1;HNRNPA1;HNRNPA1	1
chr12	56398528	56398709	6821	4e-13	+	56398528	56398709	0	1	181	0	-12.4	-10.5	4.41	uc001sja.3	3334	6821	SUOX	genebody;genebody;genebody;genebody	uc001six.3;uc001siy.3;uc001siz.3;uc001sja.3	6821;6821;6821;6821	SUOX;SUOX;SUOX;SUOX	0
chr12	56500371	56500975	5036	3.2e-23	+	56500371	56500975	0	3	129,106,5,	0,402,599	-22.5	-20.3	1.9	uc001sjm.3	2568	5036	PA2G4	genebody	uc001sjm.3	5036	PA2G4	0
chr12	56503033	56506710	5036	1.6e-16	+	56503033	56506710	0	8	44,79,79,134,95,128,54,104,	0,607,1149,1309,1714,1932,2226,3573	-15.8	-13.8	1.63	uc001sjn.3	5503	6171	RPL41	genebody	uc001sjm.3	5036	PA2G4	0
chr12	56510577	56511616	6171	1e-301	+	56510577	56511616	0	3	6,23,351,	0,395,688	-315	-311	2.02	uc001sjo.3	720	6171	RPL41	promoter;promoter;promoter	uc001sjn.3;uc001sjo.3;uc001sjp.1	6171;6171;84872	RPL41;RPL41;ZC3H10	0
chr12	58110494	58113890	10956	2.5e-88	+	58110494	58113890	0	5	33,89,276,190,9,	0,1158,1434,2281,3387	-87.6	-84.9	4	uc001sps.4	7831	100130776	AGAP2-AS1	genebody;genebody;genebody;genebody;genebody;genebody;genebody;genebody;genebody	uc001spj.3;uc001spk.3;uc001spl.3;uc001spm.3;uc001spn.3;uc010srx.2;uc010sry.2;uc010srz.2;uc031qia.1	10956;10956;10956;10956;10956;10956;10956;10956;10956	OS9;OS9;OS9;OS9;OS9;OS9;OS9;OS9;OS9	0
chr12	58190306	58190485	10102	1e-11	+	58190306	58190485	0	1	179	0	-11	-9.15	3.76	uc001sqk.1	12080	10677	AVIL	genebody;genebody;genebody;genebody;genebody	uc001sqh.3;uc001sqi.3;uc010sse.2;uc010ssf.2;uc021qzq.1	10102;10102;10102;10102;10102	TSFM;TSFM;TSFM;TSFM;TSFM	1
chr12	62708689	62715297	9958	0.00056	+	62708689	62715297	0	2	8,53,	0.6555	-3.25	-1.75	1.71	uc001src.2	57870	9958	USP15	genebody;genebody;genebody	uc001sra.3;uc001srb.2;uc001src.2	9958;9958;9958	USP15;USP15;USP15	0
chr12	69044239	69047945	5908	5.9e-06	+	69044239	69047945	0	3	9,57,54,	0,1535,3652	-5.23	-3.6	1.95	uc021rab.1	24935	100379132	SNORA70G	genebody;genebody;genebody;genebody;genebody;genebody;genebody	uc010ste.2;uc001sub.3;uc001suc.3;uc010stf.2;uc010stg.2;uc010sth.2;uc010sti.2	5908;5908;5908;5908;5908;5908;5908	RAP1B;RAP1B;RAP1B;RAP1B;RAP1B;RAP1B;RAP1B	0
chr12	69983314	69983404	10576	4.7e-05	+	69983314	69983404	0	1	90	0	-4.33	-2.76	1.46	uc010stl.1	3895	10576	CCT2	genebody;genebody	uc001svb.1;uc010stl.1	10576;10576	CCT2;CCT2	0
chr12	69985863	69987353	10576	5e-24	+	69985863	69987353	0	3	76,128,64,	0,892,1426	-23.3	-21.2	2.39	uc010stl.1	7144	10576	CCT2	genebody;genebody	uc001svb.1;uc010stl.1	10576;10576	CCT2;CCT2	0
chr12	74933136	74933257	552889	2.4e-05	+	74933136	74933257	0	1	121	0	-4.62	-3.03	2.16	uc001sxd.4	1643	552889	ATXN7L3B	genebody	uc001sxd.4	552889	ATXN7L3B	1
chr12	93788476	93792629	11163	1.2e-06	+	93788476	93792629	0	3	19,45,86,	0,788,4067	-5.93	-4.26	1.53	uc010suq.2	18196	11163	NUDT4	genebody;genebody;genebody;genebody;genebody	uc001tcm.3;uc001tcn.3;uc010sup.2;uc001tco.3;uc010suq.2	11163;11163;11163;11163;11163	NUDT4;NUDT4;NUDT4;NUDT4;NUDT4	0
chr12	93794297	93794388	11163	9.3e-07	+	93794297	93794388	0	1	91	0	-6.03	-4.36	2.41	uc010suq.2	21986	11163	NUDT4	genebody;genebody;genebody;genebody;genebody	uc001tcm.3;uc001tcn.3;uc010sup.2;uc001tco.3;uc010suq.2	11163;11163;11163;11163;11163	NUDT4;NUDT4;NUDT4;NUDT4;NUDT4	1
chr12	93968542	93968693	8835	5.4e-06	+	93968542	93968693	0	1	151	0	-5.27	-3.64	2.9	uc031qjc.1	2313	8835	SOCS2	genebody;genebody;genebody;genebody;genebody;genebody;genebody	uc001tcw.2;uc031qja.1;uc021rbx.2;uc001tcz.4;uc001tcy.2;uc031qjb.1;uc031qjc.1	8835;8835;8835;8835;8835;8835;8835	SOCS2;SOCS2;SOCS2;SOCS2;SOCS2;SOCS2;SOCS2	1
chr12	98995238	98995419	5250	5e-20	+	98995238	98995419	0	1	181	0	-19.3	-17.2	2.26	uc001tfu.1	1913	677832	SNORA53	genebody;genebody;genebody;genebody;genebody;genebody;genebody	uc001tfm.3;uc001tfn.3;uc001tfo.3;uc001tfp.3;uc001tfq.3;uc001tfr.3;uc001tfs.3	5250;5250;5250;5250;5250;5250;5250	SLC25A3;SLC25A3;SLC25A3;SLC25A3;SLC25A3;SLC25A3;SLC25A3	1
chr12	104324290	104327856	7184	1e-187	+	104324290	104327856	0	5	52,103,142,117,123,	0,1008,1764,2313,3443	-187	-184	5.07	uc021rcv.1	1868	100500842	MIR3652	genebody;genebody;genebody	uc001tkb.2;uc009zui.2;uc010swg.2	7184;7184;7184	HSP90B1;HSP90B1;HSP90B1	0
chr12	104328064	104335315	7184	1e-122	+	104328064	104335315	0	5	1,112,120,117,128,	0,3408,4053,5222,7123	-122	-119	5.03	uc021rcv.1	7484	100500842	MIR3652	genebody;genebody;genebody	uc001tkb.2;uc009zui.2;uc010swg.2	7184;7184;7184	HSP90B1;HSP90B1;HSP90B1	0
chr12	104336932	104337590	7184	6.3e-14	+	104336932	104337590	0	2	165,75,	0.583	-13.2	-11.2	1.57	uc021rcv.1	13056	100500842	MIR3652	genebody;genebody;genebody	uc001tkb.2;uc009zui.2;uc010swg.2	7184;7184;7184	HSP90B1;HSP90B1;HSP90B1	0
chr12	104340570	104341619	7184	1e-183	+	104340570	104341619	0	3	149,120,209,	0,518,840	-197	-194	4.54	uc009zuj.2	9899	728568	C12orf73	genebody;genebody;genebody	uc001tkb.2;uc009zui.2;uc010swg.2	7184;7184;7184	HSP90B1;HSP90B1;HSP90B1	0
chr12	104715041	104721428	7296	5e-43	+	104715041	104721428	0	4	53,93,77,136,	0,4073,5083,6251	-42.3	-39.9	3.77	uc009zun.4	14609	7296	TXNRD1	genebody;genebody;genebody;genebody;genebody;genebody;genebody;genebody;genebody	uc021rcx.2;uc010swp.3;uc010swq.3;uc021rcy.2;uc021rcz.2;uc021rda.2;uc021rdb.2;uc001tku.4;uc009zun.4	7296;7296;7296;7296;7296;7296;7296;7296;7296	TXNRD1;TXNRD1;TXNRD1;TXNRD1;TXNRD1;TXNRD1;TXNRD1;TXNRD1;TXNRD1	0
chr12	107365192	107365282	90488	6.2e-06	+	107365192	107365282	0	1	90	0	-5.21	-3.58	3.33	uc001tmd.3	4372	90488	TMEM263	genebody;genebody;genebody	uc001tmb.3;uc001tmc.3;uc001tmd.3	90488;90488;90488	TMEM263;TMEM263;TMEM263	1
chr12	108962565	108962685	23479	0.00012	+	108962565	108962685	0	1	120	0	-3.92	-2.38	2.31	uc021rdk.1	87	NA	NULL	genebody;genebody;genebody;genebody;genebody;promoter	uc010sxb.1;uc001tnc.4;uc009zuy.3;uc010sxc.2;uc010sxd.2;uc021rdk.1	23479;23479;23479;23479;23479;NA	ISCU;ISCU;ISCU;ISCU;ISCU;NULL	1
chr12	110345335	110346432	84260	7.9e-11	+	110345335	110346432	0	2	169,42,	0.1055	-10.1	-8.3	3.99	uc001tpp.3	7558	84260	TCHP	genebody;genebody;genebody	uc001tpn.3;uc001tpo.1;uc001tpp.3	84260;84260;84260	TCHP;TCHP;TCHP	0
chr12	112460229	112460553	10961	6.3e-41	+	112460229	112460553	0	1	324	0	-40.2	-37.8	2.71	uc001ttl.1	9237	10961	ERP29	genebody;genebody	uc001ttk.1;uc001ttl.1	10961;10961	ERP29;ERP29	1
chr12	118823960	118829000	64426	3.3e-07	+	118823960	118829000	0	3	30,20,70,	0,3771,4970	-6.48	-4.78	3.14	uc001twz.3	12120	64426	SUDS3	genebody	uc001twz.3	64426	SUDS3	0
chr12	120878258	120878516	1337	1.3e-25	+	120878258	120878516	0	1	258	0	-24.9	-22.8	2.1	uc001tyf.2	2492	1337	COX6A1	genebody	uc001tyf.2	1337	COX6A1	1
chr12	120934301	120936149	8655	3.2e-42	+	120934301	120936149	0	2	55,274,	0.1574	-41.5	-39.1	2.54	uc001tym.3	1364	8655	DYNLL1	genebody;genebody;genebody;promoter	uc001tyj.3;uc001tyl.3;uc001tym.3;uc001tyk.2	8655;8655;8655;100506668	DYNLL1;DYNLL1;DYNLL1;NRAV	0
chr12	122257508	122257598	23067	2.5e-05	+	122257508	122257598	0	1	90	0	-4.61	-3.01	2.06	uc001ubi.3	14913	23067	SETD1B	genebody;genebody	uc021rfg.1;uc001ubi.3	23067;23067	SETD1B;SETD1B	0
chr12	123238350	123253345	8562	1.6e-26	+	123238350	123253345	0	6	4,20,85,84,117,17,	0,8383,9041,11500,13684,14978	-25.8	-23.7	3.58	uc001uda.3	8474	8562	DENR	genebody	uc001uda.3	8562	DENR	0
chr12	123466160	123467076	51329	5e-20	+	123466160	123467076	0	3	266,118,61,	0,343,855	-19.3	-17.2	3.21	uc001uei.3	940	51329	ARL6IP4	genebody;genebody;genebody;genebody;genebody;genebody;promoter	uc001uec.3;uc001ued.3;uc001uee.3;uc001uef.3;uc001ueg.3;uc009zxt.3;uc001uei.3	51329;51329;51329;51329;51329;51329;51329	ARL6IP4;ARL6IP4;ARL6IP4;ARL6IP4;ARL6IP4;ARL6IP4;ARL6IP4	0
chr12	123950571	123950870	11066	2e-30	+	123950571	123950870	0	1	299	0	-29.7	-27.4	3.71	uc021rfw.1	630	NA	NULL	genebody;genebody;genebody;promoter	uc001ufb.1;uc001ufc.1;uc021rfv.1;uc021rfw.1	11066;11066;11066;NA	SNRNP35;SNRNP35;SNRNP35;NULL	0
chr12	124104047	124104526	57696	2.3e-09	+	124104047	124104526	0	2	224,16,	0.463	-8.64	-6.85	3.23	uc001ufl.3	1140	57696	DDX55	genebody;genebody;genebody	uc001ufi.3;uc001ufk.3;uc001ufl.3	57696;57696;57696	DDX55;DDX55;DDX55	0
chr12	124498822	124498913	144348	0.00026	+	124498822	124498913	0	1	91	0	-3.59	-2.06	1.47	uc021rfz.1	2173	NA	NULL	genebody;genebody;genebody	uc001uga.3;uc001ugb.3;uc021rfy.1	144348;144348;100533183	ZNF664;ZNF664;ZNF664-RFLNA	1
chr12	131357464	131359141	5901	3.2e-13	+	131357464	131359141	0	3	1,126,51,	0,83,1626	-12.5	-10.5	1.36	uc001uis.3	1517	5901	RAN	genebody;genebody;genebody;genebody	uc001uir.3;uc010tbk.2;uc010tbl.2;uc001uis.3	5901;5901;5901;5901	RAN;RAN;RAN;RAN	0
chr12	131359199	131360314	5901	1.3e-16	+	131359199	131360314	0	2	79,158,	0.957	-15.9	-13.9	1.46	uc001uis.3	2971	5901	RAN	genebody;genebody;genebody;genebody	uc001uir.3;uc010tbk.2;uc010tbl.2;uc001uis.3	5901;5901;5901;5901	RAN;RAN;RAN;RAN	0
chr12	6601374	6601581	51258	1.3e-16	-	6601374	6601581	0	1	207	0	-15.9	-13.9	2.56	uc001qom.2	994	51258	MRPL51	promoter;promoter;promoter;promoter	uc009zen.1;uc001qoo.2;uc010sfd.1;uc001qom.2	9918;9918;9918;51258	NCAPD2;NCAPD2;NCAPD2;MRPL51	0
chr12	6672786	6673349	4839	1.6e-24	-	6672786	6673349	0	3	151,56,34,	0,270,529	-23.8	-21.6	2.43	uc021qty.1	4061	4839	NOP2	genebody;genebody;genebody;genebody;genebody;genebody	uc009zeq.3;uc021qtw.2;uc021qtx.2;uc021qtz.2;uc021qua.2;uc021qty.1	4839;4839;4839;4839;4839;4839	NOP2;NOP2;NOP2;NOP2;NOP2;NOP2	0
chr12	6692309	6696614	1108	4.6e-07	-	6692309	6696614	0	2	235,65,	0.424	-6.34	-4.65	1.81	uc001qpr.1	3684	677780	SCARNA11	genebody;genebody;genebody	uc001qpn.3;uc001qpo.3;uc001qpp.3	1108;1108;1108	CHD4;CHD4;CHD4	0
chr12	6703647	6704541	1108	3.7e-09	-	6703647	6704541	0	2	169,42,	0.852	-8.43	-6.65	1.85	uc001qpn.3	11523	1108	CHD4	genebody;genebody;genebody	uc001qpn.3;uc001qpo.3;uc001qpp.3	1108;1108;1108	CHD4;CHD4;CHD4	0
chr12	6710134	6711338	1108	4e-78	-	6710134	6711338	0	4	85,242,119,213,	0,320,679,991	-77.4	-74.7	4.43	uc001qpn.3	4881	1108	CHD4	genebody;genebody;genebody	uc001qpn.3;uc001qpo.3;uc001qpp.3	1108;1108;1108	CHD4;CHD4;CHD4	0
chr12	46752479	46752540	54407	0.00027	-	46752479	46752540	0	1	61	0	-3.57	-2.05	5.44	uc010sli.2	6581	54407	SLC38A2	genebody;genebody;genebody	uc010sli.2;uc001rpg.3;uc001rph.3	54407;54407;54407	SLC38A2;SLC38A2;SLC38A2	1
chr12	48543293	48543472	140461	3.4e-08	-	48543293	48543472	0	1	179	0	-7.47	-5.73	4.33	uc010slr.2	7995	140461	ASB8	genebody;genebody	uc001rrh.3;uc010slr.2	140461;140461	ASB8;ASB8	0
chr12	49223838	49223929	9416	1.7e-05	-	49223838	49223929	0	1	91	0	-4.76	-3.16	2.47	uc021qxm.1	11627	784	CACNB3	genebody	uc001rsm.3	9416	DDX23	1
chr12	49334890	49334951	377	0.00016	-	49334890	49334951	0	1	61	0	-3.8	-2.26	1.63	uc001rsp.3	15588	51303	FKBP11	genebody;genebody	uc001rsr.2;uc010smc.1	377;377	ARF3;ARF3	0
chr12	49521566	49521747	10376	6.3e-59	-	49521566	49521747	0	1	181	0	-58.2	-55.6	3.13	uc010smg.1	86	NA	NULL	genebody;genebody;promoter;promoter	uc001rtl.3;uc001rtm.3;uc010smg.1;uc021qxn.1	10376;10376;NA;NA	TUBA1B;TUBA1B;NULL;NULL	1
chr12	50189510	50189571	57701	0.00032	-	50189510	50189571	0	1	61	0	-3.5	-1.99	2.57	uc001rvc.3	109	57701	NCKAP5L	genebody;genebody;promoter	uc001rvb.2;uc009zlk.2;uc001rvc.3	57701;57701;57701	NCKAP5L;NCKAP5L;NCKAP5L	0
chr12	50232209	50232269	144233	1.3e-05	-	50232209	50232269	0	1	60	0	-4.9	-3.3	8.3	uc001rvh.3	4673	144233	BCDIN3D	genebody;genebody;genebody;genebody	uc001rvg.3;uc010smm.2;uc010smn.2;uc001rvh.3	100286844;100286844;100286844;144233	BCDIN3D-AS1;BCDIN3D-AS1;BCDIN3D-AS1;BCDIN3D	0
chr12	53293591	53295769	3856	7.9e-52	-	53293591	53295769	0	4	258,96,61,122,	0,780,1351,2056	-51.1	-48.6	2.08	uc001sbd.2	4188	3856	KRT8	genebody;genebody;genebody;genebody	uc001sbd.2;uc009zmk.1;uc009zml.2;uc009zmm.2	3856;3856;3856;3856	KRT8;KRT8;KRT8;KRT8	0
chr12	54059033	54059123	517	1.1e-07	-	54059033	54059123	0	1	90	0	-6.95	-5.23	1.58	uc001sec.3	11031	517	ATP5MC2	genebody;genebody;genebody	uc001sec.3;uc001sed.3;uc009znc.3	517;517;517	ATP5MC2;ATP5MC2;ATP5MC2	1
chr12	54686009	54689069	4778	1e-147	-	54686009	54689069	0	2	1156,151,	0.2909	-147	-144	3.91	uc009znk.4	2003	4778	NFE2	genebody;genebody;genebody;genebody	uc009znk.4;uc001sfq.4;uc001sfr.5;uc009znl.4	4778;4778;4778;4778	NFE2;NFE2;NFE2;NFE2	0
chr12	54689306	54689514	4778	1.6e-10	-	54689306	54689514	0	1	208	0	-9.79	-7.96	3.16	uc009znk.4	132	4778	NFE2	genebody;genebody;promoter;promoter	uc001sfr.5;uc009znl.4;uc009znk.4;uc001sfq.4	4778;4778;4778;4778	NFE2;NFE2;NFE2;NFE2	0
chr12	54789822	54789913	3678	9.5e-06	-	54789822	54789913	0	1	91	0	-5.02	-3.4	2.12	uc001sfy.3	4782	25946	ZNF385A	genebody	uc001sga.3	3678	ITGA5	1
chr12	54857080	54858937	121355	0.00028	-	54857080	54858937	0	2	1,87,	0.177	-3.55	-2.03	1.6	uc001sgb.3	9378	121355	GTSF1	genebody	uc001sgb.3	121355	GTSF1	0
chr12	56119905	56120952	967	7.9e-46	-	56119905	56120952	0	4	140,96,75,18,	0,578,768,1029	-45.1	-42.7	2.4	uc031qhs.1	1144	967	CD63	genebody;genebody;genebody;genebody;genebody;genebody;genebody;genebody	uc031qhs.1;uc031qht.1;uc009znz.4;uc031qhu.1;uc031qhv.1;uc031qhw.1;uc001shn.4;uc031qhx.1	967;967;967;967;967;967;967;967	CD63;CD63;CD63;CD63;CD63;CD63;CD63;CD63	0
chr12	56188632	56197453	84324	6.3e-15	-	56188632	56197453	0	5	32,52,68,47,41,	0,1176,5713,6005,8780	-14.2	-12.2	2.43	uc001shv.4	18498	84324	SARNP	genebody;genebody;genebody;genebody;genebody	uc001shs.3;uc009zoa.2;uc001sht.3;uc001shu.2;uc001shv.4	84324;84324;84324;85406;84324	SARNP;SARNP;SARNP;DNAJC14;SARNP	0
chr12	56188629	56197449	85406	7.9e-15	-	56188629	56197449	0	5	35,52,68,47,37,	0,1179,5716,6008,8783	-14.1	-12.1	2.41	uc001shv.4	18501	84324	SARNP	genebody;genebody;genebody;genebody;genebody	uc001shs.3;uc009zoa.2;uc001sht.3;uc001shu.2;uc001shv.4	84324;84324;84324;85406;84324	SARNP;SARNP;SARNP;DNAJC14;SARNP	0
chr12	56221518	56221728	85406	4e-16	-	56221518	56221728	0	1	210	0	-15.4	-13.4	3.36	uc001shu.2	875	85406	DNAJC14	genebody;genebody;genebody;promoter	uc001shx.1;uc009zob.1;uc001shy.1;uc001shu.2	85406;85406;85406;85406	DNAJC14;DNAJC14;DNAJC14;DNAJC14	0
chr12	56563412	56565086	6601	7.9e-55	-	56563412	56565086	0	4	67,136,65,32,	0,147,515,1642	-54.1	-51.6	3.13	uc010sqd.2	12101	4637	MYL6	genebody;genebody;genebody;genebody;genebody	uc001ska.3;uc001skb.3;uc001skc.3;uc001skd.3;uc010sqf.2	6601;6601;6601;6601;6601	SMARCC2;SMARCC2;SMARCC2;SMARCC2;SMARCC2	0
chr12	56811500	56811955	8914	1.6e-12	-	56811500	56811955	0	3	70,102,38,	0,190,417	-11.8	-9.89	1.97	uc001slg.2	31473	8914	TIMELESS	genebody	uc001slf.2	8914	TIMELESS	0
chr12	57036590	57037221	506	3.3e-06	-	57036590	57037221	0	2	25,35,	0.596	-5.48	-3.83	1.2	uc001sls.1	633	692090	SNORD59B	genebody;promoter	uc001slr.3;uc001sls.1	506;692090	ATP5F1B;SNORD59B	0
chr12	57037707	57038679	506	7.9e-11	-	57037707	57038679	0	2	35,115,	0.857	-10.1	-8.24	1.31	uc001sls.1	653	692090	SNORD59B	genebody;promoter;promoter	uc001slr.3;uc001sls.1;uc001slt.1	506;692090;26789	ATP5F1B;SNORD59B;SNORD59A	0
chr12	57057723	57057904	10728	3e-09	-	57057723	57057904	0	1	181	0	-8.52	-6.74	2.51	uc001slr.3	17959	506	ATP5F1B	genebody;genebody;genebody;genebody;genebody	uc001slw.4;uc001slu.4;uc001slv.4;uc010sqs.2;uc010sqt.2	10728;10728;10728;10728;10728	PTGES3;PTGES3;PTGES3;PTGES3;PTGES3	1
chr12	57058053	57058570	10728	3.2e-12	-	57058053	57058570	0	2	229,11,	0.506	-11.5	-9.64	1.94	uc001slr.3	18457	506	ATP5F1B	genebody;genebody;genebody;genebody;genebody	uc001slw.4;uc001slu.4;uc001slv.4;uc010sqs.2;uc010sqt.2	10728;10728;10728;10728;10728	PTGES3;PTGES3;PTGES3;PTGES3;PTGES3	0
chr12	57064127	57066846	10728	5e-36	-	57064127	57066846	0	4	21,99,70,111,	0,1405,2396,2608	-35.3	-33	3.67	uc001slw.4	16295	10728	PTGES3	genebody;genebody;genebody;genebody;genebody	uc001slw.4;uc001slu.4;uc001slv.4;uc010sqs.2;uc010sqt.2	10728;10728;10728;10728;10728	PTGES3;PTGES3;PTGES3;PTGES3;PTGES3	0
chr12	57081748	57081958	10728	5e-12	-	57081748	57081958	0	1	210	0	-11.3	-9.44	1.86	uc001slw.4	70	10728	PTGES3	promoter;promoter;promoter;promoter;promoter	uc001slw.4;uc001slu.4;uc001slv.4;uc010sqs.2;uc010sqt.2	10728;10728;10728;10728;10728	PTGES3;PTGES3;PTGES3;PTGES3;PTGES3	0
chr12	57106210	57109713	4666	1e-142	-	57106210	57109713	0	7	126,123,129,147,78,86,59,	0,359,635,1110,1935,2175,3444	-142	-139	4.74	uc001slz.2	11105	4666	NACA	genebody;genebody;genebody;genebody;genebody	uc001sly.2;uc001slz.2;uc001sma.2;uc001smc.2;uc010squ.1	4666;4666;4666;4666;4666	NACA;NACA;NACA;NACA;NACA	0
chr12	57910458	57910812	1649	1.3e-25	-	57910458	57910812	0	1	354	0	-24.9	-22.7	4.27	uc021qzm.1	2407	NA	NULL	genebody;genebody;genebody;genebody;genebody;genebody;genebody	uc001sof.1;uc001soi.3;uc009zps.3;uc009zpt.3;uc021qzj.1;uc021qzk.1;uc021qzl.1	4141;1649;1649;1649;1649;1649;1649	MARS;DDIT3;DDIT3;DDIT3;DDIT3;DDIT3;DDIT3	0
chr12	57925879	57926046	10540	2.8e-06	-	57925879	57926046	0	2	10,51,	0.116	-5.55	-3.91	1.81	uc001sol.1	5611	114785	MBD6	genebody;genebody;genebody;genebody	uc001som.2;uc009zpv.2;uc009zpw.2;uc021qzn.2	10540;10540;10540;10540	DCTN2;DCTN2;DCTN2;DCTN2	0
chr12	57928099	57929594	10540	5e-26	-	57928099	57929594	0	4	136,99,62,63,	0,739,1167,1432	-25.3	-23.2	2.77	uc001sol.1	8495	114785	MBD6	genebody;genebody;genebody;genebody	uc001som.2;uc009zpv.2;uc009zpw.2;uc021qzn.2	10540;10540;10540;10540	DCTN2;DCTN2;DCTN2;DCTN2	0
chr12	58145096	58145314	1019	4.4e-06	-	58145096	58145314	0	2	29,32,	0.186	-5.36	-3.72	1.57	uc010ssc.1	220	NA	NULL	genebody;genebody;genebody;promoter	uc001spv.3;uc001spw.3;uc010ssb.2;uc010ssc.1	1019;1019;1019;NA	CDK4;CDK4;CDK4;NULL	0
chr12	58145373	58145434	1019	8.7e-06	-	58145373	58145434	0	1	61	0	-5.06	-3.44	1.41	uc010ssc.1	22	NA	NULL	promoter;promoter;promoter;promoter	uc010ssc.1;uc001spv.3;uc001spw.3;uc010ssb.2	NA;1019;1019;1019	NULL;CDK4;CDK4;CDK4	0
chr12	58217027	58217237	10106	9.5e-10	-	58217027	58217237	0	1	210	0	-9.02	-7.22	2.05	uc010ssg.2	1057	10106	CTDSP2	genebody;genebody;genebody;genebody	uc010ssg.2;uc009zqf.3;uc001sqm.3;uc009zqg.3	10106;10106;10106;10106	CTDSP2;CTDSP2;CTDSP2;CTDSP2	1
chr12	72037940	72038678	196441	9.3e-06	-	72037940	72038678	0	2	158,22,	0.716	-5.03	-3.41	3.32	uc001swq.3	19368	83591	THAP2	genebody	uc001swo.2	196441	ZFC3H1	0
chr12	76442140	76443111	4673	3.2e-18	-	76442140	76443111	0	3	104,51,56,	0,839,915	-17.5	-15.5	2.1	uc001sxu.3	17067	22822	PHLDA1	genebody;genebody;genebody;genebody;genebody	uc001sxw.2;uc001sxx.2;uc001sxz.2;uc010sty.1;uc010stz.1	4673;4673;4673;4673;4673	NAP1L1;NAP1L1;NAP1L1;NAP1L1;NAP1L1	0
chr12	76447025	76478439	4673	1.6e-62	-	76447025	76478439	0	10	105,140,72,129,81,142,103,86,37,93,	0,524,1773,2787,6552,6892,14125,15663,20957,31321	-61.8	-59.2	3.42	uc001syb.3	16006	4673	NAP1L1	genebody;genebody;genebody;genebody;genebody;genebody;genebody	uc001sxw.2;uc001sxx.2;uc001sxz.2;uc010sty.1;uc010stz.1;uc010sua.1;uc001syb.3	4673;4673;4673;4673;4673;4673;4673	NAP1L1;NAP1L1;NAP1L1;NAP1L1;NAP1L1;NAP1L1;NAP1L1	0
chr12	102140623	102140714	79158	0.00018	-	102140623	102140714	0	1	91	0	-3.75	-2.21	5.44	uc001tiq.3	7416	50511	SYCP3	genebody	uc001tit.3	79158	GNPTAB	1
chr12	109041033	109041124	23603	0.00029	-	109041033	109041124	0	1	91	0	-3.54	-2.02	1.73	uc001tni.3	13406	6404	SELPLG	genebody;genebody;genebody;genebody	uc009zva.4;uc031qjk.1;uc001tnj.4;uc010sxf.3	23603;23603;23603;23603	CORO1C;CORO1C;CORO1C;CORO1C	1
chr12	110811898	110813301	51434	3.8e-06	-	110811898	110813301	0	2	240,30,	0.1373	-5.42	-3.78	1.73	uc009zvn.3	28591	488	ATP2A2	genebody	uc001tqo.2	51434	ANAPC7	0
chr12	110874449	110874909	10094	6.8e-09	-	110874449	110874909	0	2	39,21,	0.439	-8.17	-6.4	2.06	uc001tqq.3	13479	10094	ARPC3	genebody	uc001tqq.3	10094	ARPC3	0
chr12	111158628	111158689	5501	3.2e-05	-	111158628	111158689	0	1	61	0	-4.5	-2.91	2.37	uc021rdx.1	22125	5501	PPP1CC	genebody;genebody	uc001tru.3;uc021rdx.1	5501;5501	PPP1CC;PPP1CC	1
chr12	112842993	112845385	6128	1e-118	-	112842993	112845385	0	5	187,185,49,144,88,	0,663,1104,1557,2304	-118	-115	2.65	uc009zwd.1	3254	6128	RPL6	genebody;genebody	uc001ttu.3;uc001ttv.3	6128;6128	RPL6;RPL6	0
chr12	112846184	112846452	6128	7.9e-48	-	112846184	112846452	0	1	268	0	-47.1	-44.6	2.04	uc009zwd.1	1125	6128	RPL6	genebody;genebody;genebody	uc001ttu.3;uc001ttv.3;uc009zwd.1	6128;6128;6128	RPL6;RPL6;RPL6	0
chr12	113596407	113596587	79039	1.9e-08	-	113596407	113596587	0	1	180	0	-7.72	-5.97	2.08	uc010sys.2	8832	387885	CFAP73	genebody;genebody;genebody	uc010sys.2;uc001tup.3;uc001tuq.4	387885;79039;79039	CFAP73;DDX54;DDX54	1
chr12	113596914	113601960	79039	6.3e-26	-	113596914	113601960	0	6	3,113,105,114,143,89,	0,2160,2783,3822,4022,4957	-25.2	-23	2.29	uc010sys.2	11772	387885	CFAP73	genebody;genebody	uc001tup.3;uc001tuq.4	79039;79039	DDX54;DDX54	0
chr12	114364885	114365006	9904	1.3e-06	-	114364885	114365006	0	1	121	0	-5.9	-4.23	2.74	uc021rec.1	21672	NA	NULL	genebody;genebody;genebody	uc009zwi.2;uc001tvm.3;uc001tvn.4	9904;9904;9904	RBM19;RBM19;RBM19	0
chr12	114390354	114395644	9904	5e-11	-	114390354	114395644	0	3	41,81,58,	0,2581,5232	-10.3	-8.49	2.75	uc021rec.1	6380	NA	NULL	genebody;genebody;genebody	uc009zwi.2;uc001tvm.3;uc001tvn.4	9904;9904;9904	RBM19;RBM19;RBM19	0
chr12	120534696	120534876	11021	1e-16	-	120534696	120534876	0	1	180	0	-16	-14	3.46	uc010szh.2	19857	11021	RAB35	genebody;genebody;genebody	uc001txm.2;uc009zww.2;uc010szh.2	11021;11021;11021	RAB35;RAB35;RAB35	1
chr12	120535025	120535146	11021	1.8e-06	-	120535025	120535146	0	1	121	0	-5.75	-4.09	1.76	uc010szh.2	19558	11021	RAB35	genebody;genebody;genebody	uc001txm.2;uc009zww.2;uc010szh.2	11021;11021;11021	RAB35;RAB35;RAB35	0
chr12	120597988	120599313	10985	4.2e-08	-	120597988	120599313	0	2	71,20,	0.1305	-7.38	-5.64	1.81	uc021res.1	5345	100616179	MIR4498	genebody	uc001txo.3	10985	GCN1	0
chr12	120882590	120882738	51499	1.8e-06	-	120882590	120882738	0	1	148	0	-5.75	-4.09	3.15	uc001tyg.3	1551	51499	TRIAP1	genebody;promoter;promoter	uc001tyg.3;uc010szi.2;uc021rev.1	51499;283459;283459	TRIAP1;GATC;GATC	1
chr12	120899941	120903011	8683	2e-22	-	120899941	120903011	0	3	24,173,70,	0,1811,3000	-21.7	-19.6	1.93	uc009zwy.2	6082	8683	SRSF9	genebody;genebody;genebody	uc010szi.2;uc021rev.1;uc001tyi.3	283459;283459;8683	GATC;GATC;SRSF9	1
chr12	122812495	122812616	6249	5e-05	-	122812495	122812616	0	1	121	0	-4.3	-2.73	2.07	uc009zxo.1	26548	6249	CLIP1	genebody;genebody;genebody;genebody	uc001ucg.2;uc001uch.1;uc001uci.1;uc001ucj.1	6249;6249;6249;6249	CLIP1;CLIP1;CLIP1;CLIP1	0
chr12	122995705	123003508	65117	3.2e-22	-	122995705	123003508	0	4	30,123,204,123,	0,3946,6068,7680	-21.5	-19.4	2.76	uc001uco.3	7773	65117	RSRC2	genebody;genebody;genebody;genebody;genebody;genebody	uc001uco.3;uc001ucp.3;uc001ucr.3;uc001ucs.4;uc001uct.3;uc021rfm.1	65117;65117;65117;65117;65117;65117	RSRC2;RSRC2;RSRC2;RSRC2;RSRC2;RSRC2	0
chr12	124856648	124856858	9612	1.4e-10	-	124856648	124856858	0	1	210	0	-9.84	-8.01	2.44	uc010tax.2	32001	9612	NCOR2	genebody;genebody;genebody;genebody;genebody	uc010tbb.2;uc010tbc.2;uc021rgc.1;uc010tba.2;uc001ugj.1	9612;9612;9612;9612;9612	NCOR2;NCOR2;NCOR2;NCOR2;NCOR2	0
chr12	125396221	125396402	7316	3.6e-09	-	125396221	125396402	0	1	181	0	-8.44	-6.66	1.52	uc001ugr.3	1047	NA	NULL	genebody;genebody;genebody;genebody;genebody;genebody	uc001ugr.3;uc001ugs.4;uc001ugt.3;uc001ugu.1;uc001ugv.3;uc021rge.1	NA;7316;7316;NA;7316;NA	NULL;UBC;UBC;NULL;UBC;NULL	0
chr12	125397450	125397541	7316	5.6e-05	-	125397450	125397541	0	1	91	0	-4.25	-2.68	2.05	uc001ugr.3	135	NA	NULL	genebody;genebody;genebody;genebody;promoter;promoter;promoter	uc001ugs.4;uc001ugt.3;uc001ugv.3;uc001ugw.4;uc001ugr.3;uc001ugu.1;uc021rge.1	7316;7316;7316;7316;NA;NA;NA	UBC;UBC;UBC;UBC;NULL;NULL;NULL	1
chr12	125398080	125398580	7316	2.5e-38	-	125398080	125398580	0	2	240,30,	0.47	-37.6	-35.2	1.79	uc001ugu.1	8	NA	NULL	genebody;genebody;genebody;genebody;promoter;promoter;promoter;promoter;promoter	uc001ugs.4;uc001ugt.3;uc001ugv.3;uc001ugw.4;uc031qkf.1;uc001ugr.3;uc001ugu.1;uc021rge.1;uc009zyf.1	7316;7316;7316;7316;100847004;NA;NA;NA;7316	UBC;UBC;UBC;UBC;MIR5188;NULL;NULL;NULL;UBC	0
chr12	133306385	133306535	23141	7.4e-06	-	133306385	133306535	0	1	150	0	-5.13	-3.51	2.48	uc009zyw.1	4815	23141	ANKLE2	genebody;genebody	uc009zyw.1;uc001ukx.2	23141;23141	ANKLE2;ANKLE2	0
chr13	20221038	20221337	54737	3.2e-26	+	20221038	20221337	0	1	299	0	-25.5	-23.4	5.7	uc001umi.3	602	54737	MPHOSPH8	genebody;genebody;promoter	uc001umg.3;uc001umh.3;uc001umi.3	54737;54737;54737	MPHOSPH8;MPHOSPH8;MPHOSPH8	0
chr13	21714652	21715126	10284	6.3e-11	+	21714652	21715126	0	2	168,102,	0.372	-10.2	-8.4	2.44	uc001uns.3	234	10284	SAP18	promoter	uc001uns.3	10284	SAP18	0
chr13	27828395	27830702	6144	3.2e-36	+	27828395	27830702	0	4	23,113,151,130,	0,983,1925,2177	-35.5	-33.1	1.65	uc001urc.1	8	619499	SNORA27	genebody;genebody;promoter;promoter	uc001uqz.1;uc001ura.3;uc001urb.2;uc001urc.1	6144;6144;26771;619499	RPL21;RPL21;SNORD102;SNORA27	0
chr13	28008968	28009059	2971	1e-05	+	28008968	28009059	0	1	91	0	-4.98	-3.36	1.73	uc001urh.3	6796	219402	MTIF3	genebody;genebody;genebody	uc001ure.2;uc001urf.3;uc001urg.2	2971;2971;2971	GTF3A;GTF3A;GTF3A	0
chr13	28197097	28197367	51082	1.3e-15	+	28197097	28197367	0	1	270	0	-14.9	-12.9	3.03	uc001urq.3	1314	51082	POLR1D	genebody;genebody;genebody;genebody;promoter	uc010aam.3;uc001uro.3;uc001urp.3;uc001urq.3;uc001urm.1	51082;51082;51082;51082;222484	POLR1D;POLR1D;POLR1D;POLR1D;LNX2	0
chr13	38935886	38936156	51569	1.6e-26	+	38935886	38936156	0	1	270	0	-25.8	-23.6	6.69	uc001uwu.3	12077	51569	UFM1	genebody	uc001uwu.3	51569	UFM1	1
chr13	53035098	53035422	26586	6.3e-08	+	53035098	53035422	0	2	11,230,	0.94	-7.2	-5.47	3.21	uc010tha.1	5151	26586	CKAP2	genebody;genebody;genebody;genebody	uc001vgt.2;uc001vgu.2;uc001vgv.2;uc010tha.1	26586;26586;26586;26586	CKAP2;CKAP2;CKAP2;CKAP2	0
chr13	53035839	53035930	26586	0.00039	+	53035839	53035930	0	1	91	0	-3.41	-1.9	2.34	uc010tha.1	5775	26586	CKAP2	genebody;genebody;genebody;genebody	uc001vgt.2;uc001vgu.2;uc001vgv.2;uc010tha.1	26586;26586;26586;26586	CKAP2;CKAP2;CKAP2;CKAP2	0
chr13	53217472	53217681	144983	1e-17	+	53217472	53217681	0	1	209	0	-17	-15	1.74	uc021rjy.1	946	NA	NULL	genebody;genebody;genebody;promoter	uc001vgx.1;uc001vgy.1;uc001vgz.1;uc021rjy.1	144983;144983;144983;NA	HNRNPA1L2;HNRNPA1L2;HNRNPA1L2;NULL	0
chr13	114150192	114150253	55002	0.0001	+	114150192	114150253	0	1	61	0	-3.99	-2.44	2.03	uc001vtu.4	4912	55002	TMCO3	genebody;genebody	uc001vtt.4;uc001vtu.4	55002;55002	TMCO3;TMCO3	0
chr13	115056990	115064366	65110	1e-20	+	115056990	115064366	0	3	29,188,52,	0,89,7324	-20	-17.9	3.46	uc001vuu.3	8899	65110	UPF3A	genebody;genebody;genebody;genebody;genebody	uc001vup.3;uc001vuq.3;uc001vur.3;uc001vut.3;uc001vuu.3	65110;65110;65110;65110;65110	UPF3A;UPF3A;UPF3A;UPF3A;UPF3A	0
chr13	115067304	115070277	65110	2.5e-11	+	115067304	115070277	0	2	196,14,	0.2959	-10.6	-8.72	1.94	uc001vuv.3	11175	283489	CHAMP1	genebody;genebody;genebody;genebody;genebody	uc001vup.3;uc001vuq.3;uc001vur.3;uc001vut.3;uc001vuu.3	65110;65110;65110;65110;65110	UPF3A;UPF3A;UPF3A;UPF3A;UPF3A	0
chr13	20279842	20315738	55269	1.6e-32	-	20279842	20315738	0	4	129,58,106,34,	0,3839,24536,35862	-31.8	-29.5	3.74	uc021rgx.1	59369	55269	PSPC1	genebody	uc021rgx.1	55269	PSPC1	0
chr13	31035239	31035748	3146	3.2e-61	-	31035239	31035748	0	1	509	0	-60.5	-57.9	3.43	uc001usv.3	2891	3146	HMGB1	genebody;genebody;genebody;genebody;genebody	uc001usv.3;uc001usx.3;uc001usy.3;uc001usz.3;uc001uta.1	3146;3146;3146;3146;3146	HMGB1;HMGB1;HMGB1;HMGB1;HMGB1	1
chr13	31036703	31037824	3146	1e-109	-	31036703	31037824	0	3	146,146,157,	0,640,964	-109	-106	3.23	uc001usv.3	1121	3146	HMGB1	genebody;genebody;genebody;genebody;genebody	uc001usv.3;uc001usx.3;uc001usy.3;uc001usz.3;uc001uta.1	3146;3146;3146;3146;3146	HMGB1;HMGB1;HMGB1;HMGB1;HMGB1	0
chr13	45008588	45008709	8848	8.3e-06	-	45008588	45008709	0	1	121	0	-5.08	-3.46	2.29	uc001uzm.4	2412	8848	TSC22D1	genebody;genebody;genebody;genebody;genebody	uc001uzm.4;uc021riz.1;uc021rja.1;uc001uzn.4;uc001uzo.2	8848;8848;8848;8848;8848	TSC22D1;TSC22D1;TSC22D1;TSC22D1;TSC22D1	1
chr13	45008768	45009009	8848	7.9e-11	-	45008768	45009009	0	1	241	0	-10.1	-8.24	3.05	uc001uzm.4	2172	8848	TSC22D1	genebody;genebody;genebody;genebody;genebody	uc001uzm.4;uc021riz.1;uc021rja.1;uc001uzn.4;uc001uzo.2	8848;8848;8848;8848;8848	TSC22D1;TSC22D1;TSC22D1;TSC22D1;TSC22D1	0
chr13	45911303	45914246	7178	1e-117	-	45911303	45914246	0	4	220,117,106,118,	0,1491,2328,2825	-117	-114	4.23	uc001vaa.1	1028	677814	SNORA31	genebody;genebody;promoter	uc001uzy.1;uc001uzz.1;uc001vaa.1	7178;7178;677814	TPT1;TPT1;SNORA31	0
chr13	46541837	46542047	23091	2e-11	-	46541837	46542047	0	1	210	0	-10.7	-8.8	3.46	uc001vaq.2	221	23091	ZC3H13	genebody;genebody;promoter	uc010tfw.1;uc001vas.1;uc001vaq.2	23091;23091;23091	ZC3H13;ZC3H13;ZC3H13	0
chr14	20923800	20924965	328	2e-68	+	20923800	20924965	0	3	62,188,139,	0,272,1026	-67.7	-65.1	4.11	uc021rnr.1	1090	328	APEX1	genebody;genebody;genebody;genebody;promoter	uc001vxg.3;uc001vxh.3;uc001vxi.3;uc021rnr.1;uc001vxf.3	328;328;328;328;55644	APEX1;APEX1;APEX1;APEX1;OSGEP	0
chr14	20925691	20925871	328	4.4e-09	+	20925691	20925871	0	1	180	0	-8.36	-6.58	6.23	uc021rnr.1	2489	328	APEX1	genebody;genebody;genebody;genebody	uc001vxg.3;uc001vxh.3;uc001vxi.3;uc021rnr.1	328;328;328;328	APEX1;APEX1;APEX1;APEX1	1
chr14	23302640	23303566	122704	1.3e-11	+	23302640	23303566	0	2	51,186,	0.74	-10.9	-9.04	2.44	uc001whc.3	2690	4323	MMP14	genebody;genebody;genebody;genebody;genebody;genebody	uc001wgw.4;uc001wgx.4;uc001wgy.4;uc001wgz.4;uc001wha.4;uc001whb.4	122704;122704;122704;122704;122704;122704	MRPL52;MRPL52;MRPL52;MRPL52;MRPL52;MRPL52	0
chr14	23344831	23344921	26020	0.00014	+	23344831	23344921	0	1	90	0	-3.84	-2.3	2.05	uc001whe.3	610	26020	LRP10	genebody;promoter	uc001whd.3;uc001whe.3	26020;26020	LRP10;LRP10	0
chr14	23567017	23567227	55017	1.9e-06	+	23567017	23567227	0	1	210	0	-5.73	-4.07	1.94	uc021rqv.1	252	NA	NULL	genebody;promoter	uc001wiu.3;uc021rqv.1	55017;NA	C14orf119;NULL	0
chr14	23567344	23567464	55017	4.7e-07	+	23567344	23567464	0	1	120	0	-6.33	-4.64	2.6	uc021rqv.1	534	NA	NULL	genebody;promoter	uc001wiu.3;uc021rqv.1	55017;NA	C14orf119;NULL	1
chr14	23777347	23794794	100529063	3.2e-40	+	23777347	23794794	0	7	61,115,68,107,88,152,339,	0,14042,14860,15238,15826,15999,17108	-39.5	-37.2	3.03	uc001wjj.3	3327	8106	PABPN1	genebody	uc001wjh.4	100529063	BCL2L2-PABPN1	0
chr14	23790858	23793455	8106	3.2e-37	+	23790858	23793455	0	6	171,115,68,107,88,109,	0,531,1349,1727,2315,2488	-36.5	-34.1	1.92	uc001wjk.3	2757	8106	PABPN1	genebody;genebody;genebody	uc001wjh.4;uc001wjj.3;uc001wjk.3	100529063;8106;8106	BCL2L2-PABPN1;PABPN1;PABPN1	0
chr14	23794528	23794797	8106	1.3e-39	+	23794528	23794797	0	1	269	0	-38.9	-36.5	2.95	uc001wjk.3	5263	8106	PABPN1	genebody;genebody	uc001wjh.4;uc001wjk.3	100529063;8106	BCL2L2-PABPN1;PABPN1	1
chr14	39646681	39648552	5411	1.3e-15	+	39646681	39648552	0	5	7,95,76,156,25,	0,115,363,1613,1846	-14.9	-12.9	2.22	uc001wuw.4	3227	5411	PNN	genebody	uc001wuw.4	5411	PNN	0
chr14	39648610	39650485	5411	1e-200	+	39648610	39650485	0	2	56,779,	0.1096	-200	-197	5.33	uc001wuw.4	5158	5411	PNN	genebody	uc001wuw.4	5411	PNN	0
chr14	39650574	39651171	5411	6.3e-59	+	39650574	39651171	0	1	597	0	-58.2	-55.7	3.77	uc001wuw.4	6483	5411	PNN	genebody	uc001wuw.4	5411	PNN	0
chr14	50360638	50361057	382	2.5e-40	+	50360638	50361057	0	1	419	0	-39.6	-37.3	5.82	uc021rsu.1	390	NA	NULL	genebody;promoter	uc001wxg.4;uc021rsu.1	382;NA	ARF6;NULL	0
chr14	56103168	56103229	3895	0.00028	+	56103168	56103229	0	1	61	0	-3.56	-2.04	1.83	uc010aoq.3	7795	3895	KTN1	genebody;genebody;genebody;genebody;genebody;genebody	uc001xcb.3;uc001xcc.3;uc001xcd.3;uc001xce.3;uc001xcf.2;uc010trb.2	3895;3895;3895;3895;3895;3895	KTN1;KTN1;KTN1;KTN1;KTN1;KTN1	0
chr14	58737191	58738639	5684	4.9e-05	+	58737191	58738639	0	3	12,65,71,	0,460,1377	-4.31	-2.73	2.53	uc021rtt.1	26390	5684	PSMA3	genebody;genebody;genebody;genebody;genebody;genebody	uc001xdj.2;uc001xdk.2;uc021rtt.1;uc010tro.2;uc001xdl.3;uc021rtu.1	5684;5684;5684;145407;379025;379025	PSMA3;PSMA3;PSMA3;ARMH4;PSMA3-AS1;PSMA3-AS1	0
chr14	64867562	64882079	4522	2.5e-06	+	64867562	64882079	0	4	33,60,54,4,	0,10245,11627,14513	-5.61	-3.96	2.58	uc010aqf.3	20059	4522	MTHFD1	genebody;genebody;genebody	uc010aqe.2;uc001xhb.3;uc010aqf.3	4522;4522;4522	MTHFD1;MTHFD1;MTHFD1	0
chr14	64902324	64902385	4522	4.4e-07	+	64902324	64902385	0	1	61	0	-6.36	-4.67	2.35	uc001xhd.4	29863	9495	AKAP5	genebody;genebody;genebody	uc010aqe.2;uc001xhb.3;uc010aqf.3	4522;4522;4522	MTHFD1;MTHFD1;MTHFD1	0
chr14	70235327	70235631	6430	7.9e-12	+	70235327	70235631	0	2	64,117,	0.187	-11.1	-9.21	2.1	uc021rvk.1	1047	100289511	LOC100289511	genebody;genebody;genebody;genebody;genebody;promoter	uc001xll.3;uc021rvj.1;uc001xln.1;uc001xlo.3;uc001xlp.3;uc021rvk.1	6430;6430;6430;6430;6430;100289511	SRSF5;SRSF5;SRSF5;SRSF5;SRSF5;LOC100289511	0
chr14	70237189	70238272	6430	1e-22	+	70237189	70238272	0	3	68,111,362,	0,522,721	-22	-19.8	2.46	uc021rvk.1	3298	100289511	LOC100289511	genebody;genebody;genebody	uc001xll.3;uc001xlo.3;uc001xlp.3	6430;6430;6430	SRSF5;SRSF5;SRSF5	0
chr14	73567818	73577695	58517	1e-130	+	73567818	73577695	0	7	66,287,223,90,74,151,157,	0,2081,4748,5085,6715,8231,9720	-130	-127	5.93	uc001xnq.4	30387	5663	PSEN1	genebody;genebody;genebody	uc001xno.3;uc010ttu.2;uc001xnp.3	58517;58517;58517	RBM25;RBM25;RBM25	0
chr14	90429843	90429904	55775	7.4e-05	+	90429843	90429904	0	1	61	0	-4.13	-2.57	2.62	uc001xyb.3	6962	55775	TDP1	genebody;genebody;genebody;genebody;genebody;genebody	uc010atm.3;uc001xxy.3;uc001xxz.3;uc001xya.3;uc010atn.3;uc001xyb.3	55775;55775;55775;55775;55775;55775	TDP1;TDP1;TDP1;TDP1;TDP1;TDP1	0
chr14	90722893	90730394	5700	2.5e-51	+	90722893	90730394	0	6	51,63,97,125,186,10,	0,2601,3565,6768,7112,7491	-50.6	-48.2	3.9	uc001xyh.3	1146	5700	PSMC1	genebody;genebody;genebody	uc001xyf.3;uc001xyg.3;uc001xyh.3	5700;5700;5700	PSMC1;PSMC1;PSMC1	0
chr14	96986435	96986556	10914	8.1e-09	+	96986435	96986556	0	1	121	0	-8.09	-6.32	2.69	uc010twv.2	17780	10914	PAPOLA	genebody;genebody;genebody;genebody;genebody;genebody	uc001yfo.3;uc001yfp.3;uc001yfq.3;uc001yfr.3;uc010avp.3;uc010twv.2	10914;10914;10914;10914;10914;10914	PAPOLA;PAPOLA;PAPOLA;PAPOLA;PAPOLA;PAPOLA	0
chr14	99969258	99969319	8812	4.5e-05	+	99969258	99969319	0	1	61	0	-4.35	-2.78	2.11	uc001ygi.4	21547	8812	CCNK	genebody	uc001ygi.4	8812	CCNK	0
chr14	100705250	100705370	7528	2.3e-05	+	100705250	100705370	0	1	120	0	-4.64	-3.05	1.85	uc001ygy.2	206	7528	YY1	promoter	uc001ygy.2	7528	YY1	0
chr14	103804672	103806027	1983	7.9e-12	+	103804672	103806027	0	4	137,159,162,52,	0,399,836,1303	-11.1	-9.2	2.54	uc001ymv.1	1161	677811	SNORA28	genebody;genebody;genebody;genebody	uc001ymq.4;uc001ymr.4;uc001ymt.4;uc001ymu.3	1983;1983;1983;1983	EIF5;EIF5;EIF5;EIF5	0
chr14	103807349	103807440	1983	6.2e-06	+	103807349	103807440	0	1	91	0	-5.21	-3.58	1.56	uc001ymv.1	3206	677811	SNORA28	genebody;genebody;genebody;genebody	uc001ymq.4;uc001ymr.4;uc001ymt.4;uc001ymu.3	1983;1983;1983;1983	EIF5;EIF5;EIF5;EIF5	1
chr14	21837991	21840115	11198	9.3e-10	-	21837991	21840115	0	3	64,153,83,	0,503,2041	-9.03	-7.22	2.94	uc001waq.2	13372	11198	SUPT16H	genebody	uc001wao.2	11198	SUPT16H	0
chr14	23528252	23530514	22985	3.2e-80	-	23528252	23530514	0	3	431,101,8,	0,2040,2254	-79.5	-76.8	2.36	uc001wil.3	2634	64403	CDH24	genebody;genebody;genebody;genebody;genebody;genebody;genebody;genebody	uc001wio.4;uc001wip.4;uc001wiq.4;uc001wir.4;uc001wis.4;uc001wit.4;uc010akg.3;uc010tnj.2	22985;22985;22985;22985;22985;22985;22985;22985	ACIN1;ACIN1;ACIN1;ACIN1;ACIN1;ACIN1;ACIN1;ACIN1	0
chr14	23532203	23533421	22985	1e-35	-	23532203	23533421	0	3	80,142,108,	0,441,1110	-35	-32.7	2.5	uc001wio.4	6014	22985	ACIN1	genebody;genebody;genebody;genebody;genebody;genebody;genebody;genebody	uc001wio.4;uc001wip.4;uc001wiq.4;uc001wir.4;uc001wis.4;uc001wit.4;uc010akg.3;uc010tnj.2	22985;22985;22985;22985;22985;22985;22985;22985	ACIN1;ACIN1;ACIN1;ACIN1;ACIN1;ACIN1;ACIN1;ACIN1	0
chr14	23549456	23549937	22985	4e-42	-	23549456	23549937	0	1	481	0	-41.4	-39	4.01	uc001wis.4	322	22985	ACIN1	genebody;genebody;genebody;promoter	uc001wit.4;uc010akg.3;uc010tnj.2;uc001wis.4	22985;22985;22985;22985	ACIN1;ACIN1;ACIN1;ACIN1	0
chr14	23595699	23595790	23428	8.5e-07	-	23595699	23595790	0	1	91	0	-6.07	-4.4	1.67	uc001wiw.3	3608	23428	SLC7A8	genebody;genebody;genebody;genebody;genebody;genebody;genebody	uc001wiw.3;uc001wix.4;uc010tnk.3;uc001wiy.4;uc010tnl.3;uc001wiz.4;uc010akj.4	23428;23428;23428;23428;23428;23428;23428	SLC7A8;SLC7A8;SLC7A8;SLC7A8;SLC7A8;SLC7A8;SLC7A8	1
chr14	23596117	23596238	23428	3.3e-07	-	23596117	23596238	0	1	121	0	-6.48	-4.78	1.56	uc001wiw.3	3175	23428	SLC7A8	genebody;genebody;genebody;genebody;genebody;genebody;genebody	uc001wiw.3;uc001wix.4;uc010tnk.3;uc001wiy.4;uc010tnl.3;uc001wiz.4;uc010akj.4	23428;23428;23428;23428;23428;23428;23428	SLC7A8;SLC7A8;SLC7A8;SLC7A8;SLC7A8;SLC7A8;SLC7A8	1
chr14	23652689	23652839	23428	1.4e-07	-	23652689	23652839	0	1	150	0	-6.84	-5.12	3.2	uc010akj.4	105	23428	SLC7A8	promoter;promoter	uc001wiz.4;uc010akj.4	23428;23428	SLC7A8;SLC7A8	0
chr14	24680760	24681028	10548	8.3e-06	-	24680760	24681028	0	2	38,143,	0.125	-5.08	-3.46	2.19	uc010toc.2	2463	29082	CHMP4A	genebody;genebody;genebody;genebody	uc010tob.1;uc001wni.3;uc010toc.2;uc001wnj.4	10548;29082;29082;29082	TM9SF1;CHMP4A;CHMP4A;CHMP4A	0
chr14	24680757	24681025	29082	1.1e-05	-	24680757	24681025	0	2	41,140,	0.128	-4.97	-3.36	2.22	uc010toc.2	2466	29082	CHMP4A	genebody;genebody;genebody;genebody	uc010tob.1;uc001wni.3;uc010toc.2;uc001wnj.4	10548;29082;29082;29082	TM9SF1;CHMP4A;CHMP4A;CHMP4A	0
chr14	24686235	24686415	4738	5.5e-09	-	24686235	24686415	0	1	180	0	-8.26	-6.49	2.03	uc001wnj.4	1047	29082	CHMP4A	genebody;genebody;genebody;promoter;promoter;promoter;promoter;promoter	uc021rrm.1;uc001wnn.2;uc001wno.2;uc001wnj.4;uc001wnk.2;uc001wnl.2;uc001wnm.2;uc021rrl.1	100528064;4738;4738;29082;145553;145553;145553;145553	NEDD8-MDP1;NEDD8;NEDD8;CHMP4A;MDP1;MDP1;MDP1;MDP1	1
chr14	55646378	55647395	9787	0.00035	-	55646378	55647395	0	2	39,22,	0.995	-3.46	-1.95	1.95	uc001xbt.3	11510	9787	DLGAP5	genebody;genebody	uc001xbs.3;uc001xbt.3	9787;9787	DLGAP5;DLGAP5	0
chr14	65241939	65242030	6710	4.4e-05	-	65241939	65242030	0	1	91	0	-4.36	-2.78	1.79	uc010aqi.3	7287	6710	SPTB	genebody;genebody;genebody;genebody;genebody	uc010aqi.3;uc001xhr.3;uc001xhs.3;uc001xht.3;uc001xhu.3	6710;6710;6710;6710;6710	SPTB;SPTB;SPTB;SPTB;SPTB	0
chr14	65252263	65252565	6710	4.2e-10	-	65252263	65252565	0	2	82,99,	0.203	-9.38	-7.56	2.4	uc010aqi.3	3141	6710	SPTB	genebody;genebody;genebody;genebody	uc001xhr.3;uc001xhs.3;uc001xht.3;uc001xhu.3	6710;6710;6710;6710	SPTB;SPTB;SPTB;SPTB	0
chr14	65253646	65253827	6710	6.8e-09	-	65253646	65253827	0	1	181	0	-8.17	-6.4	2.06	uc010aqi.3	4463	6710	SPTB	genebody;genebody;genebody;genebody	uc001xhr.3;uc001xhs.3;uc001xht.3;uc001xhu.3	6710;6710;6710;6710	SPTB;SPTB;SPTB;SPTB	0
chr14	65259943	65260094	6710	4.1e-07	-	65259943	65260094	0	1	151	0	-6.39	-4.7	1.89	uc010aqi.3	10745	6710	SPTB	genebody;genebody;genebody;genebody	uc001xhr.3;uc001xhs.3;uc001xht.3;uc001xhu.3	6710;6710;6710;6710	SPTB;SPTB;SPTB;SPTB	0
chr14	69354590	69354770	87	1.5e-07	-	69354590	69354770	0	1	180	0	-6.81	-5.1	4.01	uc001xkk.3	300	87	ACTN1	genebody;genebody;genebody;genebody;genebody;genebody;promoter	uc010ttb.2;uc001xkl.3;uc001xkm.3;uc001xkn.3;uc001xko.1;uc010ttd.1;uc001xkk.3	87;87;87;87;87;87;87	ACTN1;ACTN1;ACTN1;ACTN1;ACTN1;ACTN1;ACTN1	0
chr14	69847254	69853755	2079	7.9e-13	-	69847254	69853755	0	2	103,76,	0.6425	-12.1	-10.2	2	uc001xlc.2	14517	2079	ERH	genebody	uc001xlc.2	2079	ERH	0
chr14	74180355	74180534	9240	2.7e-08	-	74180355	74180534	0	1	179	0	-7.57	-5.82	3.04	uc001xor.1	684	9240	PNMA1	promoter	uc001xor.1	9240	PNMA1	0
chr14	74188058	74188149	91748	4.2e-05	-	74188058	74188149	0	1	91	0	-4.38	-2.81	2.23	uc001xor.1	6973	9240	PNMA1	genebody;genebody;genebody;genebody;genebody	uc001xos.3;uc001xot.3;uc001xou.3;uc010tud.1;uc010arw.2	91748;91748;91748;91748;91748	ELMSAN1;ELMSAN1;ELMSAN1;ELMSAN1;ELMSAN1	0
chr14	78184420	78184480	22938	3.6e-06	-	78184420	78184480	0	1	60	0	-5.44	-3.8	1.94	uc031qpn.1	10034	81892	SLIRP	genebody;genebody;genebody	uc001xuf.3;uc010tvm.2;uc010tvn.1	22938;22938;22938	SNW1;SNW1;SNW1	0
chr14	94545620	94545830	57062	1.5e-07	-	94545620	94545830	0	1	210	0	-6.81	-5.1	1.87	uc010twr.2	1833	57062	DDX24	genebody;genebody;genebody;promoter;promoter	uc001ycj.3;uc010twq.2;uc010twr.2;uc001yck.3;uc001ycl.3	57062;57062;57062;122509;122509	DDX24;DDX24;DDX24;IFI27L1;IFI27L1	0
chr14	102547552	102547613	3320	2.8e-05	-	102547552	102547613	0	1	61	0	-4.56	-2.97	1.32	uc001ykw.1	5133	3320	HSP90AA1	genebody;genebody	uc001yku.4;uc001ykv.4	3320;3320	HSP90AA1;HSP90AA1	1
chr14	102548120	102549049	3320	1e-111	-	102548120	102549049	0	3	38,334,48,	0,327,881	-111	-108	2.56	uc001ykw.1	4131	3320	HSP90AA1	genebody;genebody	uc001yku.4;uc001ykv.4	3320;3320	HSP90AA1;HSP90AA1	0
chr14	102549257	102549587	3320	1e-98	-	102549257	102549587	0	1	330	0	-98	-95.2	5.56	uc001ykw.1	3293	3320	HSP90AA1	genebody;genebody;genebody;genebody	uc001yku.4;uc001ykv.4;uc001ykw.1;uc001ykx.1	3320;3320;3320;3320	HSP90AA1;HSP90AA1;HSP90AA1;HSP90AA1	0
chr14	102549948	102550198	3320	3e-09	-	102549948	102550198	0	2	82,69,	0.181	-8.53	-6.75	1.46	uc001ykw.1	2642	3320	HSP90AA1	genebody;genebody;genebody;genebody	uc001yku.4;uc001ykv.4;uc001ykw.1;uc001ykx.1	3320;3320;3320;3320	HSP90AA1;HSP90AA1;HSP90AA1;HSP90AA1	0
chr14	102550316	102552701	3320	0	-	102550316	102552701	0	6	4,166,318,134,367,148,	0,419,701,1318,1778,2237	-569	#NAME?	4.07	uc001ykw.1	1207	3320	HSP90AA1	genebody;genebody;genebody;genebody	uc001yku.4;uc001ykv.4;uc001ykw.1;uc001ykx.1	3320;3320;3320;3320	HSP90AA1;HSP90AA1;HSP90AA1;HSP90AA1	0
chr14	105477584	105477794	55038	1.6e-15	-	105477584	105477794	0	1	210	0	-14.8	-12.8	4.64	uc021sep.1	577	NA	NULL	genebody;genebody;promoter	uc001yqa.2;uc001yqb.2;uc021sep.1	55038;55038;NA	CDCA4;CDCA4;NULL	0
chr15	29346472	29346652	321	3.5e-09	+	29346472	29346652	0	1	180	0	-8.46	-6.68	3.04	uc001zcm.1	16299	321	APBA2	genebody;genebody;genebody;genebody;genebody	uc010uas.1;uc010azj.2;uc010uat.2;uc001zck.3;uc001zcl.3	321;321;321;321;321	APBA2;APBA2;APBA2;APBA2;APBA2	0
chr15	32908029	32908330	9824	7.9e-91	+	32908029	32908330	0	1	301	0	-90.1	-87.3	2.82	uc010ubx.1	405	9824	ARHGAP11A	promoter;promoter;promoter;promoter	uc010ubw.1;uc001zgw.3;uc001zgy.1;uc010ubx.1	9824;9824;9824;9824	ARHGAP11A;ARHGAP11A;ARHGAP11A;ARHGAP11A	0
chr15	32928812	32928872	9824	0.00024	+	32928812	32928872	0	1	60	0	-3.62	-2.09	2.43	uc001zgz.2	5028	6447	SCG5	genebody;genebody;genebody	uc010ubw.1;uc001zgy.1;uc010ubx.1	9824;9824;9824	ARHGAP11A;ARHGAP11A;ARHGAP11A	0
chr15	32929111	32929262	9824	5.2e-05	+	32929111	32929262	0	1	151	0	-4.28	-2.71	3.17	uc001zgz.2	4684	6447	SCG5	genebody;genebody;genebody	uc010ubw.1;uc001zgy.1;uc010ubx.1	9824;9824;9824	ARHGAP11A;ARHGAP11A;ARHGAP11A	0
chr15	35529526	35529615	723972	0.0003	+	35529526	35529615	0	1	89	0	-3.53	-2.01	2.01	uc001ziy.3	41	723972	ANP32AP1	promoter	uc001ziy.3	723972	ANP32AP1	0
chr15	40491865	40493132	701	1.3e-07	+	40491865	40493132	0	3	63,116,1,	0,579,1266	-6.89	-5.17	3.33	uc010bbl.3	17131	56924	PAK6	genebody;genebody	uc001zkx.4;uc010ucl.1	701;701	BUB1B;BUB1B	0
chr15	40751301	40751541	22893	4e-28	+	40751301	40751541	0	1	240	0	-27.4	-25.2	5.31	uc001zlv.2	769	22893	BAHD1	genebody;genebody;genebody;promoter	uc001zlt.2;uc001zlu.2;uc010bbp.1;uc001zlv.2	22893;22893;22893;22893	BAHD1;BAHD1;BAHD1;BAHD1	0
chr15	41641407	41643274	51203	1.4e-05	+	41641407	41643274	0	2	32,89,	0.1778	-4.85	-3.24	2.22	uc001znw.4	7754	51203	NUSAP1	genebody;genebody;genebody;genebody;genebody;genebody;genebody	uc001znr.4;uc001zns.4;uc001znt.4;uc001znu.4;uc001znv.4;uc010ucw.2;uc001znw.4	51203;51203;51203;51203;51203;51203;51203	NUSAP1;NUSAP1;NUSAP1;NUSAP1;NUSAP1;NUSAP1;NUSAP1	0
chr15	43814702	43814912	4130	3.4e-09	+	43814702	43814912	0	1	210	0	-8.47	-6.69	3.31	uc001zrt.3	4999	4130	MAP1A	genebody	uc001zrt.3	4130	MAP1A	0
[truncated: 1,004 more rows]
